# Supplementary material for: Fluid shear stress activates YAP1 to promote cancer cell motility
Source: Nat Commun. 2017 Jan 18;8:14122. doi: 10.1038/ncomms14122 (PMC5253685; doi:10.1038/ncomms14122)
Supplement: Supplementary Data 1 — Differential gene expression analysis of PC3 cells exposed to 3 hr of WSS or static conditions Excel file containing differential gene expression analysis (P < 0.01); Static vs WSS [file ncomms14122-s6.xlsx]

## Sheet: >2 fold up
TargetID	Signal_Static	Signal_WSS	DetectionPval_Static	DetectionPval_WSS	Diff_Score	p-value	Fold_change(WSS/Static)	Log_ratio(WSS/Static)	Probe	SEARCH_KEY	ACCESSION	PROBE_ID	DEFINITION	SYNONYMS
ZNF610	0.6	37.5	0.4429	0.0026	24.4164	0.0036171	62.5	5.96578	870220	NM_173530.1	NM_173530.1	ILMN_1746924	Homo sapiens zinc finger protein 610 (ZNF610), mRNA.	MGC102679; FLJ36040; DKFZp547A1010
KBTBD8	1.2	37.9	0.4169	0.0026	24.0347	0.00394939	31.5833	4.98109	6370523	NM_032505.1	NM_032505.1	ILMN_1716272	Homo sapiens kelch repeat and BTB (POZ) domain containing 8 (KBTBD8), mRNA.	TA-KRP; KIAA1842
SPINK7	2.2	55.6	0.3818	0.0013	40.8016	8.31457e-05	25.2727	4.65951	1710358	NM_032566.2	NM_032566.2	ILMN_1720984	Homo sapiens serine peptidase inhibitor, Kazal type 7 (putative) (SPINK7), mRNA.	MGC133105; ECRG2; MGC133106; ECG2
ZNF649	1.7	38.3	0.3805	0.0026	20.2273	0.00949008	22.5294	4.49374	4810204	NM_023074.2	NM_023074.2	ILMN_1699249	Homo sapiens zinc finger protein 649 (ZNF649), mRNA.	FLJ12644
C10ORF55	3.2	57.2	0.339	0.0013	24.6762	0.00340706	17.875	4.15987	2320753	NM_001001791.1	NM_001001791.1	ILMN_1708277	Homo sapiens chromosome 10 open reading frame 55 (C10orf55), mRNA.	bA417O11.3
NUAK2	8.3	135.3	0.1675	0.0013	113.347	4.62701e-12	16.3012	4.02691	840356	NM_030952.1	NM_030952.1	ILMN_2094952	Homo sapiens NUAK family, SNF1-like kinase, 2 (NUAK2), mRNA.	DKFZP434J037; SNARK; DKFZp686F01113; FLJ90349
SPRR2D	4.3	69.6	0.287	0.0013	56.4905	2.24362e-06	16.186	4.01668	1660521	NM_006945.3	NM_006945.3	ILMN_2191967	Homo sapiens small proline-rich protein 2D (SPRR2D), mRNA.
LTB	4.9	71.8	0.2675	0.0013	31.8055	0.000659857	14.6531	3.87313	5420091	NM_002341.1	NM_002341.1	ILMN_2376204	Homo sapiens lymphotoxin beta (TNF superfamily, member 3) (LTB), transcript variant 1, mRNA.	p33; TNFSF3; TNFC
PPARGC1B	5.4	65.4	0.2571	0.0013	49.3736	1.15515e-05	12.1111	3.59826	5340433	NM_133263.2	NM_133263.2	ILMN_2195703	Homo sapiens peroxisome proliferator-activated receptor gamma, coactivator 1 beta (PPARGC1B), mRNA.	PGC-1(beta); PERC; PGC1B
SLC30A1	86.4	1032.9	0.0013	0	374.344	3.67799e-38	11.9549	3.57953	5860521	NM_021194.2	NM_021194.2	ILMN_2067852	Homo sapiens solute carrier family 30 (zinc transporter), member 1 (SLC30A1), mRNA.	ZNT1; ZRC1
PTPN2	3.6	40.8	0.3039	0.0026	22.4252	0.00572111	11.3333	3.5025	780343	NM_002828.2	NM_002828.2	ILMN_2296037	Homo sapiens protein tyrosine phosphatase, non-receptor type 2 (PTPN2), transcript variant 1, mRNA.	TCELLPTP; TCPTP; TC-PTP; PTPT
UGT2B7	4.4	49.4	0.2961	0.0013	21.8432	0.00654154	11.2273	3.48894	5420450	NM_001074.1	XM_001128725.1	ILMN_1755897	PREDICTED: Homo sapiens UDP glucuronosyltransferase 2 family, polypeptide B7 (UGT2B7), mRNA.
GBP1	7.4	68.2	0.2208	0.0013	42.218	6.00067e-05	9.21622	3.20417	6840035	NM_002053.1	NM_002053.1	ILMN_1701114	Homo sapiens guanylate binding protein 1, interferon-inducible, 67kDa (GBP1), mRNA.
CCL20	32.7	296	0.0091	0	69.0675	1.23951e-07	9.05199	3.17823	4220246	NM_004591.1	NM_004591.1	ILMN_1657234	Homo sapiens chemokine (C-C motif) ligand 20 (CCL20), mRNA.	SCYA20; MIP-3a; MIP3A; CKb4; LARC; ST38
LOC728285	80.1	716.1	0.0013	0	126.193	2.40254e-13	8.94007	3.16029	3940673	XM_937100.1	XM_001127070.1	ILMN_1660067	PREDICTED: Homo sapiens similar to keratin associated protein 2-4 (LOC728285), mRNA.
SLC30A1	148.9	1260.1	0.0013	0	374.344	3.67799e-38	8.46273	3.08112	5490546	NM_021194.2	NM_021194.2	ILMN_1745021	Homo sapiens solute carrier family 30 (zinc transporter), member 1 (SLC30A1), mRNA.	ZNT1; ZRC1
MOCS3	6.2	51.3	0.239	0.0013	31.1356	0.00076991	8.27419	3.04862	6900397	NM_014484.3	NM_014484.3	ILMN_1766652	Homo sapiens molybdenum cofactor synthesis 3 (MOCS3), mRNA.	UBA4; MGC9252; dJ914P20.3
KRTAP2-1	11.7	95.5	0.1039	0.0013	27.0097	0.00199081	8.16239	3.02899	6020382	NM_033184.2	XM_926554.2	ILMN_1658448	PREDICTED: Homo sapiens keratin associated protein 2-1 (KRTAP2-1), mRNA.
TAF5L	9.7	73.9	0.1506	0.0013	27.8019	0.00165886	7.61856	2.92952	10279	NM_001025247.1	NM_001025247.1	ILMN_1797056	Homo sapiens TAF5-like RNA polymerase II, p300/CBP-associated factor (PCAF)-associated factor, 65kDa (TAF5L), transcript variant 2, mRNA.	PAF65B
ICAM1	27.9	209.3	0.0169	0	134.282	3.73035e-14	7.50179	2.90724	130044	NM_000201.1	NM_000201.1	ILMN_1812226	Homo sapiens intercellular adhesion molecule 1 (CD54), human rhinovirus receptor (ICAM1), mRNA.	P3.58; BB2; CD54
NUAK2	10.4	77.4	0.1234	0.0013	35.6932	0.000269575	7.44231	2.89575	380202	NM_030952.1	NM_030952.1	ILMN_1789793	Homo sapiens NUAK family, SNF1-like kinase, 2 (NUAK2), mRNA.	DKFZP434J037; SNARK; DKFZp686F01113; FLJ90349
IL24	36.1	267.6	0.0039	0	374.344	3.67799e-38	7.41274	2.89001	4290201	NM_181339.1	NM_006850.2	ILMN_1774685	Homo sapiens interleukin 24 (IL24), transcript variant 1, mRNA.	IL-24; ST16; MDA7; C49A; FISP; Mob-5; mda-7; IL10B
CTGF	677.1	4863.3	0	0	134.717	3.37505e-14	7.18254	2.84449	5690687	NM_001901.1	NM_001901.1	ILMN_1699829	Homo sapiens connective tissue growth factor (CTGF), mRNA.	CCN2; MGC102839; IGFBP8; NOV2
KRT34	74.7	527.6	0.0013	0	374.344	3.67799e-38	7.06292	2.82026	3710168	NM_021013.3	NM_021013.3	ILMN_1770228	Homo sapiens keratin 34 (KRT34), mRNA.	KRTHA4; HA4; hHa4; Ha-4
CTGF	378.3	2642.1	0	0	374.344	3.67799e-38	6.98414	2.80408	2640292	NM_001901.2	NM_001901.2	ILMN_2115125	Homo sapiens connective tissue growth factor (CTGF), mRNA.	CCN2; MGC102839; IGFBP8; NOV2; HCS24
MEF2C	8.6	55	0.1623	0.0013	30.3525	0.000922041	6.39535	2.67702	4040162	NM_002397.2	NM_002397.2	ILMN_1742544	Homo sapiens myocyte enhancer factor 2C (MEF2C), mRNA.
FUT4	16.3	103.9	0.0532	0.0013	68.3547	1.4606e-07	6.37423	2.67225	7160373	NM_002033.2	NM_002033.2	ILMN_1792072	Homo sapiens fucosyltransferase 4 (alpha (1,3) fucosyltransferase, myeloid-specific) (FUT4), mRNA.	FCT3A; ELFT; FUC-TIV; CD15
ARMCX2	8.2	51.9	0.1896	0.0013	29.6578	0.00108198	6.32927	2.66204	3930201	NM_177949.1	NM_177949.1	ILMN_1785170	Homo sapiens armadillo repeat containing, X-linked 2 (ARMCX2), mRNA.	ALEX2; MGC8742; MGC13343; KIAA0512
C1ORF103	9	54.4	0.1584	0.0013	31.5143	0.000705619	6.04444	2.59561	4610154	NM_018372.3	NM_018372.3	ILMN_1756811	Homo sapiens chromosome 1 open reading frame 103 (C1orf103), transcript variant 1, mRNA.	RIF1; FLJ11269; RP11-96K19.1
ZNF136	13.2	79.6	0.0857	0.0013	44.0917	3.89789e-05	6.0303	2.59223	2100544	XM_936978.1	XM_001126650.1	ILMN_1741288	PREDICTED: Homo sapiens zinc finger protein 136 (ZNF136), mRNA.
MT1M	73.7	444.4	0.0013	0	63.8935	4.0799e-07	6.02985	2.59212	1400634	NM_176870.1	NM_176870.2	ILMN_1657435	Homo sapiens metallothionein 1M (MT1M), mRNA.	MT1; MGC118949; MT1K; MGC40498
ZNF215	14.5	87.1	0.0753	0.0013	61.1878	7.60712e-07	6.0069	2.58662	1980619	NM_013250.1	NM_013250.1	ILMN_1749502	Homo sapiens zinc finger protein 215 (ZNF215), mRNA.	BAZ2
LOC646561	9.6	57.2	0.1494	0.0013	25.3081	0.00294571	5.95833	2.57491	3440215	XM_937933.1	XM_937933.2	ILMN_1739570	PREDICTED: Homo sapiens similar to WW45 protein (LOC646561), mRNA.
TNFAIP3	106.7	632.5	0.0013	0	374.344	3.67799e-38	5.92784	2.56751	3360681	NM_006290.2	NM_006290.2	ILMN_1702691	Homo sapiens tumor necrosis factor, alpha-induced protein 3 (TNFAIP3), mRNA.	A20; MGC138687; OTUD7C; TNFA1P2; MGC104522; MGC138688
PHLPP2	10.7	61.3	0.1182	0.0013	36.6205	0.000217746	5.72897	2.51828	6560193	NM_015020.2	NM_015020.2	ILMN_2083567	Homo sapiens PH domain and leucine rich repeat protein phosphatase 2 (PHLPP2), mRNA.	KIAA0931; PHLPP2
CPNE1	21.9	120.9	0.0312	0.0013	87.6388	1.72234e-09	5.52055	2.46481	3290132	NM_003915.2	NM_003915.2	ILMN_2276002	Homo sapiens copine I (CPNE1), transcript variant 3, mRNA.	CPN1; COPN1; MGC1142
ANGPTL4	9.3	50.5	0.1636	0.0013	23.1126	0.0048836	5.43011	2.44098	990092	NM_139314.1	NM_139314.1	ILMN_1674376	Homo sapiens angiopoietin-like 4 (ANGPTL4), transcript variant 1, mRNA.	HFARP; ANGPTL2; PGAR; NL2; pp1158; PPARG; ARP4; FIAF
CSF2	185.5	952	0.0013	0	52.8064	5.24035e-06	5.13208	2.35954	2750196	NM_000758.2	NM_000758.2	ILMN_1661861	Homo sapiens colony stimulating factor 2 (granulocyte-macrophage) (CSF2), mRNA.	MGC131935; MGC138897; GMCSF
LOC648164	8.6	43.8	0.1662	0.0026	21.4625	0.00714085	5.09302	2.34852	1510255	XM_936503.1	XM_936503.1	ILMN_1704284	PREDICTED: Homo sapiens similar to germinal histone H4 gene, transcript variant 1 (LOC648164), mRNA.
MT1X	1201	6055.8	0	0	374.344	3.67799e-38	5.0423	2.33408	6620528	NM_005952.2	NM_005952.2	ILMN_1775170	Homo sapiens metallothionein 1X (MT1X), mRNA.	MT1; MT-1l
BIRC3	141	706.8	0.0013	0	374.344	3.67799e-38	5.01277	2.32561	5080021	NM_001165.3	NM_001165.3	ILMN_1776181	Homo sapiens baculoviral IAP repeat-containing 3 (BIRC3), transcript variant 1, mRNA.	RNF49; MALT2; MIHC; HAIP1; API2; HIAP1; AIP1; CIAP2
SERPINB2	210.3	1044.2	0	0	74.7854	3.32246e-08	4.96529	2.31188	6350209	NM_002575.1	NM_002575.1	ILMN_2150856	Homo sapiens serpin peptidase inhibitor, clade B (ovalbumin), member 2 (SERPINB2), mRNA.	PAI; HsT1201; PLANH2; PAI-2; PAI2
PCDH7	12.5	60.8	0.0935	0.0013	30.4878	0.000893758	4.864	2.28214	360367	NM_002589.2	NM_002589.2	ILMN_1710544	Homo sapiens protocadherin 7 (PCDH7), transcript variant a, mRNA.	BHPCDH; BH-Pcdh
LOC644350	40.2	193.1	0.0039	0	80.3687	9.18608e-09	4.80348	2.26408	6370246	XM_927511.3	XM_927511.3	ILMN_3248701	PREDICTED: Homo sapiens hypothetical LOC644350 (LOC644350), mRNA.
BACH2	12.6	60.2	0.0935	0.0013	32.8428	0.000519661	4.77778	2.25634	7650440	NM_021813.1	NM_021813.1	ILMN_2058468	Homo sapiens BTB and CNC homology 1, basic leucine zipper transcription factor 2 (BACH2), mRNA.
MT1H	59.2	281	0.0013	0	47.0005	1.99503e-05	4.74662	2.2469	130093	NM_005951.2	NM_005951.2	ILMN_2124802	Homo sapiens metallothionein 1H (MT1H), mRNA.	MGC70702; MT1
SERPINB2	197.6	931.6	0.0013	0	101.922	6.42392e-11	4.71457	2.23713	5810095	NM_002575.1	NM_002575.1	ILMN_2150851	Homo sapiens serpin peptidase inhibitor, clade B (ovalbumin), member 2 (SERPINB2), mRNA.	PAI; HsT1201; PLANH2; PAI-2; PAI2
LOC646561	11	51.8	0.1182	0.0013	25.0673	0.00311365	4.70909	2.23545	4880593	XM_929496.1	XM_929496.2	ILMN_1792979	PREDICTED: Homo sapiens similar to WW45 protein (LOC646561), mRNA.
ACTG2	46.7	219.4	0.0026	0	127.944	1.60539e-13	4.69807	2.23207	4610431	NM_001615.3	NM_001615.3	ILMN_1795325	Homo sapiens actin, gamma 2, smooth muscle, enteric (ACTG2), mRNA.	ACTA3; ACTSG; ACTL3; ACTE; ACT
ZNF783	17.7	82.1	0.0468	0.0013	49.9171	1.01927e-05	4.63842	2.21363	630017	NM_001004302.2	NM_001004302.2	ILMN_3236061	Homo sapiens zinc finger family member 783 (ZNF783), mRNA.	DKFZp667J212; DKFZp762P2111; FLJ36716; FLJ12914; FLJ16713
EDN1	126.4	583.6	0.0013	0	116.516	2.23023e-12	4.61709	2.20698	7040386	NM_001955.2	NM_001955.2	ILMN_1682775	Homo sapiens endothelin 1 (EDN1), mRNA.	ET1
GRHL3	45.6	207.5	0.0026	0	93.1675	4.82225e-10	4.55044	2.18601	50168	NM_021180.2	NM_021180.2	ILMN_1782141	Homo sapiens grainyhead-like 3 (Drosophila) (GRHL3), transcript variant 1, mRNA.	SOM; TFCP2L4; MGC46624
EXOC8	13.1	57.9	0.0831	0.0013	22.4171	0.00573179	4.41985	2.144	3170692	NM_175876.3	NM_175876.3	ILMN_2083818	Homo sapiens exocyst complex component 8 (EXOC8), mRNA.	Exo84p; SEC84; EXO84
DNAJC30	19.1	84.4	0.0364	0.0013	38.3375	0.000146639	4.41885	2.14367	5390324	NM_032317.2	NM_032317.2	ILMN_1771824	Homo sapiens DnaJ (Hsp40) homolog, subfamily C, member 30 (DNAJC30), mRNA.	MGC12943
ZNF420	11.1	48.9	0.1169	0.0013	22.5876	0.00551112	4.40541	2.13927	1110674	NM_144689.3	NM_144689.3	ILMN_1720431	Homo sapiens zinc finger protein 420 (ZNF420), mRNA.	FLJ32191
LOC284371	13.1	57.4	0.0883	0.0013	23.8699	0.00410214	4.38168	2.13148	7210368	XM_942702.1	XM_942702.1	ILMN_1744395	PREDICTED: Homo sapiens hypothetical protein LOC284371, transcript variant 4 (LOC284371), mRNA.
HS.575095	11.8	50.3	0.1026	0.0013	23.861	0.00411055	4.26271	2.09177	4480195	Hs.575095	AK025117	ILMN_1840894	Homo sapiens cDNA: FLJ21464 fis, clone COL04768
EPM2AIP1	68.3	290.7	0.0013	0	57.3798	1.82818e-06	4.25622	2.08957	6770403	NM_014805.2	NM_014805.2	ILMN_1682658	Homo sapiens EPM2A (laforin) interacting protein 1 (EPM2AIP1), mRNA.	FLJ11207; KIAA0766
ARMC5	12.6	53.6	0.0935	0.0013	20.8736	0.00817787	4.25397	2.08881	2060154	NM_024742.1	NM_024742.1	ILMN_1697088	Homo sapiens armadillo repeat containing 5 (ARMC5), mRNA.	FLJ00019; FLJ13063
CD83	145.8	618.3	0.0013	0	374.344	3.67799e-38	4.24074	2.08432	6620026	NM_004233.3	NM_004233.3	ILMN_2328666	Homo sapiens CD83 molecule (CD83), transcript variant 1, mRNA.	HB15; BL11
ANGPTL4	434.4	1823.6	0	0	67.7975	1.66054e-07	4.19797	2.06969	4610433	NM_139314.1	NM_139314.1	ILMN_1707727	Homo sapiens angiopoietin-like 4 (ANGPTL4), transcript variant 1, mRNA.	HFARP; ANGPTL2; PGAR; NL2; pp1158; PPARG; ARP4; FIAF
DAPP1	34.6	144.7	0.0052	0.0013	93.2082	4.77727e-10	4.18208	2.06422	1850220	NM_014395.1	NM_014395.1	ILMN_1664691	Homo sapiens dual adaptor of phosphotyrosine and 3-phosphoinositides (DAPP1), mRNA.	DKFZp667E0716; BAM32
CLDN1	367.6	1521.8	0	0	374.344	3.67799e-38	4.13983	2.04957	5960296	NM_021101.3	NM_021101.3	ILMN_1724686	Homo sapiens claudin 1 (CLDN1), mRNA.	SEMP1; ILVASC; CLD1
RASL11B	17.3	71.4	0.0506	0.0013	27.882	0.00162855	4.12717	2.04515	3370129	NM_023940.2	NM_023940.2	ILMN_2148469	Homo sapiens RAS-like, family 11, member B (RASL11B), mRNA.	MGC2827; MGC4499
RP5-1022P6.2	53.3	215.1	0.0013	0	131.259	7.4829e-14	4.03565	2.0128	3360553	NM_019593.2	NM_019593.3	ILMN_1701111	Homo sapiens hypothetical protein KIAA1434 (RP5-1022P6.2), mRNA.	RP5-1022P6.2; PREI4; MGC26147; FLJ11085
CYR61	1680.5	6781.5	0	0	374.344	3.67799e-38	4.03541	2.01271	3930605	NM_001554.3	NM_001554.3	ILMN_2188264	Homo sapiens cysteine-rich, angiogenic inducer, 61 (CYR61), mRNA.	CCN1; IGFBP10; GIG1
VPS36	19.6	79	0.0364	0.0013	43.4651	4.50288e-05	4.03061	2.011	1510091	NM_016075.2	NM_016075.2	ILMN_1802519	Homo sapiens vacuolar protein sorting 36 homolog (S. cerevisiae) (VPS36), mRNA.	EAP45; DKFZp781E0871; C13orf9; CGI-145
ASB7	29.1	116.8	0.0156	0.0013	70.7569	8.40059e-08	4.01375	2.00495	2190528	NM_024708.2	NM_024708.2	ILMN_1680419	Homo sapiens ankyrin repeat and SOCS box-containing 7 (ASB7), transcript variant 1, mRNA.	FLJ22551
HS.36808	53.3	212.7	0.0013	0	47.8566	1.6381e-05	3.99062	1.99661	4480196	Hs.36808	H53727	ILMN_1891878	yu38g09.r1 Soares ovary tumor NbHOT Homo sapiens cDNA clone IMAGE:236128 5, mRNA sequence
PTGS2	138.6	552.9	0.0013	0	121.977	6.34381e-13	3.98918	1.99609	2260477	NM_000963.1	NM_000963.1	ILMN_1677511	Homo sapiens prostaglandin-endoperoxide synthase 2 (prostaglandin G/H synthase and cyclooxygenase) (PTGS2), mRNA.	PHS-2; COX-2; hCox-2; COX2; PGHS-2; PGG/HS
GCH1	12.9	51.3	0.0896	0.0013	23.776	0.00419179	3.97674	1.99159	1740382	NM_000161.2	NM_000161.2	ILMN_1788802	Homo sapiens GTP cyclohydrolase 1 (GCH1), transcript variant 1, mRNA.	DYT5; GTP-CH-1; GTPCH1; GCH
ANKRD1	176.9	702.1	0.0013	0	53.9279	4.04772e-06	3.96891	1.98874	6560112	NM_014391.2	NM_014391.2	ILMN_1716264	Homo sapiens ankyrin repeat domain 1 (cardiac muscle) (ANKRD1), mRNA.	C-193; ALRP; bA320F15.2; CVARP; CARP; MCARP
LOC728934	27.5	109.1	0.0169	0.0013	65.0153	3.15116e-07	3.96727	1.98815	4150148	XM_001128836.2	XM_001128836.2	ILMN_3248758	PREDICTED: Homo sapiens hypothetical LOC728934 (LOC728934), mRNA.
ZNF551	22.3	88.2	0.026	0.0013	26.7805	0.0020987	3.95516	1.98373	7320053	NM_138347.2	NM_138347.2	ILMN_1762046	Homo sapiens zinc finger protein 551 (ZNF551), mRNA.	MGC52307; DKFZp686H1038
CYP4B1	139.3	540.5	0.0013	0	122.993	5.02042e-13	3.88011	1.9561	5820400	NM_000779.2	NM_000779.2	ILMN_2173291	Homo sapiens cytochrome P450, family 4, subfamily B, polypeptide 1 (CYP4B1), mRNA.	P-450HP
FLJ45248	17.7	68.5	0.0468	0.0013	21.6797	0.00679251	3.87006	1.95235	2630202	NM_207505.1	NM_207505.1	ILMN_1807093	Homo sapiens FLJ45248 protein (FLJ45248), mRNA.
C3ORF52	115.6	446.3	0.0013	0	374.344	3.67799e-38	3.86073	1.94887	3940079	NM_024616.1	NM_024616.1	ILMN_2184612	Homo sapiens chromosome 3 open reading frame 52 (C3orf52), mRNA.	FLJ23186; TTMP
C20ORF127	14.7	56.3	0.0636	0.0013	21.0656	0.0078242	3.82993	1.93732	4480600	NM_080757.1	NM_080757.1	ILMN_1662640	Homo sapiens chromosome 20 open reading frame 127 (C20orf127), mRNA.	dJ614O4.6; MGC118948
SLC25A24	561.7	2087.9	0	0	374.344	3.67799e-38	3.71711	1.89418	3890402	NM_013386.2	NM_013386.3	ILMN_1711838	Homo sapiens solute carrier family 25 (mitochondrial carrier; phosphate carrier), member 24 (SLC25A24), nuclear gene encoding mitochondrial protein, transcript variant 1, mRNA.	DKFZp586G0123; APC1; SCAMC-1
DENND3	39.8	147.9	0.0039	0.0013	87.1908	1.9095e-09	3.71608	1.89378	2320722	NM_014957.2	NM_014957.2	ILMN_1692742	Homo sapiens DENN/MADD domain containing 3 (DENND3), mRNA.	KIAA0870
IL6	209	774.4	0	0	144.494	3.55271e-15	3.70526	1.88958	4040576	NM_000600.1	NM_000600.1	ILMN_1699651	Homo sapiens interleukin 6 (interferon, beta 2) (IL6), mRNA.	IL-6; HSF; BSF2; IFNB2; HGF
CLDN8	103.7	382.3	0.0013	0	70.1206	9.72613e-08	3.6866	1.88229	7320400	NM_199328.1	NM_199328.1	ILMN_1746676	Homo sapiens claudin 8 (CLDN8), mRNA.
CD83	223.8	817.9	0	0	83.8526	4.11851e-09	3.6546	1.86971	5050162	NM_004233.2	NM_001040280.1	ILMN_1780582	Homo sapiens CD83 molecule (CD83), transcript variant 2, mRNA.	HB15; BL11
FZD9	22.1	80.5	0.0299	0.0013	35.8651	0.000259113	3.64253	1.86494	6200132	NM_003508.2	NM_003508.2	ILMN_1704398	Homo sapiens frizzled homolog 9 (Drosophila) (FZD9), mRNA.	FZD3; CD349
PRDM1	50.9	183.7	0.0013	0.0013	99.0097	1.25612e-10	3.60904	1.85161	6220288	NM_001198.2	NM_001198.2	ILMN_1655077	Homo sapiens PR domain containing 1, with ZNF domain (PRDM1), transcript variant 1, mRNA.	MGC118922; BLIMP1; PRDI-BF1; MGC118925; MGC118924; MGC118923
LMO7	27.7	98	0.0169	0.0013	46.1534	2.42471e-05	3.53791	1.8229	1580475	NM_005358.3	NM_005358.4	ILMN_1770479	Homo sapiens LIM domain 7 (LMO7), mRNA.	KIAA0858; FBXO20; FBX20; LOMP
NFKB2	54.7	193.2	0.0013	0	79.7553	1.05796e-08	3.53199	1.82048	1710504	NM_002502.2	NM_001077493.1	ILMN_1799062	Homo sapiens nuclear factor of kappa light polypeptide gene enhancer in B-cells 2 (p49/p100) (NFKB2), transcript variant 3, mRNA.	LYT10; LYT-10
RHOB	164.8	580	0.0013	0	56.6505	2.16247e-06	3.51942	1.81534	3400332	NM_004040.2	NM_004040.2	ILMN_1802205	Homo sapiens ras homolog gene family, member B (RHOB), mRNA.	ARH6; MST081; MSTP081; RHOH6; ARHB
TMEM20	43.6	153.3	0.0026	0.0013	83.7316	4.23487e-09	3.51606	1.81396	3460551	NM_153226.1	NM_153226.1	ILMN_1690464	Homo sapiens transmembrane protein 20 (TMEM20), mRNA.	C10orf60; FLJ33990
ONECUT2	16.3	57.3	0.0532	0.0013	21.2461	0.00750568	3.51534	1.81366	6350192	Hs.287436	NM_004852.2	ILMN_1838320	Homo sapiens one cut homeobox 2 (ONECUT2), mRNA.	OC-2; OC2; MGC120378; MGC120377
KRTAP1-5	24.3	84.6	0.026	0.0013	34.8815	0.000324975	3.48148	1.7997	5050523	NM_031957.1	NM_031957.1	ILMN_1707652	Homo sapiens keratin associated protein 1-5 (KRTAP1-5), mRNA.	KAP1.5; MGC126604; KRTAP1.5
MARS2	192.9	669.2	0.0013	0	69.3564	1.15974e-07	3.46916	1.79458	10440	NM_138395.2	NM_138395.2	ILMN_1679177	Homo sapiens methionyl-tRNA synthetase 2, mitochondrial (MARS2), nuclear gene encoding mitochondrial protein, mRNA.	mtMetRS; MetRS
TUFT1	433.3	1498.7	0	0	374.344	3.67799e-38	3.4588	1.79027	5220035	NM_020127.1	NM_020127.1	ILMN_1781374	Homo sapiens tuftelin 1 (TUFT1), mRNA.
GBP1	53.8	185.5	0.0013	0	52.695	5.3765e-06	3.44796	1.78574	2190148	NM_002053.1	NM_002053.1	ILMN_2148785	Homo sapiens guanylate binding protein 1, interferon-inducible, 67kDa (GBP1), mRNA.
RBM12	282.9	973.4	0	0	374.344	3.67799e-38	3.44079	1.78274	2850438	NM_006047.4	NM_006047.4	ILMN_2329834	Homo sapiens RNA binding motif protein 12 (RBM12), transcript variant 1, mRNA.	KIAA0765; HRIHFB2091; SWAN
MIR1275	59.9	206.1	0.0013	0	106.511	2.23285e-11	3.44073	1.78272	460521	NR_031681.1	NR_031681.1	ILMN_3309839	Homo sapiens microRNA 1275 (MIR1275), microRNA.
KRT6B	59.1	203.2	0.0013	0	81.2636	7.4755e-09	3.43824	1.78167	2350196	NM_005555.2	NM_005555.3	ILMN_1721354	Homo sapiens keratin 6B (KRT6B), mRNA.	PC2; K6B; CK6B; KRTL1
ZNF12	60.1	205.7	0.0013	0	109.886	1.02655e-11	3.42263	1.7751	3930253	NM_016265.2	NM_016265.3	ILMN_1784577	Homo sapiens zinc finger protein 12 (ZNF12), transcript variant 1, mRNA.	HZF11; ZNF325; KOX3; GIOT-3
PDGFB	82.5	278.5	0.0013	0	123.843	4.12781e-13	3.37576	1.75521	4040397	NM_033016.1	NM_002608.1	ILMN_1775822	Homo sapiens platelet-derived growth factor beta polypeptide (simian sarcoma viral (v-sis) oncogene homolog) (PDGFB), transcript variant 1, mRNA.	FLJ12858; PDGF2; c-sis; SSV; SIS
ITGA3	22.3	75	0.0286	0.0013	23.8955	0.00407803	3.36323	1.74985	1430196	NM_002204.1	NM_002204.1	ILMN_1654074	Homo sapiens integrin, alpha 3 (antigen CD49C, alpha 3 subunit of VLA-3 receptor) (ITGA3), transcript variant a, mRNA.	GAP-B3; FLJ34704; VLA3a; VL3A; MSK18; VCA-2; FLJ34631; GAPB3; CD49C
ZNF485	76.7	257.6	0.0013	0	71.7446	6.69175e-08	3.35854	1.74783	670279	NM_145312.2	NM_145312.2	ILMN_1664034	Homo sapiens zinc finger protein 485 (ZNF485), mRNA.
C14ORF118	22	73.8	0.0312	0.0013	25.3779	0.00289874	3.35455	1.74612	4070068	NM_017926.2	NM_017926.2	ILMN_2265093	Homo sapiens chromosome 14 open reading frame 118 (C14orf118), transcript variant 1, mRNA.	FLJ20689; FLJ10033; MGC61896
LOC653857	25.7	85.5	0.0234	0.0013	41.7891	6.62354e-05	3.32685	1.73416	6370204	XM_936040.1	XM_936040.1	ILMN_1745239	PREDICTED: Homo sapiens similar to actin-related protein 3-beta, transcript variant 2 (LOC653857), mRNA.
ESM1	89.7	298	0.0013	0	45.2212	3.00525e-05	3.32219	1.73213	3940427	NM_007036.2	NM_007036.2	ILMN_1773262	Homo sapiens endothelial cell-specific molecule 1 (ESM1), mRNA.
CPSF6	19.7	65	0.0364	0.0013	23.8852	0.00408771	3.29949	1.72224	270047	NM_007007.1	NM_007007.1	ILMN_1795454	Homo sapiens cleavage and polyadenylation specific factor 6, 68kDa (CPSF6), mRNA.	HPBRII-4; HPBRII-7; CFIM; CFIM68
NOL8	76.1	250.1	0.0013	0	122.045	6.24396e-13	3.28647	1.71654	2120017	NM_017948.4	NM_017948.4	ILMN_2062370	Homo sapiens nucleolar protein 8 (NOL8), mRNA.	FLJ20736; bA62C3.3; Nop132; C9orf34; bA62C3.4; DKFZp686P12242
CCRN4L	156.6	513	0.0013	0	87.2534	1.88217e-09	3.27586	1.71187	460484	NM_012118.2	NM_012118.2	ILMN_1689378	Homo sapiens CCR4 carbon catabolite repression 4-like (S. cerevisiae) (CCRN4L), mRNA.	CCR4L; MGC142060; MGC142054; MGC4120817; MGC78549; NOC
IGFL1	27	88.1	0.0182	0.0013	26.0333	0.0024927	3.26296	1.70618	6020605	NM_198541.1	NM_198541.1	ILMN_1743950	Homo sapiens IGF-like family member 1 (IGFL1), mRNA.	UNQ644
CLDN8	128	417.6	0.0013	0	50.5737	8.76254e-06	3.2625	1.70598	3360148	NM_199328.1	NM_199328.1	ILMN_2072568	Homo sapiens claudin 8 (CLDN8), mRNA.
C9ORF123	31.6	102.9	0.0091	0.0013	30.8459	0.000823019	3.25633	1.70325	70753	NM_033428.1	NM_033428.1	ILMN_1769409	Homo sapiens chromosome 9 open reading frame 123 (C9orf123), mRNA.	MGC4730
PTGS2	531.6	1718.5	0	0	374.344	3.67799e-38	3.23269	1.69274	1820632	NM_000963.1	NM_000963.1	ILMN_2054297	Homo sapiens prostaglandin-endoperoxide synthase 2 (prostaglandin G/H synthase and cyclooxygenase) (PTGS2), mRNA.	PHS-2; COX-2; hCox-2; PGHS-2; PGG/HS; COX2
ZNF614	166.9	538.3	0.0013	0	73.2399	4.74253e-08	3.22528	1.68943	2450053	NM_025040.2	NM_025040.2	ILMN_1763641	Homo sapiens zinc finger protein 614 (ZNF614), mRNA.	FLJ21941; MGC120638
RBM12	115.7	373	0.0013	0	78.4986	1.41299e-08	3.22385	1.68879	2810328	NM_006047.4	NM_006047.4	ILMN_1797698	Homo sapiens RNA binding motif protein 12 (RBM12), transcript variant 1, mRNA.	KIAA0765; HRIHFB2091; SWAN
RBM12	100.1	321.7	0.0013	0	138.754	1.33226e-14	3.21379	1.68427	4880021	NM_003915.2	NM_006047.4	ILMN_1701229	Homo sapiens RNA binding motif protein 12 (RBM12), transcript variant 1, mRNA.	KIAA0765; HRIHFB2091; SWAN
GABPB1	49	157.4	0.0013	0.0013	70.1186	9.73061e-08	3.21224	1.68358	3830326	NM_181427.3	NM_181427.3	ILMN_3272074	Homo sapiens GA binding protein transcription factor, beta subunit 1 (GABPB1), transcript variant gamma-3, mRNA.
ZNF772	20.5	65.2	0.0338	0.0013	28.0894	0.0015526	3.18049	1.66925	650528	NM_001024596.1	NM_001024596.1	ILMN_1738124	Homo sapiens zinc finger protein 772 (ZNF772), mRNA.	DKFZp686I1569
MT1G	55.1	174.4	0.0013	0.0013	88.2128	1.50911e-09	3.16515	1.66228	1170300	NM_005950.1	NM_005950.1	ILMN_1715401	Homo sapiens metallothionein 1G (MT1G), mRNA.	MT1; MT1K; MGC12386
ZNF701	47.1	148.4	0.0026	0.0013	31.8411	0.00065447	3.15074	1.65569	3780280	NM_018260.1	NM_018260.1	ILMN_1743067	Homo sapiens zinc finger protein 701 (ZNF701), mRNA.	FLJ10891
ALDH1B1	55.2	172.2	0.0013	0.0013	77.0785	1.95952e-08	3.11957	1.64134	2650204	NM_000692.3	NM_000692.3	ILMN_1675398	Homo sapiens aldehyde dehydrogenase 1 family, member B1 (ALDH1B1), nuclear gene encoding mitochondrial protein, mRNA.	ALDH5; ALDHX; MGC2230
RGS4	337.2	1051.2	0	0	73.2948	4.68296e-08	3.11744	1.64036	1710142	NM_005613.3	NM_005613.3	ILMN_1758067	Homo sapiens regulator of G-protein signalling 4 (RGS4), mRNA.	MGC60244; SCZD9; MGC2124; RGP4
TGFB2	97.6	304.1	0.0013	0	58.246	1.49761e-06	3.11578	1.63959	7510195	NM_003238.1	NM_003238.1	ILMN_1812526	Homo sapiens transforming growth factor, beta 2 (TGFB2), mRNA.	MGC116892; TGF-beta2
ZNF841	36.5	113.6	0.0039	0.0013	48.0577	1.56398e-05	3.11233	1.63799	4900300	NM_001136499.1	NM_001136499.1	ILMN_3235593	Homo sapiens zinc finger protein 841 (ZNF841), mRNA.
MIR614	24.3	75.5	0.0234	0.0013	29.2892	0.00117782	3.107	1.63552	1780121	NR_030345.1	NR_030345.1	ILMN_3310080	Homo sapiens microRNA 614 (MIR614), microRNA.
MTE	166.2	516	0.0013	0	374.344	3.67799e-38	3.10469	1.63445	2760537	NM_175621.2	NM_175621.2	ILMN_2136089	Homo sapiens metallothionein E (MTE), mRNA.	MT1I
MIR302C	157	481.5	0.0013	0	156.536	2.22044e-16	3.06688	1.61677	3990307	NR_029858.1	NR_029858.1	ILMN_3308265	Homo sapiens microRNA 302c (MIR302C), microRNA.
KRT80	499.5	1531.3	0	0	67.0355	1.97902e-07	3.06567	1.6162	4830520	NM_182507.1	NM_182507.2	ILMN_1705814	Homo sapiens keratin 80 (KRT80), transcript variant 1, mRNA.	KB20
KLF10	72.8	222.7	0.0013	0	92.7523	5.30603e-10	3.05907	1.61309	5720184	NM_005655.1	NM_005655.1	ILMN_1659122	Homo sapiens Kruppel-like factor 10 (KLF10), transcript variant 1, mRNA.	TIEG; EGRA; TIEG1
NR2C1	38.6	118	0.0039	0.0013	40.2242	9.49686e-05	3.05699	1.61211	1470521	NM_001032287.1	NM_001032287.1	ILMN_1734867	Homo sapiens nuclear receptor subfamily 2, group C, member 1 (NR2C1), transcript variant 2, mRNA.	TR2-11; TR2
ARL14	84.2	256.9	0.0013	0	114.391	3.63823e-12	3.05107	1.60931	3400209	NM_025047.1	NM_025047.1	ILMN_2232463	Homo sapiens ADP-ribosylation factor-like 14 (ARL14), mRNA.	ARF7; FLJ22595
IL8	6901.6	21023.8	0	0	374.344	3.67799e-38	3.04622	1.60702	1570553	NM_000584.2	NM_000584.2	ILMN_1666733	Homo sapiens interleukin 8 (IL8), mRNA.	GCP-1; MDNCF; NAP1; CXCL8; AMCF-I; TSG-1; LYNAP; NAP-1; MONAP; GCP1; SCYB8; LUCT; K60; LECT; 3-10C; b-ENAP; NAF
ZNF124	31.6	96.2	0.0091	0.0013	43.6958	4.26992e-05	3.0443	1.60611	2970750	NM_003431.2	NM_003431.2	ILMN_1686360	Homo sapiens zinc finger protein 124 (ZNF124), mRNA.	MGC117046; HZF16; HZF-16
ADRB2	818.7	2478.6	0	0	374.344	3.67799e-38	3.02748	1.59812	7570326	NM_000024.3	NM_000024.4	ILMN_1695590	Homo sapiens adrenergic, beta-2-, receptor, surface (ADRB2), mRNA.	B2AR; BETA2AR; BAR; ADRBR; ADRB2R
ICOSLG	46.3	140	0.0026	0.0013	45.8422	2.60483e-05	3.02376	1.59634	5690603	NM_015259.4	NM_015259.4	ILMN_1675671	Homo sapiens inducible T-cell co-stimulator ligand (ICOSLG), mRNA.	ICOSL; B7RP1; LICOS; B7RP-1; KIAA0653; GL50; ICOS-L; CD275; B7H2; B7-H2
FAIM3	116.3	351.2	0.0013	0	114.993	3.16723e-12	3.01978	1.59444	5270520	NM_005449.3	NM_005449.3	ILMN_1775542	Homo sapiens Fas apoptotic inhibitory molecule 3 (FAIM3), mRNA.	TOSO
CYB561D1	40.3	120.8	0.0039	0.0013	41.8454	6.53823e-05	2.99752	1.58377	4490612	NM_001134404.1	NM_001134404.1	ILMN_3180557	Homo sapiens cytochrome b-561 domain containing 1 (CYB561D1), transcript variant 5, mRNA.
TAGLN	28.6	85	0.0156	0.0013	23.3819	0.00458997	2.97203	1.57145	650678	NM_003186.3	NM_003186.3	ILMN_1778668	Homo sapiens transgelin (TAGLN), transcript variant 2, mRNA.	TAGLN1; WS3-10; SM22; DKFZp686P11128; SMCC
CYB561D1	205.9	609.9	0	0	107.837	1.6457e-11	2.96212	1.56663	1990092	NM_182580.2	NM_182580.2	ILMN_3256325	Homo sapiens cytochrome b-561 domain containing 1 (CYB561D1), transcript variant 2, mRNA.
TADA2A	21.4	63.1	0.0312	0.0013	25.1229	0.00307404	2.9486	1.56003	1070091	NM_133439.2	NM_001488.3	ILMN_1680682	Homo sapiens transcriptional adaptor 2A (TADA2A), transcript variant 1, mRNA.	KL04P; FLJ12705; ADA2; hADA2
DDX51	39.2	115.4	0.0039	0.0013	36.7463	0.000211529	2.94388	1.55772	1070692	NM_175066.2	NM_175066.3	ILMN_1682323	Homo sapiens DEAD (Asp-Glu-Ala-Asp) box polypeptide 51 (DDX51), mRNA.	DKFZp686N2081; MGC42193
CYCS	44.4	130.1	0.0026	0.0013	52.6373	5.44841e-06	2.93018	1.55099	6200554	NM_018947.4	NM_018947.4	ILMN_1730416	Homo sapiens cytochrome c, somatic (CYCS), nuclear gene encoding mitochondrial protein, mRNA.	CYC; HCS
RELB	62.9	184.2	0.0013	0.0013	67.2399	1.88803e-07	2.92846	1.55014	730440	NM_006509.2	NM_006509.2	ILMN_1811258	Homo sapiens v-rel reticuloendotheliosis viral oncogene homolog B (RELB), mRNA.	I-REL
WDR5B	25.9	75.8	0.0182	0.0013	24.3764	0.00365056	2.92664	1.54925	2350228	NM_019069.3	NM_019069.3	ILMN_1665622	Homo sapiens WD repeat domain 5B (WDR5B), mRNA.	MGC49879; FLJ11287
PPAPDC2	92.7	270.1	0.0013	0	81.4367	7.1834e-09	2.9137	1.54285	6370594	NM_203453.2	NM_203453.2	ILMN_1802628	Homo sapiens phosphatidic acid phosphatase type 2 domain containing 2 (PPAPDC2), mRNA.	bA6J24.6; FLJ46512; FLJ90191; PSDP; MGC15483
MAFF	150.3	436.1	0.0013	0	79.0225	1.25242e-08	2.90153	1.53681	7550202	NM_012323.2	NM_012323.2	ILMN_1700413	Homo sapiens v-maf musculoaponeurotic fibrosarcoma oncogene homolog F (avian) (MAFF), transcript variant 1, mRNA.	U-MAF
KRT17	102.2	295.5	0.0013	0	25.9035	0.00256833	2.89139	1.53176	3840445	NM_000422.1	NM_000422.1	ILMN_1666845	Homo sapiens keratin 17 (KRT17), mRNA.	PCHC1; K17; PC2; PC
CXCR7	36.6	105.5	0.0039	0.0013	37.5495	0.000175813	2.88251	1.52733	4860114	NM_001047841.1	NM_001047841.1	ILMN_2371458	Homo sapiens chemokine (C-X-C motif) receptor 7 (CXCR7), transcript variant 1, mRNA.	GPR159; CMKOR1; RDC1
DHFRL1	50.6	144.8	0.0013	0.0013	22.9429	0.0050782	2.86166	1.51685	2480768	NM_176815.2	NM_176815.3	ILMN_1762426	Homo sapiens dihydrofolate reductase-like 1 (DHFRL1), mRNA.	FLJ16119; DHFRP4
LTB	127.9	365.7	0.0013	0	71.3895	7.2619e-08	2.85927	1.51564	5310053	NM_002341.1	NM_002341.1	ILMN_2376205	Homo sapiens lymphotoxin beta (TNF superfamily, member 3) (LTB), transcript variant 1, mRNA.	p33; TNFSF3; TNFC
RAB11FIP1	53.9	153.9	0.0013	0.0013	66.4321	2.274e-07	2.85529	1.51364	4050102	NM_025151.3	NM_025151.3	ILMN_2409596	Homo sapiens RAB11 family interacting protein 1 (class I) (RAB11FIP1), transcript variant 1, mRNA.	FLJ22622; DKFZp686E2214; rab11-FIP1; RCP; NOEL1A; MGC78448; FLJ22524
MPHOSPH10	21.5	61.1	0.0312	0.0013	20.7391	0.0084351	2.84186	1.50684	1580142	NM_005791.1	NM_005791.1	ILMN_2229950	Homo sapiens M-phase phosphoprotein 10 (U3 small nucleolar ribonucleoprotein) (MPHOSPH10), mRNA.	MPP10P; MPP10
KRT80	84	238.6	0.0013	0	58.1791	1.52086e-06	2.84048	1.50613	2340193	NM_182507.2	NM_182507.2	ILMN_2366445	Homo sapiens keratin 80 (KRT80), transcript variant 1, mRNA.	KB20
LCMT2	212.9	602.9	0	0	69.1268	1.2227e-07	2.83185	1.50174	5310332	NM_014793.3	NM_014793.3	ILMN_1667577	Homo sapiens leucine carboxyl methyltransferase 2 (LCMT2), mRNA.	TYW4; PPM2; KIAA0547; MGC9534
ZNF134	90.3	255.4	0.0013	0	103.839	4.13171e-11	2.82835	1.49996	3390608	NM_003435.2	NM_003435.2	ILMN_1768809	Homo sapiens zinc finger protein 134 (ZNF134), mRNA.	MGC141970; pHZ-15; MGC138499
C3ORF59	397.7	1121.1	0	0	70.8048	8.30845e-08	2.81896	1.49516	2030687	NM_178496.2	NM_178496.2	ILMN_1700967	Homo sapiens chromosome 3 open reading frame 59 (C3orf59), mRNA.
IL1B	678.1	1904.1	0	0	156.536	2.22044e-16	2.80799	1.48954	840685	NM_000576.2	NM_000576.2	ILMN_1775501	Homo sapiens interleukin 1, beta (IL1B), mRNA.	IL1F2; IL1-BETA; IL-1
THBS1	524.3	1470.5	0	0	112.643	5.44077e-12	2.80469	1.48784	5810685	NM_003246.2	NM_003246.2	ILMN_1686116	Homo sapiens thrombospondin 1 (THBS1), mRNA.	TSP; THBS; TSP1
PTPRR	33.9	94.7	0.0065	0.0013	40.0381	9.91266e-05	2.79351	1.48208	2350132	NM_002849.2	NM_002849.2	ILMN_1679051	Homo sapiens protein tyrosine phosphatase, receptor type, R (PTPRR), transcript variant 1, mRNA.	DKFZp781C1038; EC-PTP; MGC148170; MGC131968; PTPBR7; FLJ34328; PTPRQ; PCPTP1; PTP-SL
ESM1	201.5	562.1	0.0013	0	77.9752	1.59397e-08	2.78958	1.48005	3420605	NM_007036.3	NM_007036.3	ILMN_2212878	Homo sapiens endothelial cell-specific molecule 1 (ESM1), mRNA.	endocan
DIDO1	39.8	110.5	0.0039	0.0013	33.8317	0.000413838	2.77638	1.47321	2640402	NM_080796.2	NM_022105.3	ILMN_1812934	Homo sapiens death inducer-obliterator 1 (DIDO1), transcript variant 1, mRNA.	dJ885L7.8; DIDO3; DATF1; MGC16140; FLJ11265; DIO1; DKFZp434P1115; C20orf158; KIAA0333; DIO-1; BYE1; DIDO2
JMJD4	127.7	353.6	0.0013	0	120.997	7.94914e-13	2.76899	1.46936	4210300	NM_023007.1	NM_023007.1	ILMN_1692896	Homo sapiens jumonji domain containing 4 (JMJD4), mRNA.	FLJ12517; MGC129896
LOC648740	64.5	178.5	0.0013	0.0013	70.955	8.02602e-08	2.76744	1.46855	2690747	NR_024438.2	NR_024438.2	ILMN_3236904	Homo sapiens ACTB pseudogene (LOC648740), non-coding RNA.
SNAI2	299.3	826.4	0	0	45.0282	3.14181e-05	2.76111	1.46525	6330730	NM_003068.3	NM_003068.3	ILMN_2082585	Homo sapiens snail homolog 2 (Drosophila) (SNAI2), mRNA.	WS2D; SLUG; SLUGH1; MGC10182
PDGFB	58.6	160.5	0.0013	0.0013	52.923	5.10152e-06	2.73891	1.4536	5390615	NM_033016.1	NM_033016.1	ILMN_2394305	Homo sapiens platelet-derived growth factor beta polypeptide (simian sarcoma viral (v-sis) oncogene homolog) (PDGFB), transcript variant 2, mRNA.	FLJ12858; PDGF2; c-sis; SSV; SIS
TOE1	40.4	110.6	0.0039	0.0013	36.1706	0.000241513	2.73762	1.45292	630673	NM_025077.2	NM_025077.2	ILMN_1660938	Homo sapiens target of EGR1, member 1 (nuclear) (TOE1), mRNA.	FLJ13949
URB2	270.4	739.4	0	0	62.2712	5.92762e-07	2.73447	1.45126	1580433	NM_014777.2	NM_014777.2	ILMN_3249406	Homo sapiens URB2 ribosome biogenesis 2 homolog (S. cerevisiae) (URB2), mRNA.
FKRP	21.3	58.1	0.0312	0.0013	20.8865	0.00815361	2.7277	1.44768	3520521	NM_024301.2	NM_024301.3	ILMN_1753597	Homo sapiens fukutin related protein (FKRP), transcript variant 1, mRNA.	LGMD2I; MGC2991; FLJ12576; MDC1C
C1ORF116	24.3	66.2	0.0234	0.0013	24.7467	0.0033522	2.72428	1.44587	6280630	XM_925981.1	NM_023938.5	ILMN_1676725	Homo sapiens chromosome 1 open reading frame 116 (C1orf116), transcript variant 1, mRNA.	MGC4309; DKFZp666H2010; MGC2742; FLJ36507; SARG
CXCL5	84.5	230.2	0.0013	0	78.62	1.37404e-08	2.72426	1.44586	540377	NM_002994.3	NM_002994.3	ILMN_2171384	Homo sapiens chemokine (C-X-C motif) ligand 5 (CXCL5), mRNA.	ENA-78; SCYB5
CPNE1	64.8	176.4	0.0013	0.0013	73.6329	4.33221e-08	2.72222	1.44478	4250020	NM_003915.2	NM_003915.2	ILMN_2276000	Homo sapiens copine I (CPNE1), transcript variant 3, mRNA.	CPN1; COPN1; MGC1142
FOSB	69.7	189.2	0.0013	0	58.0367	1.57156e-06	2.71449	1.44068	7160239	NM_006732.1	NM_006732.1	ILMN_1751607	Homo sapiens FBJ murine osteosarcoma viral oncogene homolog B (FOSB), mRNA.	GOS3; G0S3; MGC42291; GOSB; DKFZp686C0818
FAM43A	673.3	1825.9	0	0	46.5088	2.23419e-05	2.71187	1.43929	1690630	NM_153690.4	NM_153690.4	ILMN_1706015	Homo sapiens family with sequence similarity 43, member A (FAM43A), mRNA.	FLJ90022
ATXN7L2	26.8	72.6	0.0182	0.0013	27.7697	0.00167121	2.70896	1.43774	2710187	NM_153340.2	NM_153340.3	ILMN_1664177	Homo sapiens ataxin 7-like 2 (ATXN7L2), mRNA.	FLJ00381; MGC46534
MED13	23.2	62.8	0.026	0.0013	23.0042	0.00500703	2.7069	1.43664	5890110	XM_926644.1	NM_005121.2	ILMN_1671067	Homo sapiens mediator complex subunit 13 (MED13), mRNA.	THRAP1; TRAP240; ARC250; DRIP250; KIAA0593; HSPC221; MED13
OTUD6B	195.3	524.4	0.0013	0	63.0685	4.93344e-07	2.6851	1.42498	1050450	NM_016023.2	NM_016023.2	ILMN_1772703	Homo sapiens OTU domain containing 6B (OTUD6B), mRNA.	CGI-77
SFRS7	627.7	1678.8	0	0	374.344	3.67799e-38	2.67453	1.41928	450168	NM_001031684.1	NM_001031684.1	ILMN_1778836	Homo sapiens splicing factor, arginine/serine-rich 7, 35kDa (SFRS7), mRNA.	9G8; HSSG1; AAG3; ZCRB2; RBM37; ZCCHC20
IL8	11248.5	29953.5	0	0	374.344	3.67799e-38	2.66289	1.41299	1980309	NM_000584.2	NM_000584.2	ILMN_2184373	Homo sapiens interleukin 8 (IL8), mRNA.	GCP-1; MDNCF; NAP1; CXCL8; AMCF-I; TSG-1; LYNAP; NAP-1; MONAP; GCP1; SCYB8; LUCT; K60; LECT; 3-10C; b-ENAP; NAF
NFKB2	77.8	206.2	0.0013	0	47.0561	1.96965e-05	2.65039	1.4062	3310615	NM_002502.3	NM_002502.3	ILMN_2390859	Homo sapiens nuclear factor of kappa light polypeptide gene enhancer in B-cells 2 (p49/p100) (NFKB2), transcript variant 2, mRNA.	LYT10; LYT-10
UTP23	31.8	84	0.0104	0.0013	23.4227	0.00454705	2.64151	1.40136	6220037	NM_032334.1	NM_032334.1	ILMN_2043828	Homo sapiens UTP23, small subunit (SSU) processome component, homolog (yeast) (UTP23), mRNA.	MGC14595
SLC7A6	24.5	64.6	0.0234	0.0013	23.2689	0.00471097	2.63673	1.39875	6380364	NM_001076785.1	NM_001076785.1	ILMN_2324561	Homo sapiens solute carrier family 7 (cationic amino acid transporter, y+ system), member 6 (SLC7A6), transcript variant 2, mRNA.	DKFZp686K15246; KIAA0245; LAT3; LAT-2; y+LAT-2
CHDH	37.1	97.6	0.0039	0.0013	21.8568	0.00652109	2.63073	1.39546	5910433	NM_018397.3	NM_018397.3	ILMN_3251423	Homo sapiens choline dehydrogenase (CHDH), mRNA.
ARPM1	38.7	101.7	0.0039	0.0013	40.694	8.52315e-05	2.62791	1.39391	2480615	NM_032487.2	NM_032487.3	ILMN_1782810	Homo sapiens actin related protein M1 (ARPM1), mRNA.	MGC15664
C1ORF116	1214.7	3191.4	0	0	97.5724	1.74888e-10	2.62732	1.39359	730491	NM_023938.4	NM_023938.5	ILMN_1706483	Homo sapiens chromosome 1 open reading frame 116 (C1orf116), transcript variant 1, mRNA.	MGC4309; DKFZp666H2010; MGC2742; FLJ36507; SARG
WT1	43.9	115.2	0.0026	0.0013	46.4752	2.25154e-05	2.62415	1.39185	7380603	NM_024425.2	NM_024426.3	ILMN_1802174	Homo sapiens Wilms tumor 1 (WT1), transcript variant D, mRNA.	GUD; WT33; WAGR; WIT-2
MT1F	1219.5	3192	0	0	67.176	1.91602e-07	2.61747	1.38817	4220672	NM_005949.1	NM_005949.2	ILMN_1718766	Homo sapiens metallothionein 1F (MT1F), mRNA.	MT1; MGC32732
PDLIM5	78.4	204.8	0.0013	0	79.8486	1.03548e-08	2.61224	1.38529	6040608	NM_001011516.1	NM_001011516.1	ILMN_2361478	Homo sapiens PDZ and LIM domain 5 (PDLIM5), transcript variant 5, mRNA.	ENH; LIM; L9; ENH1
KLHL9	341.3	889.2	0	0	143.983	3.99678e-15	2.60533	1.38147	6550170	NM_018847.1	NM_018847.2	ILMN_1664466	Homo sapiens kelch-like 9 (Drosophila) (KLHL9), mRNA.	RP11-380P16.6; FLJ21815
PGBD2	47.9	124.6	0.0013	0.0013	47.9641	1.59805e-05	2.60125	1.37921	780373	NM_170725.2	NM_001017434.1	ILMN_1735075	Homo sapiens piggyBac transposable element derived 2 (PGBD2), transcript variant 2, mRNA.
PFKFB2	27	69.9	0.0182	0.0013	20.8414	0.00823872	2.58889	1.37233	7040181	NM_001018053.1	NM_001018053.1	ILMN_1723436	Homo sapiens 6-phosphofructo-2-kinase/fructose-2,6-biphosphatase 2 (PFKFB2), transcript variant 2, mRNA.	DKFZp781D2217; PFK-2/FBPase-2; MGC138308; MGC138310
DYRK2	65.3	168.8	0.0013	0.0013	31.5673	0.00069706	2.58499	1.37016	6560523	NM_003583.2	NM_003583.3	ILMN_1794588	Homo sapiens dual-specificity tyrosine-(Y)-phosphorylation regulated kinase 2 (DYRK2), transcript variant 1, mRNA.	FLJ21365; FLJ21217
RRS1	786.7	2027.4	0	0	50.8768	8.17184e-06	2.57709	1.36575	4120437	NM_015169.3	NM_015169.3	ILMN_1767658	Homo sapiens RRS1 ribosome biogenesis regulator homolog (S. cerevisiae) (RRS1), mRNA.	KIAA0112
LOC201651	33.8	87.1	0.0065	0.0013	32.9913	0.000502192	2.57692	1.36565	430528	XR_017321.2	XR_017321.2	ILMN_3204975	PREDICTED: Homo sapiens misc_RNA (LOC201651), miscRNA.
GABPB1	61.2	156.9	0.0013	0.0013	62.0811	6.19284e-07	2.56373	1.35824	150753	NM_002041.4	NM_002041.4	ILMN_3195401	Homo sapiens GA binding protein transcription factor, beta subunit 1 (GABPB1), transcript variant gamma-1, mRNA.
PYROXD1	28.6	73.1	0.0143	0.0013	22.2602	0.00594265	2.55594	1.35386	2120639	NM_024854.3	NM_024854.3	ILMN_3247826	Homo sapiens pyridine nucleotide-disulphide oxidoreductase domain 1 (PYROXD1), mRNA.
RBM38	29.8	76	0.0143	0.0013	21.0768	0.00780405	2.55034	1.35069	3420372	NM_017495.4	NM_017495.4	ILMN_1704079	Homo sapiens RNA binding motif protein 38 (RBM38), transcript variant 1, mRNA.	SEB4D; SEB4B; HSRNASEB; RNPC1; dJ800J21.2
NUDCD1	46.9	119.3	0.0026	0.0013	30.2313	0.000948135	2.54371	1.34693	3360139	NM_032869.2	NM_032869.2	ILMN_1678745	Homo sapiens NudC domain containing 1 (NUDCD1), mRNA.	CML66; FLJ14991
BIRC3	238.7	606.6	0	0	128.732	1.33894e-13	2.54127	1.34555	3060255	NM_182962.1	NM_182962.1	ILMN_2405684	Homo sapiens baculoviral IAP repeat-containing 3 (BIRC3), transcript variant 2, mRNA.	RNF49; MALT2; API2; HIAP1; AIP1; MIHC; HAIP1; CIAP2
ZNF136	57	144.8	0.0013	0.0013	51.934	6.40619e-06	2.54035	1.34503	4860768	NM_003437.2	XM_001126650.1	ILMN_1689528	PREDICTED: Homo sapiens zinc finger protein 136 (ZNF136), mRNA.
ST3GAL1	72.1	182.9	0.0013	0.0013	42.6099	5.4829e-05	2.53675	1.34298	6060682	NM_003033.2	NM_003033.2	ILMN_2267135	Homo sapiens ST3 beta-galactoside alpha-2,3-sialyltransferase 1 (ST3GAL1), transcript variant 1, mRNA.	Gal-NAc6S; ST3O; ST3GalA; SIATFL; ST3GalA.1; 1; ST3GalIA; SIAT4A; MGC9183
ZNF256	129.9	328.3	0.0013	0	76.5109	2.23311e-08	2.52733	1.33761	4390349	NM_005773.2	NM_005773.2	ILMN_1757408	Homo sapiens zinc finger protein 256 (ZNF256), mRNA.	BMZF-3; BMZF3
ZNF485	29.7	75	0.0143	0.0013	26.7298	0.00212334	2.52525	1.33643	4210687	NM_145312.2	NM_145312.2	ILMN_2186626	Homo sapiens zinc finger protein 485 (ZNF485), mRNA.
EHD1	2735.7	6873.6	0	0	156.536	2.22044e-16	2.51256	1.32916	1780619	NM_006795.2	NM_006795.2	ILMN_1651832	Homo sapiens EH-domain containing 1 (EHD1), mRNA.	PAST1; PAST; HPAST1; FLJ42622; FLJ44618; H-PAST
ARRDC4	26.6	66.8	0.0182	0.0013	21.2954	0.00742096	2.51128	1.32842	6580168	NM_183376.1	NM_183376.1	ILMN_1660544	Homo sapiens arrestin domain containing 4 (ARRDC4), mRNA.	FLJ36045
C3ORF58	110	273.9	0.0013	0	90.5315	8.8481e-10	2.49	1.31615	4060131	NM_173552.2	NM_173552.2	ILMN_1797372	Homo sapiens chromosome 3 open reading frame 58 (C3orf58), mRNA.	MGC33365
HS.555260	30.3	75.3	0.0117	0.0013	22.9441	0.0050768	2.48515	1.31333	1500386	Hs.555260	CN357235	ILMN_1896406	17000532215901 GRN_ES Homo sapiens cDNA 5, mRNA sequence
ZNF468	33.4	83	0.0065	0.0013	21.8975	0.00646026	2.48503	1.31326	650136	NM_199132.1	NM_199132.1	ILMN_1782749	Homo sapiens zinc finger protein 468 (ZNF468), transcript variant 1, mRNA.	DKFZp781B1474; DKFZp781N07108
MTMR9	82.6	205.1	0.0013	0	74.2164	3.78756e-08	2.48305	1.31211	6960014	NM_015458.3	NM_015458.3	ILMN_1652521	Homo sapiens myotubularin related protein 9 (MTMR9), mRNA.	LIP-STYX; C8orf9; DKFZp434K171; MTMR8; MGC126672
KLF10	113.9	282.7	0.0013	0	73.6383	4.32683e-08	2.482	1.3115	2190470	NM_005655.1	NM_005655.1	ILMN_2411897	Homo sapiens Kruppel-like factor 10 (KLF10), transcript variant 1, mRNA.	TIEG; EGRA; TIEG1
ZNF696	370.8	918.6	0	0	81.4743	7.12148e-09	2.47735	1.3088	3310523	NM_030895.1	NM_030895.1	ILMN_1712517	Homo sapiens zinc finger protein 696 (ZNF696), mRNA.	FLJ14129
DYRK2	184.7	457.3	0.0013	0	113.37	4.60257e-12	2.47591	1.30796	2100743	NM_003583.2	NM_003583.2	ILMN_2374244	Homo sapiens dual-specificity tyrosine-(Y)-phosphorylation regulated kinase 2 (DYRK2), transcript variant 1, mRNA.
NUFIP1	83.6	206.9	0.0013	0	62.7847	5.2666e-07	2.47488	1.30736	3130719	NM_012345.1	NM_012345.1	ILMN_2166686	Homo sapiens nuclear fragile X mental retardation protein interacting protein 1 (NUFIP1), mRNA.	NUFIP
MGC27345	32.1	79	0.0091	0.0013	27.6252	0.00172775	2.46106	1.29928	2340168	XR_001069.1	XR_001069.1	ILMN_1660412	PREDICTED: Homo sapiens hypothetical protein MGC27345 (MGC27345), misc RNA.
IRX2	121	297.5	0.0013	0	53.8038	4.16505e-06	2.45868	1.29788	6040634	NM_033267.2	NM_033267.3	ILMN_1782412	Homo sapiens iroquois homeobox 2 (IRX2), mRNA.
KTI12	348.7	857.1	0	0	47.2883	1.86711e-05	2.45799	1.29748	4610767	NM_138417.2	NM_138417.2	ILMN_1703226	Homo sapiens KTI12 homolog, chromatin associated (S. cerevisiae) (KTI12), mRNA.	TOT4; SBBI81; MGC20419; RP11-91A18.3
PLOD2	56	137.6	0.0013	0.0013	51.4086	7.23003e-06	2.45714	1.29698	460338	NM_182943.2	NM_182943.2	ILMN_1799139	Homo sapiens procollagen-lysine, 2-oxoglutarate 5-dioxygenase 2 (PLOD2), transcript variant 1, mRNA.	LH2; TLH
TERF1	264.8	650.2	0	0	69.8106	1.04458e-07	2.45544	1.29598	110437	NM_017489.1	NM_017489.1	ILMN_1694847	Homo sapiens telomeric repeat binding factor (NIMA-interacting) 1 (TERF1), transcript variant 1, mRNA.	t-TRF1; TRBF1; PIN2; FLJ41416; TRF; hTRF1-AS; TRF1
SERPINE1	262.1	643.5	0	0	25.2319	0.00299785	2.45517	1.29582	770408	NM_000602.1	NM_000602.1	ILMN_1744381	Homo sapiens serpin peptidase inhibitor, clade E (nexin, plasminogen activator inhibitor type 1), member 1 (SERPINE1), mRNA.	PAI; PAI-1; PAI1; PLANH1
DNAJC11	45	110.4	0.0026	0.0013	40.7587	8.39711e-05	2.45333	1.29474	450408	NM_018198.1	NM_018198.2	ILMN_1747903	Homo sapiens DnaJ (Hsp40) homolog, subfamily C, member 11 (DNAJC11), mRNA.	FLJ10737; RP1-126A5.3; dJ126A5.1
UTP14A	350.8	860	0	0	75.8528	2.59848e-08	2.45154	1.29369	1400008	NM_006649.2	NM_006649.2	ILMN_2095820	Homo sapiens UTP14, U3 small nucleolar ribonucleoprotein, homolog A (yeast) (UTP14A), mRNA.	NY-CO-16; KIAA0266; dJ537K23.3; SDCCAG16
LOC728946	28.6	70	0.0156	0.0013	23.5172	0.00444918	2.44755	1.29134	1580546	NM_030967.2	XM_001128870.1	ILMN_1657962	PREDICTED: Homo sapiens similar to keratin associated protein 1-1 (LOC728946), mRNA.
KRT7	551.9	1349.7	0	0	60.4571	9.00098e-07	2.44555	1.29016	3800161	NM_005556.3	NM_005556.3	ILMN_2163723	Homo sapiens keratin 7 (KRT7), mRNA.	K7; MGC3625; MGC129731; SCL; K2C7; CK7
NUFIP1	46.4	113.2	0.0026	0.0013	41.593	6.92947e-05	2.43966	1.28668	3850521	NM_012345.1	NM_012345.1	ILMN_1813800	Homo sapiens nuclear fragile X mental retardation protein interacting protein 1 (NUFIP1), mRNA.	NUFIP
G0S2	656.5	1599	0	0	20.9074	0.00811447	2.43564	1.2843	6180427	NM_015714.2	NM_015714.2	ILMN_1691846	Homo sapiens G0/G1switch 2 (G0S2), mRNA.	RP1-28O10.2
CXCR7	163	395	0.0013	0	46.1477	2.4279e-05	2.42331	1.27698	450424	NM_020311.1	NM_020311.2	ILMN_1798360	Homo sapiens chemokine (C-X-C motif) receptor 7 (CXCR7), mRNA.	CMKOR1; GPR159; RDC1
ZNF525	64.7	155.7	0.0013	0.0013	46.4042	2.28865e-05	2.40649	1.26693	6860450	XM_375646.3	XM_375646.3	ILMN_1748432	PREDICTED: Homo sapiens zinc finger protein 525 (ZNF525), mRNA.
LIF	86.7	207.5	0.0013	0	32.5485	0.000556096	2.39331	1.25901	2650390	NM_002309.2	NM_002309.2	ILMN_1738725	Homo sapiens leukemia inhibitory factor (cholinergic differentiation factor) (LIF), mRNA.	HILDA; D-FACTOR; CDF
RBM12B	70.7	169.1	0.0013	0.0013	39.9711	0.000100668	2.3918	1.25809	450132	NM_203390.1	NM_203390.2	ILMN_1805778	Homo sapiens RNA binding motif protein 12B (RBM12B), mRNA.	MGC:33837
MT1E	96.8	230.4	0.0013	0	23.6437	0.00432146	2.38017	1.25106	2070288	NM_175617.3	NM_175617.3	ILMN_2173611	Homo sapiens metallothionein 1E (MT1E), mRNA.	MT1; MTD
IFIT5	31.4	74.7	0.0117	0.0013	24.6453	0.00343139	2.37898	1.25034	4890327	NM_012420.1	NM_012420.1	ILMN_1696654	Homo sapiens interferon-induced protein with tetratricopeptide repeats 5 (IFIT5), mRNA.	RI58
NFKBIE	65.3	155.3	0.0013	0.0013	41.227	7.53876e-05	2.37825	1.2499	540139	NM_004556.2	NM_004556.2	ILMN_1717313	Homo sapiens nuclear factor of kappa light polypeptide gene enhancer in B-cells inhibitor, epsilon (NFKBIE), mRNA.	IKBE
FA2H	50.5	120.1	0.0013	0.0013	31.7417	0.000669622	2.37822	1.24988	1190524	NM_024306.2	NM_024306.2	ILMN_1791531	Homo sapiens fatty acid 2-hydroxylase (FA2H), mRNA.	FAAH; FLJ25287; FAXDC1
BMP6	31.4	74.6	0.0117	0.0013	22.907	0.00512035	2.3758	1.24841	6980064	NM_001718.2	NM_001718.4	ILMN_1747650	Homo sapiens bone morphogenetic protein 6 (BMP6), mRNA.	VGR1; VGR
WDR21A	506.6	1201.4	0	0	113.371	4.60098e-12	2.3715	1.2458	940129	NM_015604.2	NM_015604.2	ILMN_2385278	Homo sapiens WD repeat domain 21A (WDR21A), transcript variant 1, mRNA.	MGC46524; WDR21; MGC20547; DKFZp434K114
KCTD11	51.4	121.7	0.0013	0.0013	35.9308	0.000255223	2.3677	1.24349	2760008	NM_001002914.1	NM_001002914.2	ILMN_1777513	Homo sapiens potassium channel tetramerisation domain containing 11 (KCTD11), mRNA.	C17orf36; MGC129844; REN/KCTD11; REN
LAMC2	27.1	64	0.0169	0.0013	20.0666	0.00984782	2.36162	1.23978	4150725	NM_018891.1	NM_018891.1	ILMN_1706519	Homo sapiens laminin, gamma 2 (LAMC2), transcript variant 2, mRNA.	BM600; EBR2; MGC141938; MGC138491; LAMB2T; LAMNB2; EBR2A; B2T
POP1	112.3	265.2	0.0013	0	60.0807	9.8159e-07	2.36153	1.23972	3840397	NM_015029.1	NM_015029.1	ILMN_1768273	Homo sapiens processing of precursor 1, ribonuclease P/MRP subunit (S. cerevisiae) (POP1), mRNA.	KIAA0061; MGC17365
METTL1	316	744.9	0	0	54.6905	3.39586e-06	2.35728	1.23712	1990358	NM_005371.3	NM_005371.4	ILMN_1815190	Homo sapiens methyltransferase like 1 (METTL1), transcript variant 1, mRNA.	C12orf1; YDL201w; TRM8
TRNT1	47.5	111.6	0.0026	0.0013	36.5472	0.000221452	2.34947	1.23234	7210121	NM_016000.2	NM_182916.1	ILMN_1764098	Homo sapiens tRNA nucleotidyl transferase, CCA-adding, 1 (TRNT1), mRNA.	CGI-47; MtCCA; CCA1
RCAN1	606.9	1423.3	0	0	128.249	1.49658e-13	2.3452	1.22971	620239	NM_203418.1	NM_203418.1	ILMN_1712112	Homo sapiens regulator of calcineurin 1 (RCAN1), transcript variant 3, mRNA.	ADAPT78; MCIP1; DSC1; CSP1; DSCR1; RCN1
C1ORF131	347.3	813.6	0	0	85.3603	2.91052e-09	2.34264	1.22814	4760692	NM_152379.2	NM_152379.2	ILMN_1805474	Homo sapiens chromosome 1 open reading frame 131 (C1orf131), mRNA.	DKFZp547B1713
PION	37.7	88.3	0.0039	0.0013	24.131	0.00386278	2.34218	1.22785	2340301	NM_017439.3	NM_017439.3	ILMN_3245773	Homo sapiens pigeon homolog (Drosophila) (PION), mRNA.	DKFZp667B242; MGC126548
ZNF697	67.6	158.3	0.0013	0.0013	32.4005	0.000575374	2.34172	1.22757	4200673	NM_001080470.1	NM_001080470.1	ILMN_3249501	Homo sapiens zinc finger protein 697 (ZNF697), mRNA.	MGC45731
HS.121525	30.2	70.5	0.013	0.0013	22.3133	0.00587043	2.33444	1.22307	670037	Hs.121525	BX101252	ILMN_1882112	BX101252 NCI_CGAP_Lu24 Homo sapiens cDNA clone IMAGp998I115625, mRNA sequence
IL12A	66.4	155	0.0013	0.0013	39.1715	0.000121018	2.33434	1.22301	4120114	NM_000882.2	NM_000882.2	ILMN_1671353	Homo sapiens interleukin 12A (natural killer cell stimulatory factor 1, cytotoxic lymphocyte maturation factor 1, p35) (IL12A), mRNA.	CLMF; p35; IL-12A; P35; NKSF1; NFSK
HSPA1A	2974	6939.4	0	0	23.7745	0.00419324	2.33336	1.22241	6380717	NM_005345.4	NM_005345.4	ILMN_1789074	Homo sapiens heat shock 70kDa protein 1A (HSPA1A), mRNA.	HSPA1; HSP70-1; HSPA1B; HSP72
ZNF17	230.9	538.4	0	0	107.457	1.79602e-11	2.33175	1.22141	4850600	NM_006959.1	NM_006959.2	ILMN_1751692	Homo sapiens zinc finger protein 17 (ZNF17), mRNA.	KIAA1947; FLJ46058; FLJ46615; HPF3; FLJ40864; KOX10
TMEM177	227.7	530.6	0	0	23.7158	0.0042503	2.33026	1.22049	3930278	NM_030577.1	NM_030577.1	ILMN_1756402	Homo sapiens transmembrane protein 177 (TMEM177), mRNA.	MGC10993
MT1A	2895.8	6744	0	0	128.857	1.30119e-13	2.32889	1.21964	6200402	NM_005946.2	NM_005946.2	ILMN_1691156	Homo sapiens metallothionein 1A (MT1A), mRNA.	MTC; MT1; MGC32848; MT1S
KLF2	320.8	745.9	0	0	41.4928	7.0912e-05	2.32512	1.21731	3850692	NM_016270.2	NM_016270.2	ILMN_1735930	Homo sapiens Kruppel-like factor 2 (lung) (KLF2), mRNA.	LKLF
SAMD9	39.7	92.3	0.0039	0.0013	30.2414	0.000945932	2.32494	1.21719	1240142	NM_017654.2	NM_017654.2	ILMN_1814305	Homo sapiens sterile alpha motif domain containing 9 (SAMD9), mRNA.	KIAA2004; C7orf5; OEF1; FLJ20073; NFTC; OEF2
PRMT6	383.9	892.5	0	0	93.1553	4.83582e-10	2.32482	1.21712	7200707	NM_018137.1	NM_018137.1	ILMN_2234229	Homo sapiens protein arginine methyltransferase 6 (PRMT6), mRNA.	FLJ10559; HRMT1L6
SNAPC1	387.8	899.7	0	0	93.2218	4.76234e-10	2.32001	1.21413	4250309	NM_003082.2	NM_003082.2	ILMN_1725346	Homo sapiens small nuclear RNA activating complex, polypeptide 1, 43kDa (SNAPC1), mRNA.	SNAP43; PTFgamma
CLCF1	451.9	1046.4	0	0	120.983	7.9737e-13	2.31556	1.21136	5290397	NM_013246.2	NM_013246.2	ILMN_1661197	Homo sapiens cardiotrophin-like cytokine factor 1 (CLCF1), transcript variant 1, mRNA.	CISS2; NNT1; CLC; BSF3; NR6
CDK5R1	50.8	117.4	0.0013	0.0013	36.6297	0.000217285	2.31102	1.20853	2750280	NM_003885.2	NM_003885.2	ILMN_1730928	Homo sapiens cyclin-dependent kinase 5, regulatory subunit 1 (p35) (CDK5R1), mRNA.	p35nck5a; CDK5P35; MGC33831; NCK5A; p23; p35; p25; CDK5R
HS.570308	57.7	133.1	0.0013	0.0013	45.3015	2.95019e-05	2.30676	1.20587	3830209	Hs.570308	BX099724	ILMN_1900110	BX099724 Soares_fetal_liver_spleen_1NFLS_S1 Homo sapiens cDNA clone IMAGp998F201004, mRNA sequence
LOC649841	33.8	77.9	0.0078	0.0013	24.8292	0.00328912	2.30473	1.2046	6580088	XM_938906.1	XM_938906.2	ILMN_1697377	PREDICTED: Homo sapiens similar to protein immuno-reactive with anti-PTH polyclonal antibodies (LOC649841), mRNA.
WDR89	71.3	164.2	0.0013	0.0013	53.1604	4.83014e-06	2.30295	1.20348	7560687	NM_080666.2	NM_080666.2	ILMN_1659517	Homo sapiens WD repeat domain 89 (WDR89), transcript variant 2, mRNA.	MSTP050; MGC9907; C14orf150
IRF1	327.2	753.3	0	0	53.308	4.66874e-06	2.30226	1.20305	6250064	NM_002198.1	NM_002198.1	ILMN_1708375	Homo sapiens interferon regulatory factor 1 (IRF1), mRNA.	IRF-1; MAR
CD3EAP	152.6	350.5	0.0013	0	22.853	0.00518442	2.29685	1.19966	5220400	NM_012099.1	NM_012099.1	ILMN_1747870	Homo sapiens CD3e molecule, epsilon associated protein (CD3EAP), mRNA.	ASE-1; CAST; MGC118851; PAF49
ANGPTL4	80.6	185.1	0.0013	0.0013	26.8576	0.00206177	2.29653	1.19945	2450592	NM_001039667.1	NM_001039667.1	ILMN_2386444	Homo sapiens angiopoietin-like 4 (ANGPTL4), transcript variant 3, mRNA.	HFARP; ANGPTL2; PGAR; NL2; pp1158; ARP4; FIAF
ZNF18	70	159.9	0.0013	0.0013	25.0384	0.00313444	2.28429	1.19174	1230274	NM_144680.2	NM_144680.2	ILMN_1806713	Homo sapiens zinc finger protein 18 (ZNF18), mRNA.	KOX11; ZKSCAN6; HDSG1; ZNF535; Zfp535
NCRNA00161	202.8	462.6	0.0013	0	39.8418	0.00010371	2.28107	1.18971	5670215	NR_026553.1	NR_026553.1	ILMN_3297789	Homo sapiens non-protein coding RNA 161 (NCRNA00161), non-coding RNA.
ZNF543	33.7	76.8	0.0065	0.0013	23.9897	0.00399052	2.27893	1.18836	3800037	NM_213598.1	NM_213598.1	ILMN_1716658	Homo sapiens zinc finger protein 543 (ZNF543), mRNA.	MGC119384; DKFZp434H055; MGC119382
STX11	48.2	109.6	0.0013	0.0013	30.2437	0.000945431	2.27386	1.18514	60470	NM_003764.2	NM_003764.2	ILMN_1720771	Homo sapiens syntaxin 11 (STX11), mRNA.	FHL4; HLH4; HPLH4
LOC644936	481.1	1093	0	0	36.8943	0.000204442	2.27188	1.18388	3850168	NR_004845.1	NR_004845.1	ILMN_3235221	Homo sapiens cytoplasmic beta-actin pseudogene (LOC644936), non-coding RNA.	MGC102982
LRRC3	58.2	131.9	0.0013	0.0013	43.6474	4.31777e-05	2.26632	1.18035	1010600	NM_030891.3	NM_030891.3	ILMN_1795055	Homo sapiens leucine rich repeat containing 3 (LRRC3), mRNA.	C21orf102
LOC100009676	90.7	204.7	0.0013	0	63.2952	4.68252e-07	2.25689	1.17434	870750	NR_024407.1	NR_024407.1	ILMN_3237156	Homo sapiens hypothetical LOC100009676 (LOC100009676), non-coding RNA.
NEDD4L	241	543.9	0	0	61.915	6.43428e-07	2.25685	1.17431	1570273	NM_015277.2	NM_015277.3	ILMN_1733627	Homo sapiens neural precursor cell expressed, developmentally down-regulated 4-like (NEDD4L), mRNA.	FLJ33870; KIAA0439; RSP5; hNedd4-2
ALDH1B1	333.6	750.9	0	0	73.0759	4.92504e-08	2.2509	1.1705	1240379	NM_000692.3	NM_000692.3	ILMN_2150894	Homo sapiens aldehyde dehydrogenase 1 family, member B1 (ALDH1B1), nuclear gene encoding mitochondrial protein, mRNA.	ALDH5; ALDHX; MGC2230
NT5DC3	805.6	1813.2	0	0	119.887	1.02629e-12	2.25074	1.1704	6330348	NM_016575.1	NM_016575.1	ILMN_1756049	Homo sapiens 5'-nucleotidase domain containing 3 (NT5DC3), transcript variant 2, mRNA.	TU12B1-TY; FLJ11266; TU12B1TY; GNN
GABPB2	318.7	716.8	0	0	89.9184	1.01897e-09	2.24914	1.16937	7200431	NM_181427.2	NM_016655.3	ILMN_1761147	Homo sapiens GA binding protein transcription factor, beta subunit 2 (GABPB2), transcript variant gamma-2, mRNA.	NRF2B2; GABPB; E4TF1-47; E4TF1; NRF2B1; E4TF1B; E4TF1-53; BABPB2; GABPB1
BCLAF1	150.1	337.3	0.0013	0	84.5105	3.53957e-09	2.24717	1.16811	3870634	NM_014739.2	NM_014739.2	ILMN_2357272	Homo sapiens BCL2-associated transcription factor 1 (BCLAF1), transcript variant 1, mRNA.	BTF; bK211L9.1; KIAA0164
ZNF761	48	107.8	0.0013	0.0013	32.0803	0.000619398	2.24583	1.16725	3930408	NM_001008401.1	NM_001008401.2	ILMN_1764854	Homo sapiens zinc finger protein 761 (ZNF761), mRNA.	FLJ16231; ZNF468; KIAA2033; FLJ35333
ZNF670	34.6	77.7	0.0052	0.0013	23.8613	0.00411027	2.24566	1.16714	5900706	NM_033213.2	NM_033213.2	ILMN_1747172	Homo sapiens zinc finger protein 670 (ZNF670), mRNA.	FLJ12606; MGC12466
OTUD6B	449	1007.2	0	0	113.111	4.88495e-12	2.24321	1.16556	5550537	NM_016023.2	NM_016023.2	ILMN_2215631	Homo sapiens OTU domain containing 6B (OTUD6B), mRNA.	CGI-77
IFIT2	409.9	919.4	0	0	46.3091	2.33932e-05	2.24299	1.16542	2600747	NM_001547.3	NM_001547.4	ILMN_1739428	Homo sapiens interferon-induced protein with tetratricopeptide repeats 2 (IFIT2), mRNA.	GARG-39; G10P2; cig42; ISG-54K; IFI-54; IFI54; ISG54
ADAMTS6	37.5	84.1	0.0039	0.0013	21.3653	0.00730247	2.24267	1.16522	20100	NM_197941.2	NM_197941.2	ILMN_1767362	Homo sapiens ADAM metallopeptidase with thrombospondin type 1 motif, 6 (ADAMTS6), mRNA.	ADAM-TS6
ZNF416	90.7	203.3	0.0013	0	28.7746	0.00132599	2.24146	1.16444	1110195	NM_017879.1	NM_017879.1	ILMN_1767811	Homo sapiens zinc finger protein 416 (ZNF416), mRNA.	FLJ20557
KRT6C	70.7	158.2	0.0013	0.0013	44.4017	3.62936e-05	2.23762	1.16197	5820626	NM_173086.2	NM_173086.3	ILMN_1754576	Homo sapiens keratin 6C (KRT6C), mRNA.	MGC163455; MGC163457; MGC102925; KRT6E
ZNF567	33.7	75.2	0.0065	0.0013	22.7226	0.00534244	2.23145	1.15798	1780376	NM_152603.2	NM_152603.2	ILMN_1687544	Homo sapiens zinc finger protein 567 (ZNF567), mRNA.	MGC45586
PRMT6	234.3	522.4	0	0	48.8633	1.29918e-05	2.22962	1.1568	3890187	NM_018137.1	NM_018137.1	ILMN_1813834	Homo sapiens protein arginine methyltransferase 6 (PRMT6), mRNA.	FLJ10559; HRMT1L6
HBEGF	576.4	1284.4	0	0	58.5632	1.39213e-06	2.22831	1.15595	1820594	NM_001945.1	NM_001945.1	ILMN_2121408	Homo sapiens heparin-binding EGF-like growth factor (HBEGF), mRNA.	DTS; DTSF; HEGFL; DTR
HS.562875	38.8	86.2	0.0039	0.0013	26.2233	0.002386	2.22165	1.15163	1450088	Hs.562875	CD237661	ILMN_1915783	FNPANH10 FNP Homo sapiens cDNA, mRNA sequence
METTL1	640	1421.7	0	0	55.3964	2.88642e-06	2.22141	1.15147	650348	NM_005371.5	NM_005371.5	ILMN_3306997	Homo sapiens methyltransferase like 1 (METTL1), transcript variant 1, mRNA.	FLJ95748; C12orf1; YDL201w; TRM8
CLDN23	92.4	205.2	0.0013	0	61.674	6.80143e-07	2.22078	1.15107	1850156	NM_194284.1	NM_194284.2	ILMN_1725338	Homo sapiens claudin 23 (CLDN23), mRNA.	CLDNL; hCG1646163
HPS6	819.8	1818.1	0	0	113.125	4.86968e-12	2.21774	1.14909	2940301	NM_024747.4	NM_024747.4	ILMN_1718537	Homo sapiens Hermansky-Pudlak syndrome 6 (HPS6), mRNA.	RP11-302K17.1; FLJ22501; MGC20522
C1ORF116	432.9	955.2	0	0	46.7013	2.13732e-05	2.20651	1.14177	380026	NM_023938.4	NM_023938.4	ILMN_2073446	Homo sapiens chromosome 1 open reading frame 116 (C1orf116), mRNA.	MGC4309; DKFZp666H2010; MGC2742; FLJ36507; SARG
GRWD1	366.1	807.8	0	0	47.9879	1.58932e-05	2.2065	1.14176	670554	NM_031485.2	NM_031485.2	ILMN_1742166	Homo sapiens glutamate-rich WD repeat containing 1 (GRWD1), mRNA.	RRB1; KIAA1942; WDR28; GRWD
CSTF2T	157.9	348	0.0013	0	74.5499	3.5076e-08	2.20393	1.14008	2630400	NM_015235.2	NM_015235.2	ILMN_1807515	Homo sapiens cleavage stimulation factor, 3' pre-RNA, subunit 2, 64kDa, tau variant (CSTF2T), mRNA.	CstF-64T; KIAA0689; DKFZp434C1013
RG9MTD1	543.4	1194.8	0	0	44.6087	3.46043e-05	2.19875	1.13668	2600079	NM_017819.1	NM_017819.2	ILMN_1672565	Homo sapiens RNA (guanine-9-) methyltransferase domain containing 1 (RG9MTD1), mRNA.	FLJ20432
ZNF680	51.6	113.3	0.0013	0.0013	24.4197	0.00361435	2.19574	1.1347	1090280	NM_178558.2	NM_178558.3	ILMN_1730888	Homo sapiens zinc finger protein 680 (ZNF680), mRNA.	FLJ90430
KBTBD6	59.5	130.6	0.0013	0.0013	29.2604	0.00118566	2.19496	1.13419	150039	NM_152903.4	NM_152903.4	ILMN_2049063	Homo sapiens kelch repeat and BTB (POZ) domain containing 6 (KBTBD6), mRNA.	DKFZp547M073; DKFZp547E1912
C20ORF54	51.2	112.3	0.0013	0.0013	35.0457	0.000312918	2.19336	1.13314	2070315	NM_033409.2	NM_033409.2	ILMN_1740923	Homo sapiens chromosome 20 open reading frame 54 (C20orf54), mRNA.	bA371L19.1; MGC10698
KRT6A	540.5	1184.4	0	0	67.3731	1.83101e-07	2.1913	1.13179	3830681	NM_005554.3	NM_005554.3	ILMN_2219002	Homo sapiens keratin 6A (KRT6A), mRNA.	K6D; K6C; CK6C; K6A; KRT6C; KRT6D; CK6A; CK6D
BDNF	70	153.2	0.0013	0.0013	44.753	3.34734e-05	2.18857	1.12999	770603	NM_001709.3	NM_001709.3	ILMN_1751276	Homo sapiens brain-derived neurotrophic factor (BDNF), transcript variant 4, mRNA.	MGC34632
KIAA0020	575	1258.4	0	0	110.478	8.95674e-12	2.18852	1.12996	1500603	NM_014878.3	NM_014878.4	ILMN_1665483	Homo sapiens KIAA0020 (KIAA0020), mRNA.	RP11-526D20.2; PUF6; MGC8749; HLA-HA8; XTP5; PEN
SLC39A9	138.4	302.8	0.0013	0	56.9495	2.0186e-06	2.18786	1.12952	4180341	NM_018375.2	NM_018375.2	ILMN_1756878	Homo sapiens solute carrier family 39 (zinc transporter), member 9 (SLC39A9), mRNA.	FLJ11274; MGC74989
HIVEP1	50.4	110.2	0.0013	0.0013	34.1678	0.000383019	2.18651	1.12863	4670500	NM_002114.1	NM_002114.2	ILMN_1735548	Homo sapiens human immunodeficiency virus type I enhancer binding protein 1 (HIVEP1), mRNA.	CRYBP1; PRDII-BF1; CIRIP; MBP-1; ZNF40
MAP2K3	66.2	144.6	0.0013	0.0013	44.717	3.3752e-05	2.18429	1.12716	7160711	XM_944206.1	NM_002756.3	ILMN_1801175	Homo sapiens mitogen-activated protein kinase kinase 3 (MAP2K3), transcript variant A, mRNA.	MEK3; MKK3; MAPKK3; PRKMK3
OSGEPL1	46.7	101.8	0.0026	0.0013	29.5394	0.00111189	2.17987	1.12424	2060603	NM_022353.1	NM_022353.1	ILMN_1658909	Homo sapiens O-sialoglycoprotein endopeptidase-like 1 (OSGEPL1), mRNA.
PLK2	102.7	223.4	0.0013	0	57.4052	1.81752e-06	2.17527	1.12119	1740746	NM_006622.1	NM_006622.2	ILMN_1717706	Homo sapiens polo-like kinase 2 (Drosophila) (PLK2), mRNA.	SNK
SPATA5L1	662.7	1439.3	0	0	107.014	1.98898e-11	2.17187	1.11894	7400619	NM_024063.1	NM_024063.1	ILMN_1729179	Homo sapiens spermatogenesis associated 5-like 1 (SPATA5L1), mRNA.	MGC5347; FLJ12286
TRNT1	228.1	494.9	0	0	84.5839	3.48025e-09	2.16966	1.11747	4810326	NM_182916.1	NM_182916.1	ILMN_1655924	Homo sapiens tRNA nucleotidyl transferase, CCA-adding, 1 (TRNT1), mRNA.	CGI-47; MtCCA; CCA1
SNAI2	148.7	322.4	0.0013	0	24.765	0.00333811	2.16812	1.11645	50255	NM_003068.3	NM_003068.3	ILMN_1655740	Homo sapiens snail homolog 2 (Drosophila) (SNAI2), mRNA.	WS2D; SLUG; SLUGH1; MGC10182
KIAA0133	141.1	305.1	0.0013	0	36.2598	0.000236603	2.1623	1.11256	7050075	NM_014777.1	NM_014777.1	ILMN_1696556	Homo sapiens KIAA0133 (KIAA0133), mRNA.	MGC138838; MGC138837
CDKN1A	1112.1	2401.9	0	0	62.5537	5.55431e-07	2.15979	1.11089	6660382	NM_078467.1	NM_000389.2	ILMN_1784602	Homo sapiens cyclin-dependent kinase inhibitor 1A (p21, Cip1) (CDKN1A), transcript variant 1, mRNA.	P21; MDA-6; SDI1; p21CIP1; CIP1; CDKN1; WAF1; CAP20
SNAPC4	104.5	225.5	0.0013	0	62.4667	5.6667e-07	2.15789	1.10962	2070195	NM_003086.1	NM_003086.2	ILMN_1677484	Homo sapiens small nuclear RNA activating complex, polypeptide 4, 190kDa (SNAPC4), mRNA.	SNAP190; FLJ13451; PTFalpha
TDG	719	1550.5	0	0	109.129	1.22217e-11	2.15647	1.10867	1990253	NM_003211.3	NM_003211.3	ILMN_1777096	Homo sapiens thymine-DNA glycosylase (TDG), mRNA.
TRAF6	33.5	72	0.0065	0.0013	20.3187	0.00929245	2.14925	1.10384	3370523	NM_004620.2	NM_145803.1	ILMN_1783910	Homo sapiens TNF receptor-associated factor 6 (TRAF6), transcript variant 1, mRNA.	MGC:3310; RNF85
DDX11	35.9	76.9	0.0039	0.0013	21.9632	0.00636326	2.14206	1.099	4890750	NM_030653.3	NM_030653.3	ILMN_2345908	Homo sapiens DEAD/H (Asp-Glu-Ala-Asp/His) box polypeptide 11 (CHL1-like helicase homolog, S. cerevisiae) (DDX11), transcript variant 1, mRNA.	CHL1; KRG2; MGC9335; CHLR1; MGC133249
AHCTF1	243.3	520.1	0	0	89.6625	1.08081e-09	2.13769	1.09605	1230196	NM_015446.3	NM_015446.3	ILMN_1809139	Homo sapiens AT hook containing transcription factor 1 (AHCTF1), mRNA.	ELYS; TMBS62; MSTP108; MST108; DKFZp434N093
PNO1	474.1	1011.8	0	0	75.3838	2.89481e-08	2.13415	1.09366	2000450	NM_020143.2	NM_020143.2	ILMN_1753607	Homo sapiens partner of NOB1 homolog (S. cerevisiae) (PNO1), mRNA.	KHRBP1
RRP12	235.8	503	0	0	86.7922	2.09305e-09	2.13316	1.09299	3460687	NM_015179.2	NM_015179.2	ILMN_1767253	Homo sapiens ribosomal RNA processing 12 homolog (S. cerevisiae) (RRP12), mRNA.	FLJ20231; KIAA0690; DKFZp762P1116
GCH1	83.1	177.2	0.0013	0.0013	51.0651	7.8251e-06	2.13237	1.09246	240053	NM_001024024.1	NM_001024071.1	ILMN_1812759	Homo sapiens GTP cyclohydrolase 1 (GCH1), transcript variant 4, mRNA.	DYT5; GTP-CH-1; GTPCH1; GCH
CRSP9	80.3	170.9	0.0013	0.0013	33.9252	0.000405023	2.12827	1.08968	3870670	NM_004270.3	NM_004270.3	ILMN_2229170	Homo sapiens cofactor required for Sp1 transcriptional activation, subunit 9, 33kDa (CRSP9), mRNA.	CRSP33; MGC12284; MED7
DICER1	87.3	185.6	0.0013	0.0013	52.7028	5.36686e-06	2.126	1.08814	5130091	NM_030621.2	NM_030621.2	ILMN_1772692	Homo sapiens Dicer1, Dcr-1 homolog (Drosophila) (DICER1), transcript variant 2, mRNA.	Dicer; HERNA; KIAA0928
NOP56	2900.9	6166	0	0	111.283	7.44201e-12	2.12555	1.08783	5550220	NM_006392.2	NM_006392.2	ILMN_1787628	Homo sapiens NOP56 ribonucleoprotein homolog (yeast) (NOP56), transcript variant 1, mRNA.	NOP56
MGC61598	256.1	544.1	0	0	44.9858	3.17263e-05	2.12456	1.08716	3800482	XM_939432.1	XM_939432.1	ILMN_1658847	PREDICTED: Homo sapiens similar to ankyrin-repeat protein Nrarp (MGC61598), mRNA.
LAMB3	1837.9	3901.5	0	0	88.6444	1.36634e-09	2.1228	1.08597	730040	NM_000228.2	NM_000228.2	ILMN_1715684	Homo sapiens laminin, beta 3 (LAMB3), transcript variant 1, mRNA.	LAMNB1
HSPA8	5773.7	12252.5	0	0	101.203	7.58071e-11	2.12212	1.08551	2650619	NM_006597.3	NM_006597.3	ILMN_1686367	Homo sapiens heat shock 70kDa protein 8 (HSPA8), transcript variant 1, mRNA.	MGC131511; HSC54; HSPA10; MGC29929; HSC70; HSP71; HSP73; LAP1; HSC71; NIP71
TTC14	110.2	233.6	0.0013	0	43.2069	4.7787e-05	2.11978	1.08392	7000240	NM_133462.1	NM_001042601.1	ILMN_1696757	Homo sapiens tetratricopeptide repeat domain 14 (TTC14), transcript variant 2, mRNA.	DRDL5813; KIAA1980; DKFZp313M1015; FLJ00166; PRO19630
TXNRD1	1658.4	3509.4	0	0	109.459	1.13271e-11	2.11614	1.08143	2320133	NM_182743.1	NM_182743.1	ILMN_2324421	Homo sapiens thioredoxin reductase 1 (TXNRD1), transcript variant 4, mRNA.	TXNR; GRIM-12; MGC9145; TRXR1; TR; TR1
NANP	55.9	118.2	0.0013	0.0013	34.7419	0.000335591	2.11449	1.08031	6980097	NM_152667.1	NM_152667.1	ILMN_2064132	Homo sapiens N-acetylneuraminic acid phosphatase (NANP), mRNA.	MGC26833; HDHD4; dJ694B14.3; C20orf147
DBR1	45.3	95.6	0.0026	0.0013	25.3815	0.00289634	2.11038	1.0775	3180564	NM_016216.2	NM_016216.2	ILMN_1678680	Homo sapiens debranching enzyme homolog 1 (S. cerevisiae) (DBR1), mRNA.
C7ORF68	714.4	1501.2	0	0	102.822	5.2212e-11	2.10134	1.07131	7320441	NM_013332.1	NM_013332.3	ILMN_1659990	Homo sapiens chromosome 7 open reading frame 68 (C7orf68), transcript variant 1, mRNA.	FLJ21076; MGC138388
LOC100134259	42	88.2	0.0039	0.0013	23.8064	0.00416256	2.1	1.07039	6980411	NR_024452.1	NR_024452.1	ILMN_3246722	Homo sapiens similar to hCG1987718 (LOC100134259), non-coding RNA.
MBLAC2	146.5	306.8	0.0013	0	47.6788	1.70655e-05	2.0942	1.0664	580671	NM_203406.1	NM_203406.1	ILMN_1769449	Homo sapiens metallo-beta-lactamase domain containing 2 (MBLAC2), mRNA.	MGC46734; DKFZp686P15118
UTP3	920	1924.9	0	0	57.187	1.91117e-06	2.09228	1.06508	5490102	NM_020368.1	NM_020368.1	ILMN_1745423	Homo sapiens UTP3, small subunit (SSU) processome component, homolog (S. cerevisiae) (UTP3), mRNA.	FLJ23256; SAS10; CRLZ1; CRL1
AMDHD2	44.8	93.7	0.0026	0.0013	25.6799	0.00270402	2.09152	1.06455	6110280	NM_015944.2	NM_015944.2	ILMN_1695759	Homo sapiens amidohydrolase domain containing 2 (AMDHD2), mRNA.	CGI-14
ZNF565	73.5	153.3	0.0013	0.0013	43.4435	4.52533e-05	2.08571	1.06054	2060491	NM_152477.3	NM_152477.3	ILMN_2310019	Homo sapiens zinc finger protein 565 (ZNF565), transcript variant 2, mRNA.	FLJ36991
ALG3	238.6	496.4	0	0	58.2483	1.49682e-06	2.08047	1.05691	2140427	NM_001006940.1	NM_001006940.1	ILMN_1806845	Homo sapiens asparagine-linked glycosylation 3 homolog (yeast, alpha-1,3-mannosyltransferase) (ALG3), transcript variant 3, mRNA.	D16Ertd36e; CDGS4; NOT56L; Not56
NIP7	1067.3	2219.3	0	0	67.5868	1.74309e-07	2.07936	1.05614	6280482	NM_016101.3	NM_016101.3	ILMN_1704305	Homo sapiens nuclear import 7 homolog (S. cerevisiae) (NIP7), mRNA.	HSPC031; FLJ10296; CGI-37; KD93
OSBPL7	85.9	178.6	0.0013	0.0013	37.5871	0.000174297	2.07916	1.056	1440575	NM_145798.2	NM_145798.2	ILMN_1720865	Homo sapiens oxysterol binding protein-like 7 (OSBPL7), transcript variant 1, mRNA.	MGC71150; ORP7
LDOC1L	221.4	460.1	0	0	32.4873	0.000563988	2.07814	1.05529	2760441	NM_032287.2	NM_032287.2	ILMN_1691425	Homo sapiens leucine zipper, down-regulated in cancer 1-like (LDOC1L), mRNA.	Mart6; Mar6; DKFZp761O17121; dJ1033E15.2
MAT2A	3733.2	7757.7	0	0	59.0287	1.25063e-06	2.07803	1.05522	7150176	NM_005911.4	NM_005911.4	ILMN_1737298	Homo sapiens methionine adenosyltransferase II, alpha (MAT2A), mRNA.	MATII; SAMS2; MATA2
DAGLA	73	151.5	0.0013	0.0013	36.7349	0.000212085	2.07534	1.05335	5090736	NM_006133.1	NM_006133.1	ILMN_1683682	Homo sapiens diacylglycerol lipase, alpha (DAGLA), mRNA.	C11orf11; DAGLALPHA; DAGL(ALPHA); NSDDR
SRFBP1	96.7	200.4	0.0013	0	53.0938	4.90479e-06	2.07239	1.05129	2260176	NM_152546.1	NM_152546.1	ILMN_1721024	Homo sapiens serum response factor binding protein 1 (SRFBP1), mRNA.	P49; FLJ25286; STRAP; p49/STRAP
CHMP6	116.2	240.7	0.0013	0	35.2504	0.000298511	2.07143	1.05063	4480592	NM_024591.3	XM_001132548.1	ILMN_1731609	PREDICTED: Homo sapiens chromatin modifying protein 6 (CHMP6), mRNA.
TNFRSF1B	106.5	220.6	0.0013	0	22.7263	0.00533789	2.07136	1.05058	2490537	NM_001066.2	NM_001066.2	ILMN_1764788	Homo sapiens tumor necrosis factor receptor superfamily, member 1B (TNFRSF1B), mRNA.	TNF-R-II; TNFR80; TNF-R75; p75; CD120b; TBPII; TNFBR; p75TNFR; TNFR2
SCNN1D	87.2	180.2	0.0013	0.0013	26.9149	0.00203475	2.06651	1.0472	150059	NM_002978.2	NM_002978.2	ILMN_1754757	Homo sapiens sodium channel, nonvoltage-gated 1, delta (SCNN1D), transcript variant 2, mRNA.	SCNED; ENaCdelta; MGC149710; dNaCh; ENaCd; MGC149711
KRT75	215.3	444.4	0	0	27.6646	0.00171214	2.0641	1.04551	6370309	NM_004693.1	NM_004693.2	ILMN_1721247	Homo sapiens keratin 75 (KRT75), mRNA.	K6HF
FASTKD2	110.9	228.1	0.0013	0	54.9722	3.18258e-06	2.05681	1.04041	2750091	NM_014929.2	NM_014929.2	ILMN_2053567	Homo sapiens FAST kinase domains 2 (FASTKD2), mRNA.	KIAA0971
RFESD	91.9	188.8	0.0013	0.0013	49.8644	1.03172e-05	2.05441	1.03872	540703	NM_173362.2	NM_173362.2	ILMN_1802162	Homo sapiens Rieske (Fe-S) domain containing (RFESD), mRNA.
SBNO2	65.3	134.1	0.0013	0.0013	36.9699	0.000200914	2.0536	1.03815	3190609	NM_014963.1	NM_014963.2	ILMN_1808811	Homo sapiens strawberry notch homolog 2 (Drosophila) (SBNO2), transcript variant 1, mRNA.	SNO; STNO; FLJ00173; KIAA0963
MAK16	396.3	813.3	0	0	75.7563	2.65687e-08	2.05223	1.03719	3060397	NM_032509.2	NM_032509.2	ILMN_1777139	Homo sapiens MAK16 homolog (S. cerevisiae) (MAK16), mRNA.	MAK16; MAK16L
PIGM	439.9	902.6	0	0	91.9541	6.37661e-10	2.05183	1.03691	1230719	NM_145167.1	NM_145167.2	ILMN_1799860	Homo sapiens phosphatidylinositol glycan anchor biosynthesis, class M (PIGM), mRNA.	MGC29896
TMEM2	132	270.8	0.0013	0	44.5462	3.51059e-05	2.05152	1.03669	3360112	NM_013390.1	NM_013390.1	ILMN_1784661	Homo sapiens transmembrane protein 2 (TMEM2), mRNA.
UGCG	367.2	752.7	0	0	88.9692	1.26789e-09	2.04984	1.03551	3800647	NM_003358.1	NM_003358.1	ILMN_1736939	Homo sapiens UDP-glucose ceramide glucosyltransferase (UGCG), mRNA.	GCS
LOC650428	74.4	152.5	0.0013	0.0013	24.9366	0.00320878	2.04973	1.03543	3370553	XM_939516.1	XM_939516.2	ILMN_1810880	PREDICTED: Homo sapiens similar to keratin, hair, basic, 6 (LOC650428), mRNA.
CYP1B1	410.2	840	0	0	31.2545	0.000749118	2.04778	1.03406	2120053	NM_000104.2	NM_000104.2	ILMN_1693338	Homo sapiens cytochrome P450, family 1, subfamily B, polypeptide 1 (CYP1B1), mRNA.	GLC3A; CP1B
GLIPR1	243.3	497.5	0	0	33.1361	0.000485724	2.0448	1.03196	6220746	NM_006851.1	NM_006851.2	ILMN_1769245	Homo sapiens GLI pathogenesis-related 1 (GLIPR1), mRNA.	RTVP1; CRISP7; GLIPR
PLD6	659.7	1348.7	0	0	54.9805	3.17651e-06	2.04441	1.03169	1340707	NM_178836.2	NM_178836.2	ILMN_3240586	Homo sapiens phospholipase D family, member 6 (PLD6), mRNA.
ZNF473	68.1	139.2	0.0013	0.0013	37.4058	0.000181727	2.04405	1.03143	620497	NM_015428.1	NM_015428.1	ILMN_1782730	Homo sapiens zinc finger protein 473 (ZNF473), transcript variant 1, mRNA.	HZFP100; ZN473
IL1RN	202.3	412.8	0.0013	0	45.1319	3.06768e-05	2.04053	1.02895	3060735	NM_173842.1	NM_173843.1	ILMN_1774874	Homo sapiens interleukin 1 receptor antagonist (IL1RN), transcript variant 4, mRNA.	ICIL-1RA; IRAP; IL-1ra3; MGC10430; IL1F3; IL1RA
HS.567759	302.4	615.9	0	0	84.1595	3.83751e-09	2.03671	1.02624	1820768	Hs.567759	AK095472	ILMN_1853876	Homo sapiens cDNA FLJ38153 fis, clone DFNES1000083
IKBKE	38.3	78	0.0039	0.0013	20.4743	0.00896541	2.03655	1.02613	2450762	NM_014002.2	NM_014002.2	ILMN_1755024	Homo sapiens inhibitor of kappa light polypeptide gene enhancer in B-cells, kinase epsilon (IKBKE), mRNA.	MGC125295; MGC125297; IKKI; MGC125294; IKK-i; IKKE; KIAA0151
CSTF2	455.3	926.2	0	0	90.4327	9.0517e-10	2.03426	1.02451	6280079	NM_001325.2	NM_001325.2	ILMN_1653129	Homo sapiens cleavage stimulation factor, 3' pre-RNA, subunit 2, 64kDa (CSTF2), mRNA.	CstF-64
AKAP12	939.5	1909.7	0	0	48.6115	1.37673e-05	2.03268	1.02338	670041	NM_005100.2	NM_144497.1	ILMN_1684836	Homo sapiens A kinase (PRKA) anchor protein (gravin) 12 (AKAP12), transcript variant 2, mRNA.	DKFZp686M0430; DKFZp686O0331; AKAP250
ZNF658	40.4	82.1	0.0039	0.0013	21.67	0.00680769	2.03218	1.02303	6760326	NM_033160.4	NM_033160.4	ILMN_1703435	Homo sapiens zinc finger protein 658 (ZNF658), mRNA.	FLJ32813; MGC35232; DKFZp572C163
GADD45B	353.4	718.1	0	0	86.4451	2.2672e-09	2.03198	1.02288	4920110	NM_015675.1	NM_015675.2	ILMN_1718977	Homo sapiens growth arrest and DNA-damage-inducible, beta (GADD45B), mRNA.	MYD118; DKFZP566B133; GADD45BETA
FRMD6	874.9	1777.6	0	0	38.6663	0.000135947	2.03178	1.02274	5420070	NM_152330.3	NM_152330.3	ILMN_2330787	Homo sapiens FERM domain containing 6 (FRMD6), transcript variant 2, mRNA.	EX1; c14_5320; MGC17921; C14orf31; Willin
ASB1	199.3	404.7	0.0013	0	62.8163	5.22841e-07	2.03061	1.02191	1820347	NM_016114.3	NM_016114.3	ILMN_1683096	Homo sapiens ankyrin repeat and SOCS box-containing 1 (ASB1), mRNA.	MGC11165; KIAA1146; ASB-1
HCP5	72	146.2	0.0013	0.0013	38.9863	0.00012629	2.03056	1.02187	780600	NM_006674.2	NM_006674.2	ILMN_1803945	Homo sapiens HLA complex P5 (HCP5), mRNA.	P5-1; D6S2650E
VCL	482.9	979.6	0	0	57.2146	1.89907e-06	2.02858	1.02047	2900068	NM_003373.3	NM_003373.3	ILMN_2413527	Homo sapiens vinculin (VCL), transcript variant 2, mRNA.	MVCL; CMD1W
ZNF239	242.1	490.7	0	0	49.2535	1.18754e-05	2.02685	1.01924	5670095	NM_005674.1	NM_001099283.1	ILMN_1748427	Homo sapiens zinc finger protein 239 (ZNF239), transcript variant 4, mRNA.	MOK2; HOK-2
ZNF200	67.8	137.4	0.0013	0.0013	37.1168	0.000194232	2.02655	1.01902	7100300	NM_198088.1	NM_198088.1	ILMN_1809951	Homo sapiens zinc finger protein 200 (ZNF200), transcript variant 3, mRNA.	MGC45293
HS.104792	42.1	85	0.0039	0.0013	21.016	0.00791407	2.019	1.01364	10600	Hs.104792	BX114061	ILMN_1851376	BX114061 Soares_testis_NHT Homo sapiens cDNA clone IMAGp998F051794, mRNA sequence
AMY1B	200.2	402.8	0.0013	0	72.2656	5.93526e-08	2.01199	1.00862	5550288	NM_001008218.1	NM_001008218.1	ILMN_1726327	Homo sapiens amylase, alpha 1B (salivary) (AMY1B), mRNA.	AMY1
OASL	154.9	310.7	0.0013	0	29.5219	0.00111637	2.00581	1.00419	7650097	NM_003733.2	NM_198213.1	ILMN_1674811	Homo sapiens 2'-5'-oligoadenylate synthetase-like (OASL), transcript variant 2, mRNA.	p59OASL; TRIP14
OSBP2	220.7	441.4	0	0	69.6717	1.07852e-07	2	1	3780100	NM_030758.3	NM_030758.3	ILMN_1781966	Homo sapiens oxysterol binding protein 2 (OSBP2), transcript variant 1, mRNA.	ORP-4; OSBPL1; ORP4; OSBPL4

## Sheet: >2 fold down
TargetID	Signal_Static	Signal_WSS	DetectionPval_Static	DetectionPval_WSS	Diff_Score	p-value	Fold_change(WSS/Static)	Log_ratio(WSS/Static)	Probe	SEARCH_KEY	ACCESSION	PROBE_ID	DEFINITION	SYNONYMS
SNORD3C	952.3	75	0	0.0013	-31.6126	0.000689827	0.0787567	-3.66645	580161	NR_006881.1	NR_006881.1	ILMN_3241034	Homo sapiens small nucleolar RNA, C/D box 3C (SNORD3C), small nucleolar RNA.	U3-3
GRB7	58.1	5.2	0.0013	0.2468	-20.7099	0.008492	0.0895009	-3.48195	450368	NM_005310.2	NM_005310.2	ILMN_1740762	Homo sapiens growth factor receptor-bound protein 7 (GRB7), transcript variant 1, mRNA.
RNU2-1	58.6	5.9	0.0013	0.2078	-36.3736	0.000230484	0.100683	-3.31211	4640082	NR_002716.1	NR_002716.1	ILMN_2057836	Homo sapiens RNA, U2 small nuclear 1 (RNU2-1), non-coding RNA.	U2
SNORD3D	3539	382.9	0	0	-52.4338	5.70979e-06	0.108194	-3.2083	380685	NR_006882.1	NR_006882.1	ILMN_3242315	Homo sapiens small nucleolar RNA, C/D box 3D (SNORD3D), small nucleolar RNA.	U3-4
SNORD3A	1634.2	196.5	0	0	-36.1471	0.000242823	0.120242	-3.05598	2510164	NR_006880.1	NR_006880.1	ILMN_3239574	Homo sapiens small nucleolar RNA, C/D box 3A (SNORD3A), small nucleolar RNA.	U3
HOXA11	84.3	13	0.0013	0.0857	-42.1124	6.14837e-05	0.154211	-2.69702	6020364	NM_005523.4	NM_005523.5	ILMN_1738132	Homo sapiens homeobox A11 (HOXA11), mRNA.	HOX1I; HOX1
RNY5	193	31.5	0.0013	0.0065	-20.5709	0.00876819	0.163212	-2.61518	2750050	NR_001571.2	NR_001571.2	ILMN_3246433	Homo sapiens RNA, Ro-associated Y5 (RNY5), small cytoplasmic RNA.
BCL6	2697.1	514.6	0	0	-56.1161	2.44563e-06	0.190798	-2.38989	6280458	NM_001706.2	NM_001706.2	ILMN_1737314	Homo sapiens B-cell CLL/lymphoma 6 (zinc finger protein 51) (BCL6), transcript variant 1, mRNA.	ZBTB27; ZNF51; LAZ3; BCL6A; BCL5
RN7SK	516.4	104.9	0	0.0013	-44.0665	3.92058e-05	0.203137	-2.29947	990176	NR_001445.1	NR_001445.1	ILMN_1739423	Homo sapiens RNA, 7SK small nuclear (RN7SK), non-coding RNA.	7SK
HOXA10	96.4	20.9	0.0013	0.0208	-51.6326	6.86657e-06	0.216805	-2.20553	3290427	NM_153715.1	NM_153715.2	ILMN_1770247	Homo sapiens homeobox A10 (HOXA10), transcript variant 2, mRNA.	MGC12859; PL; HOX1H; HOX1; HOX1.8
HEY1	2830	650.6	0	0	-66.2632	2.36418e-07	0.229894	-2.12096	3840753	NM_012258.2	NM_001040708.1	ILMN_1788203	Homo sapiens hairy/enhancer-of-split related with YRPW motif 1 (HEY1), transcript variant 2, mRNA.	MGC1274; CHF2; HERP2; HRT-1; HESR1; OAF1
E2F7	682.6	173.2	0	0.0013	-24.7051	0.00338446	0.253736	-1.9786	4560450	NM_203394.1	NM_203394.2	ILMN_1798210	Homo sapiens E2F transcription factor 7 (E2F7), mRNA.	FLJ12981
C5ORF62	123.4	32.2	0.0013	0.0065	-27.2303	0.00189221	0.26094	-1.93821	130364	NM_032947.3	NM_032947.3	ILMN_1684368	Homo sapiens chromosome 5 open reading frame 62 (C5orf62), mRNA.	NID67; MGC126887; MGC126889; MGC117221
RN5S9	1524.5	411.8	0	0	-46.481	2.24854e-05	0.270121	-1.88832	2570220	NR_023371.1	NR_023371.1	ILMN_3234762	Homo sapiens RNA, 5S ribosomal 9 (RN5S9), ribosomal RNA.
HEY1	382.3	103.8	0	0.0013	-113.474	4.49345e-12	0.271515	-1.8809	2570678	NM_001040708.1	NM_001040708.1	ILMN_2407308	Homo sapiens hairy/enhancer-of-split related with YRPW motif 1 (HEY1), transcript variant 2, mRNA.	MGC1274; CHF2; HERP2; HRT-1; HESR1; OAF1
RMRP	52.2	14.3	0.0013	0.061	-20.5161	0.00887953	0.273946	-1.86803	10026	NR_003051.2	NR_003051.2	ILMN_3242405	Homo sapiens RNA component of mitochondrial RNA processing endoribonuclease (RMRP), RNase MRP RNA.
TRIB3	10062.1	2913.7	0	0	-28.8326	0.0013084	0.289572	-1.78801	1990630	NM_021158.3	NM_021158.3	ILMN_1787815	Homo sapiens tribbles homolog 3 (Drosophila) (TRIB3), mRNA.	TRB3; C20orf97; SKIP3; NIPK; SINK
LOC643505	61.4	17.9	0.0013	0.0312	-22.7347	0.00532758	0.291531	-1.77828	4780142	XM_926824.1	XM_926824.1	ILMN_1681728	PREDICTED: Homo sapiens similar to large subunit ribosomal protein L36a (LOC643505), mRNA.
ANKRD10	457.6	139.6	0	0.0013	-91.528	7.03396e-10	0.30507	-1.71279	6900674	NM_017664.2	NM_017664.2	ILMN_2115218	Homo sapiens ankyrin repeat domain 10 (ANKRD10), mRNA.	DKFZp686B07190; FLJ20093
SDCCAG8	68.5	21.2	0.0013	0.0169	-21.5346	0.00702328	0.309489	-1.69204	460458	NM_006642.1	NM_006642.2	ILMN_1728802	Homo sapiens serologically defined colon cancer antigen 8 (SDCCAG8), mRNA.	HSPC085; NY-CO-8; CCCAP
EPR1	286.4	89	0	0.0013	-33.4385	0.000453054	0.310754	-1.68615	2760465	NR_002219.1	NR_002219.1	ILMN_2148012	Homo sapiens effector cell peptidase receptor 1 (non-protein coding) (EPR1), non-coding RNA.	BIRC5OS; EPR-1
LOC100130123	201.3	62.7	0.0013	0.0013	-28.5548	0.00139483	0.311475	-1.68281	4540168	XM_001726844.1	XM_001726844.1	ILMN_3238283	PREDICTED: Homo sapiens similar to PRO2870 (LOC100130123), mRNA.
ID2	720.7	226.2	0	0	-23.253	0.00472825	0.313862	-1.6718	1260086	NM_002166.4	NM_002166.4	ILMN_1793990	Homo sapiens inhibitor of DNA binding 2, dominant negative helix-loop-helix protein (ID2), mRNA.	GIG8; MGC26389; ID2A; ID2H
RNF144B	78.2	24.8	0.0013	0.0117	-31.5407	0.000701342	0.317136	-1.65683	70630	NM_182757.2	NM_182757.2	ILMN_1752526	Homo sapiens ring finger protein 144B (RNF144B), mRNA.	KIAA0161; MGC71786; IBRDC2; p53RFP; bA528A10.3
PAX6	121.3	39.1	0.0013	0.0026	-48.4701	1.4223e-05	0.322341	-1.63334	2690575	NM_000280.2	NM_000280.2	ILMN_1789905	Homo sapiens paired box 6 (PAX6), transcript variant 1, mRNA.	MGDA; WAGR; MGC17209; AN; D11S812E; AN2
OTUD1	160.4	52.3	0.0013	0.0013	-61.7551	6.6756e-07	0.32606	-1.61679	7200561	XM_166659.6	XM_001134465.1	ILMN_1723141	PREDICTED: Homo sapiens OTU domain containing 1 (OTUD1), mRNA.
ATF4	908.7	300.6	0	0	-23.6196	0.0043455	0.330802	-1.59596	7610187	NM_182810.1	NM_182810.1	ILMN_2358457	Homo sapiens activating transcription factor 4 (tax-responsive enhancer element B67) (ATF4), transcript variant 2, mRNA.	TXREB; TAXREB67; CREB2; CREB-2
LOC100132761	808.1	268.1	0	0	-26.4749	0.0022517	0.331766	-1.59176	3890577	XM_001716956.1	XM_001716956.1	ILMN_3214893	PREDICTED: Homo sapiens hypothetical protein LOC100132761 (LOC100132761), mRNA.
ARHGAP24	84.4	28.1	0.0013	0.0091	-20.2681	0.00940135	0.332938	-1.58667	10239	NM_031305.1	NM_031305.2	ILMN_1775441	Homo sapiens Rho GTPase activating protein 24 (ARHGAP24), transcript variant 2, mRNA.	FILGAP; p73RhoGAP; FLJ33877; RC-GAP72; DKFZP564B1162; p73; RCGAP72
LARP6	1974.4	662.3	0	0	-80.0115	9.97356e-09	0.335444	-1.57586	4830433	NM_018357.2	NM_018357.2	ILMN_1752810	Homo sapiens La ribonucleoprotein domain family, member 6 (LARP6), transcript variant 1, mRNA.	FLJ11196; ACHN
MYB	94.3	32.7	0.0013	0.0052	-35.8242	0.000261565	0.346766	-1.52797	7380670	NM_005375.2	NM_005375.2	ILMN_1711894	Homo sapiens v-myb myeloblastosis viral oncogene homolog (avian) (MYB), transcript variant 2, mRNA.	c-myb_CDS; Cmyb; c-myb; efg
SMA5	83.7	29.1	0.0013	0.0078	-31.3679	0.00072981	0.34767	-1.52421	7320433	XM_931824.1	NM_021036.1	ILMN_1662483	Homo sapiens SMA5 (SMA5), mRNA.
PHLPP1	100.1	35	0.0013	0.0039	-36.3821	0.000230033	0.34965	-1.51602	2850162	NM_194449.1	NM_194449.1	ILMN_1814661	Homo sapiens PH domain and leucine rich repeat protein phosphatase 1 (PHLPP1), mRNA.	MGC161555; SCOP; PLEKHE1; PHLPP1
ANKRD50	455.3	160	0	0.0013	-30.8742	0.000817674	0.351417	-1.50875	1770187	NM_020337.1	NM_020337.1	ILMN_2226304	Homo sapiens ankyrin repeat domain 50 (ANKRD50), mRNA.	KIAA1223
JMY	136.6	48.6	0.0013	0.0013	-21.5486	0.00700068	0.355783	-1.49093	2030286	NM_152405.3	NM_152405.3	ILMN_3251620	Homo sapiens junction mediating and regulatory protein, p53 cofactor (JMY), mRNA.
DEPDC6	126.4	45.2	0.0013	0.0026	-33.7153	0.000425079	0.357595	-1.4836	870390	NM_022783.1	NM_022783.1	ILMN_2172755	Homo sapiens DEP domain containing 6 (DEPDC6), mRNA.	DKFZp564B1778; FLJ13854; FLJ12428; DEP.6
S100PBP	97.1	35.1	0.0013	0.0039	-33.0492	0.000495541	0.361483	-1.468	6290593	NM_001017406.1	NM_022753.2	ILMN_1700685	Homo sapiens S100P binding protein (S100PBP), transcript variant 1, mRNA.	S100PBPR; DKFZp313K2325; FLJ12903
PAX6	107.6	39.4	0.0013	0.0026	-26.6853	0.00214521	0.366171	-1.44941	1740100	NM_001604.3	NM_001604.3	ILMN_2314140	Homo sapiens paired box 6 (PAX6), transcript variant 2, mRNA.	WAGR; D11S812E; AN2; MGDA; MGC17209; AN
ARID3B	429.6	160.9	0	0.0013	-47.937	1.60805e-05	0.374534	-1.41683	5960670	NM_006465.1	NM_006465.2	ILMN_1696956	Homo sapiens AT rich interactive domain 3B (BRIGHT-like) (ARID3B), mRNA.	DRIL2; BDP
HEXIM2	351.2	131.8	0	0.0013	-74.4045	3.62702e-08	0.375285	-1.41394	1070358	NM_144608.1	NM_144608.1	ILMN_1701006	Homo sapiens hexamthylene bis-acetamide inducible 2 (HEXIM2), mRNA.	FLJ32384; L3
SLC25A29	172.1	65.6	0.0013	0.0013	-37.2176	0.000189775	0.381174	-1.39148	2710463	NM_001039355.1	NM_001039355.1	ILMN_2350801	Homo sapiens solute carrier family 25, member 29 (SLC25A29), nuclear gene encoding mitochondrial protein, mRNA.	CACL; C14orf69; FLJ38975
RNU6ATAC	181.9	69.7	0.0013	0.0013	-53.4472	4.52147e-06	0.383178	-1.38391	6960048	NR_023344.1	NR_023344.1	ILMN_3241878	Homo sapiens RNA, U6atac small nuclear (U12-dependent splicing) (RNU6ATAC), small nuclear RNA.
PSRC1	96.2	37.1	0.0013	0.0026	-32.6245	0.000546449	0.385655	-1.37462	1510152	NM_001032291.1	NM_001032291.1	ILMN_2315964	Homo sapiens proline/serine-rich coiled-coil 1 (PSRC1), transcript variant 3, mRNA.	RP11-297O4.2; DDA3; MGC1780; FP3214
SEMA4C	204.6	79.2	0	0.0013	-40.3872	9.14703e-05	0.387097	-1.36923	7050328	NM_017789.3	NM_017789.3	ILMN_2115669	Homo sapiens sema domain, immunoglobulin domain (Ig), transmembrane domain (TM) and short cytoplasmic domain, (semaphorin) 4C (SEMA4C), mRNA.	Semacl1; MGC126383; SEMAI; MGC126382; Semaf; M-SEMA-F; M-Sema F; KIAA1739; FLJ20369
ID2	1430.8	554.6	0	0	-30.7744	0.000836681	0.387615	-1.3673	1660296	NM_002166.4	NM_002166.4	ILMN_2086095	Homo sapiens inhibitor of DNA binding 2, dominant negative helix-loop-helix protein (ID2), mRNA.	GIG8; MGC26389; ID2A; ID2H
PRIM2	145.6	57	0.0013	0.0013	-32.3817	0.00057787	0.391484	-1.35298	5700279	NM_000947.2	NM_000947.2	ILMN_1694100	Homo sapiens primase, DNA, polypeptide 2 (58kDa) (PRIM2), mRNA.	PRIM2A; MGC75142; PRIM2; p58
LOC401537	186.9	73.3	0.0013	0.0013	-50.6075	8.69461e-06	0.392188	-1.35038	3800630	XR_018592.2	XR_018592.2	ILMN_3274271	PREDICTED: Homo sapiens misc_RNA (LOC401537), miscRNA.
PSRC1	315.9	124.5	0	0.0013	-36.0603	0.000247725	0.394112	-1.34332	1070762	NM_001005290.2	NM_001032290.1	ILMN_1671843	Homo sapiens proline/serine-rich coiled-coil 1 (PSRC1), transcript variant 4, mRNA.	RP11-297O4.2; MGC1780; FP3214; DDA3
PARD3	151.5	59.8	0.0013	0.0013	-47.9238	1.61295e-05	0.394719	-1.3411	4760632	NM_019619.2	NM_019619.2	ILMN_1710524	Homo sapiens par-3 partitioning defective 3 homolog (C. elegans) (PARD3), mRNA.	SE2-5T2; PAR3alpha; ASIP; Bazooka; PAR3; Baz; SE2-5L16; PARD3A; FLJ21015; SE2-5LT1
ARHGEF2	2366.3	937.9	0	0	-22.599	0.00549667	0.396357	-1.33513	4120411	NM_004723.2	NM_004723.2	ILMN_1703477	Homo sapiens rho/rac guanine nucleotide exchange factor (GEF) 2 (ARHGEF2), mRNA.	P40; GEF; LFP40; DKFZp547L106; GEF-H1; DKFZp547P1516; GEFH1; KIAA0651
ZNF467	740.5	295	0	0	-88.2657	1.49084e-09	0.398379	-1.32778	2490333	NM_207336.1	NM_207336.1	ILMN_1779015	Homo sapiens zinc finger protein 467 (ZNF467), mRNA.	EZI; Zfp467
NSUN7	100.5	40.2	0.0013	0.0026	-32.6768	0.000539908	0.4	-1.32193	2360563	NM_024677.3	NM_024677.3	ILMN_2205882	Homo sapiens NOL1/NOP2/Sun domain family, member 7 (NSUN7), mRNA.	FLJ14001
PMAIP1	1691.7	677.6	0	0	-22.5954	0.00550123	0.400544	-1.31997	2750367	NM_021127.1	NM_021127.1	ILMN_2098446	Homo sapiens phorbol-12-myristate-13-acetate-induced protein 1 (PMAIP1), mRNA.	APR; NOXA
ZNF385D	370.9	148.7	0	0.0013	-62.7355	5.3266e-07	0.400917	-1.31863	6380646	NM_024697.1	NM_024697.1	ILMN_1710268	Homo sapiens zinc finger protein 385D (ZNF385D), mRNA.	ZNF659; FLJ22419
EFNA1	166.7	67.8	0.0013	0.0013	-49.5011	1.12173e-05	0.406719	-1.2979	3390187	NM_004428.2	NM_004428.2	ILMN_2371053	Homo sapiens ephrin-A1 (EFNA1), transcript variant 1, mRNA.	B61; EPLG1; TNFAIP4; EFL1; ECKLG; LERK1
CDKN1B	530.2	219.3	0	0	-79.024	1.25199e-08	0.413618	-1.27363	130309	NM_004064.2	NM_004064.2	ILMN_1722811	Homo sapiens cyclin-dependent kinase inhibitor 1B (p27, Kip1) (CDKN1B), mRNA.	P27KIP1; KIP1; MEN1B; MEN4; CDKN4
SLC38A2	6626.3	2765.5	0	0	-32.3391	0.000583566	0.417352	-1.26066	1740136	NM_018976.3	NM_018976.3	ILMN_1651799	Homo sapiens solute carrier family 38, member 2 (SLC38A2), mRNA.	PRO1068; SAT2; SNAT2; KIAA1382; ATA2
S100PBP	113.8	47.6	0.0013	0.0013	-22.6335	0.00545318	0.418278	-1.25747	6370433	NM_001017406.1	NM_001017406.1	ILMN_2314208	Homo sapiens S100P binding protein (S100PBP), transcript variant 2, mRNA.	DKFZp313K2325; FLJ12903; S100PBPR
GRHL2	163	68.9	0.0013	0.0013	-24.8745	0.00325499	0.422699	-1.2423	6110338	NM_024915.1	NM_024915.1	ILMN_2060145	Homo sapiens grainyhead-like 2 (Drosophila) (GRHL2), mRNA.	DFNA28; BOM; MGC149294; MGC149295; FLJ13782; FLJ11172; TFCP2L3
SLC25A29	194.1	82.5	0.0013	0.0013	-22.4578	0.00567832	0.425039	-1.23433	6760154	NM_152333.1	NM_001039355.1	ILMN_1697544	Homo sapiens solute carrier family 25, member 29 (SLC25A29), nuclear gene encoding mitochondrial protein, mRNA.	CACL; C14orf69; FLJ38975
CRYBB2	101.7	43.3	0.0013	0.0026	-30.4877	0.000893779	0.425762	-1.23188	4010634	NM_000496.1	NM_000496.2	ILMN_1760708	Homo sapiens crystallin, beta B2 (CRYBB2), mRNA.	CCA2; D22S665; CRYB2; CRYB2A
PHLDA1	924.3	398.7	0	0	-20.0513	0.00988257	0.431353	-1.21306	5670367	NM_007350.3	NM_007350.3	ILMN_3251550	Homo sapiens pleckstrin homology-like domain, family A, member 1 (PHLDA1), mRNA.	DT1P1B11; PHRIP; TDAG51; MGC131738
EZH2	104.3	45	0.0013	0.0026	-30.7226	0.00084672	0.431448	-1.21274	4180524	NM_152998.1	NM_152998.1	ILMN_2364529	Homo sapiens enhancer of zeste homolog 2 (Drosophila) (EZH2), transcript variant 2, mRNA.	EZH1; ENX-1; MGC9169; KMT6
ARL4A	497.6	214.8	0	0	-73.1626	4.8277e-08	0.431672	-1.21199	1410113	NM_005738.2	NM_005738.3	ILMN_1775405	Homo sapiens ADP-ribosylation factor-like 4A (ARL4A), transcript variant 1, mRNA.	ARL4
RNU1-3	432.5	187	0	0.0013	-33.5358	0.000443017	0.43237	-1.20966	5670152	NR_004408.1	NR_004408.1	ILMN_3246273	Homo sapiens RNA, U1 small nuclear 3 (RNU1-3), small nuclear RNA.	U1C21
HOXA9	1032.6	447	0	0	-68.1386	1.53511e-07	0.432888	-1.20793	2810673	NM_152739.2	NM_152739.3	ILMN_1739582	Homo sapiens homeobox A9 (HOXA9), mRNA.	MGC1934; HOX1.7; HOX1G; HOX1; ABD-B
LOC642784	144.8	62.7	0.0013	0.0013	-36.2641	0.000236369	0.433011	-1.20752	6580647	XR_038731.1	XR_038731.1	ILMN_3279960	PREDICTED: Homo sapiens misc_RNA (LOC642784), miscRNA.
ARID2	70.2	30.4	0.0013	0.0078	-20.0984	0.00977597	0.433048	-1.2074	7100044	NM_152641.2	NM_152641.2	ILMN_2182335	Homo sapiens AT rich interactive domain 2 (ARID, RFX-like) (ARID2), mRNA.	KIAA1557; FLJ30619; DKFZp686G052; DKFZp779P0222; p200; BAF200
ERF	198.6	86.2	0.0013	0.0013	-43.7006	4.26521e-05	0.434038	-1.20411	610678	NM_006494.1	NM_006494.1	ILMN_1652749	Homo sapiens Ets2 repressor factor (ERF), mRNA.	PE-2
NDE1	602.5	262.5	0	0	-25.8623	0.00259281	0.435685	-1.19864	130347	NM_017668.1	NM_017668.1	ILMN_1739805	Homo sapiens nudE nuclear distribution gene E homolog 1 (A. nidulans) (NDE1), mRNA.	FLJ20101; HOM-TES-87; NUDE1; NUDE
ABCC5	202.4	89.1	0.0013	0.0013	-41.0552	7.84296e-05	0.440217	-1.18371	6580553	NM_005688.2	NM_005688.2	ILMN_1706531	Homo sapiens ATP-binding cassette, sub-family C (CFTR/MRP), member 5 (ABCC5), transcript variant 1, mRNA.	MOAT-C; pABC11; ABC33; MRP5; SMRP; EST277145; DKFZp686C1782; MOATC
HS.568329	171.8	75.8	0.0013	0.0013	-45.0554	3.12219e-05	0.441211	-1.18046	7650730	Hs.568329	XM_499121	ILMN_1891455	PREDICTED: Homo sapiens hypothetical gene supported by BX538329 (LOC441366), mRNA
JAG1	959.5	424.6	0	0	-28.4815	0.00141857	0.442522	-1.17618	5720735	NM_000214.1	NM_000214.1	ILMN_1691376	Homo sapiens jagged 1 (Alagille syndrome) (JAG1), mRNA.	CD339; AWS; HJ1; JAGL1; MGC104644; AGS; AHD
LOC389286	271.8	120.4	0	0.0013	-24.8	0.00331131	0.442973	-1.17471	6180445	NM_001018022.1	NM_001018022.1	ILMN_2170625	Homo sapiens similar to FKSG62 (LOC389286), mRNA.	FKSG69
HOXA10	592.9	264.1	0	0	-72.1048	6.15914e-08	0.445438	-1.1667	510097	NM_153715.1	NM_018951.3	ILMN_1689336	Homo sapiens homeobox A10 (HOXA10), transcript variant 1, mRNA.	MGC12859; PL; HOX1H; HOX1; HOX1.8
ANKRD10	238.2	106.5	0	0.0013	-53.5194	4.44693e-06	0.447103	-1.16132	4540689	NM_017664.2	NM_017664.2	ILMN_1711828	Homo sapiens ankyrin repeat domain 10 (ANKRD10), mRNA.	DKFZp686B07190; FLJ20093
RNU1G2	384.3	172.4	0	0.0013	-45.2863	2.96053e-05	0.448608	-1.15647	2360091	NR_004426.1	NR_004426.1	ILMN_3244646	Homo sapiens RNA, U1G2 small nuclear (RNU1G2), small nuclear RNA.	U1D2; U1B2; HSD5
HS.545589	183.5	82.8	0.0013	0.0013	-26.3184	0.00233432	0.451226	-1.14808	1660437	Hs.545589	U62823	ILMN_1908824	Human small nuclear RNA U6atac, partial sequence
LOC100008588	3514.9	1587.7	0	0	-60.7252	8.46214e-07	0.451706	-1.14655	3180609	NR_003286.1	NR_003286.1	ILMN_3243593	Homo sapiens 18S ribosomal RNA (LOC100008588), non-coding RNA.
ZMYND8	198.4	90.3	0.0013	0.0013	-47.1101	1.94532e-05	0.455141	-1.13561	4760300	NM_183048.1	NM_183048.1	ILMN_2386179	Homo sapiens zinc finger, MYND-type containing 8 (ZMYND8), transcript variant 3, mRNA.	RACK7; PRO2893; PRKCBP1; MGC31836
RSRC2	173.3	79.5	0.0013	0.0013	-42.6353	5.45092e-05	0.458742	-1.12424	3840398	NM_023012.4	NM_023012.4	ILMN_2358278	Homo sapiens arginine/serine-rich coiled-coil 2 (RSRC2), transcript variant 1, mRNA.	FLJ11021
HOXC13	494.5	227	0	0	-66.1109	2.44856e-07	0.45905	-1.12328	2370296	NM_017410.2	NM_017410.2	ILMN_1759676	Homo sapiens homeobox C13 (HOXC13), mRNA.	HOX3; HOX3G
HOXA13	353.7	163.1	0	0.0013	-52.8038	5.24348e-06	0.461125	-1.11677	3450189	NM_000522.2	NM_000522.3	ILMN_1731349	Homo sapiens homeobox A13 (HOXA13), mRNA.	HOX1J; HOX1
SERTAD3	469.2	217.1	0	0	-64.4215	3.61285e-07	0.462702	-1.11184	3370474	NM_203344.1	NM_013368.2	ILMN_1801934	Homo sapiens SERTA domain containing 3 (SERTAD3), transcript variant 1, mRNA.	RBT1
SSR2	511.5	236.8	0	0	-26.8411	0.00206962	0.462952	-1.11107	2710370	XM_945430.1	XM_945430.1	ILMN_1785037	PREDICTED: Homo sapiens signal sequence receptor, beta (translocon-associated protein beta), transcript variant 4 (SSR2), mRNA.
NUPR1	1055.7	489	0	0	-30.8396	0.000824214	0.4632	-1.11029	4040181	NM_001042483.1	NM_001042483.1	ILMN_2404688	Homo sapiens nuclear protein, transcriptional regulator, 1 (NUPR1), transcript variant 1, mRNA.	P8; COM1
EIF5	1558.3	722.9	0	0	-66.6461	2.16466e-07	0.463903	-1.10811	5670468	NM_001969.3	NM_001969.3	ILMN_1815733	Homo sapiens eukaryotic translation initiation factor 5 (EIF5), transcript variant 1, mRNA.	EIF-5A
SHANK2	276.3	128.3	0	0.0013	-39.8003	0.000104706	0.46435	-1.10671	4220209	NM_012309.1	NM_012309.1	ILMN_1814790	Homo sapiens SH3 and multiple ankyrin repeat domains 2 (SHANK2), transcript variant 1, mRNA.	ProSAP1; CTTNBP1; CORTBP1; SPANK-3; SHANK
RGS17	523.8	244.1	0	0	-56.175	2.41268e-06	0.466018	-1.10154	5130154	NM_012419.4	NM_012419.4	ILMN_1725485	Homo sapiens regulator of G-protein signaling 17 (RGS17), mRNA.	RGS-17; hRGS17; RGSZ2
C20ORF100	374.4	175.6	0	0.0013	-59.1935	1.20407e-06	0.469017	-1.09229	1400601	NM_032883.1	NM_032883.1	ILMN_2082209	Homo sapiens chromosome 20 open reading frame 100 (C20orf100), mRNA.	dJ1108D11.2; MGC15880; GCX-1; dJ495O3.1
ZNF618	155.5	73	0.0013	0.0013	-38.0389	0.000157076	0.469453	-1.09095	7550523	XM_928246.1	NM_133374.2	ILMN_1717094	Homo sapiens zinc finger protein 618 (ZNF618), mRNA.	FP13169
HS.561603	143.5	67.4	0.0013	0.0013	-32.0391	0.000625302	0.469686	-1.09023	3930504	Hs.561603	BU580973	ILMN_1832672	in34h07.y1 Human Fetal Pancreas 1B Homo sapiens cDNA 5 similar to TR:Q14754 Q14754 ORFII. ;, mRNA sequence
PXK	156.4	73.7	0.0013	0.0013	-37.9549	0.000160144	0.471228	-1.0855	6250458	NM_017771.2	NM_017771.3	ILMN_1815063	Homo sapiens PX domain containing serine/threonine kinase (PXK), mRNA.	MONaKA; FLJ20335
LOC285943	109.2	51.5	0.0013	0.0013	-27.324	0.00185183	0.471612	-1.08433	4890692	XR_040116.1	XR_040116.1	ILMN_3277209	PREDICTED: Homo sapiens hypothetical protein LOC285943 (LOC285943), miscRNA.
ZCCHC24	2007.5	950.5	0	0	-61.9755	6.34527e-07	0.473474	-1.07864	6110195	NM_153367.1	NM_153367.2	ILMN_1754660	Homo sapiens zinc finger, CCHC domain containing 24 (ZCCHC24), mRNA.	FLJ90798
CDKN1B	523.9	248.1	0	0	-58.9493	1.27371e-06	0.473564	-1.07837	1030348	NM_004064.2	NM_004064.2	ILMN_2196347	Homo sapiens cyclin-dependent kinase inhibitor 1B (p27, Kip1) (CDKN1B), mRNA.	P27KIP1; KIP1; MEN1B; MEN4; CDKN4
PHF3	1405.5	668.7	0	0	-23.4168	0.00455323	0.475774	-1.07165	6400048	NM_015153.1	NM_015153.1	ILMN_1798164	Homo sapiens PHD finger protein 3 (PHF3), mRNA.	MGC142212; MGC142210; KIAA0244
ALB	252.1	120	0	0.0013	-35.3862	0.000289321	0.476002	-1.07096	4230156	NM_000477.3	NM_000477.3	ILMN_1782939	Homo sapiens albumin (ALB), mRNA.	PRO1341; DKFZp779N1935; PRO0903; PRO0883
TOB1	1335.2	636.7	0	0	-70.4818	8.94994e-08	0.476857	-1.06837	4390300	NM_005749.2	NM_005749.2	ILMN_1672004	Homo sapiens transducer of ERBB2, 1 (TOB1), mRNA.	MGC104792; TROB; APRO6; TROB1; PIG49; TOB; MGC34446
NEDD9	143.3	68.4	0.0013	0.0013	-22.2487	0.0059584	0.47732	-1.06697	6180048	NM_006403.2	NM_006403.2	ILMN_2261076	Homo sapiens neural precursor cell expressed, developmentally down-regulated 9 (NEDD9), transcript variant 1, mRNA.	dJ761I2.1; dJ49G10.2; CAS-L; HEF1; CASL
RPS29	1690.3	808.5	0	0	-71.1142	7.73713e-08	0.478317	-1.06396	2760452	NM_001030001.1	NM_001030001.1	ILMN_2298818	Homo sapiens ribosomal protein S29 (RPS29), transcript variant 2, mRNA.
FOXA2	3493.7	1675	0	0	-50.9827	7.97499e-06	0.479434	-1.06059	4610592	NM_021784.3	NM_153675.1	ILMN_1668052	Homo sapiens forkhead box A2 (FOXA2), transcript variant 2, mRNA.	MGC19807; TCF3B; HNF3B
GEM	264.6	127.1	0	0.0013	-26.3614	0.00231132	0.480348	-1.05785	1170246	NM_181702.1	NM_181702.1	ILMN_2367883	Homo sapiens GTP binding protein overexpressed in skeletal muscle (GEM), transcript variant 2, mRNA.	KIR; MGC26294
ABHD4	121.6	58.6	0.0013	0.0013	-28.8102	0.00131516	0.481908	-1.05317	3120014	NM_022060.2	NM_022060.2	ILMN_1700633	Homo sapiens abhydrolase domain containing 4 (ABHD4), mRNA.	FLJ12816
FAM24B	259.6	125.5	0	0.0013	-36.9687	0.000200969	0.483436	-1.0486	2100209	NM_152644.1	NM_152644.1	ILMN_1659536	Homo sapiens family with sequence similarity 24, member B (FAM24B), mRNA.	MGC45962; AC073585.2; DKFZp667I0323
KIAA0182	326.6	157.9	0	0.0013	-38.3368	0.000146663	0.483466	-1.04851	4390382	NM_014615.1	NM_014615.1	ILMN_1807767	Homo sapiens KIAA0182 (KIAA0182), mRNA.	GSE1
VPS37D	567.9	275	0	0	-61.7918	6.61942e-07	0.48424	-1.04621	630259	XM_376631.3	NM_001077621.1	ILMN_1692865	Homo sapiens vacuolar protein sorting 37 homolog D (S. cerevisiae) (VPS37D), mRNA.	WBSCR24; MGC35352
ARHGAP24	684.5	332.6	0	0	-39.6018	0.000109602	0.485902	-1.04126	4290243	NM_001025616.1	NM_031305.2	ILMN_1801833	Homo sapiens Rho GTPase activating protein 24 (ARHGAP24), transcript variant 2, mRNA.	FILGAP; p73RhoGAP; FLJ33877; RC-GAP72; DKFZP564B1162; p73; RCGAP72
RNU1-5	519.1	253.3	0	0	-48.2445	1.49813e-05	0.48796	-1.03517	2970482	NR_004400.1	NR_004400.1	ILMN_3236653	Homo sapiens RNA, U1 small nuclear 5 (RNU1-5), small nuclear RNA.	HSD4
N4BP2L2	116.6	56.9	0.0013	0.0013	-28.1536	0.00152982	0.487993	-1.03507	7200097	NM_033111.3	NM_033111.3	ILMN_3234089	Homo sapiens NEDD4 binding protein 2-like 2 (N4BP2L2), transcript variant 1, mRNA.	FLJ43077; FLJ41089; 92M18.3; CG005; PFAAP5; FLJ36195
TAF8	119.2	58.4	0.0013	0.0013	-28.6042	0.00137905	0.489933	-1.02934	2370615	NM_138572.2	NM_138572.2	ILMN_2070477	Homo sapiens TAF8 RNA polymerase II, TATA box binding protein (TBP)-associated factor, 43kDa (TAF8), mRNA.	TAF8; FLJ32821; TAFII43; TAF; II; TBN; 43
NARG1L	192.7	95.3	0.0013	0.0013	-40.0204	9.95314e-05	0.494551	-1.01581	2140706	NM_024561.3	NM_024561.3	ILMN_1801109	Homo sapiens NMDA receptor regulated 1-like (NARG1L), transcript variant 1, mRNA.	MGC40612; RP11-396A22.1
GUCY1A3	150.3	74.5	0.0013	0.0013	-33.7922	0.000417619	0.495675	-1.01253	990131	NM_000856.2	NM_000856.2	ILMN_2131177	Homo sapiens guanylate cyclase 1, soluble, alpha 3 (GUCY1A3), mRNA.	GUCA3; GC-SA3; GUC1A3; GUCSA3
PHF21A	1176.7	583.7	0	0	-27.8817	0.00162866	0.496048	-1.01145	6580164	NM_016621.2	NM_016621.2	ILMN_1699496	Homo sapiens PHD finger protein 21A (PHF21A), mRNA.	BHC80; KIAA1696; BM-006
RNU1F1	345.4	171.5	0	0.0013	-51.904	6.4506e-06	0.496526	-1.01006	5670753	NR_004402.1	NR_004402.1	ILMN_3240220	Homo sapiens RNA, U1F1 small nuclear (RNU1F1), small nuclear RNA.	U1F; HSD7
CLK3	133.7	66.4	0.0013	0.0013	-30.6548	0.000860043	0.496634	-1.00974	2970685	NM_003992.1	NM_003992.2	ILMN_1695961	Homo sapiens CDC-like kinase 3 (CLK3), transcript variant phclk3, mRNA.	FLJ22858
SNX15	218.6	108.8	0	0.0013	-23.621	0.0043441	0.497713	-1.00661	5130110	NM_013306.3	NM_013306.3	ILMN_2378670	Homo sapiens sorting nexin 15 (SNX15), transcript variant A, mRNA.	HSAF001435
ACOT2	645.3	321.3	0	0	-40.5156	8.88055e-05	0.497908	-1.00605	6290059	NM_006821.3	NM_006821.4	ILMN_1716237	Homo sapiens acyl-CoA thioesterase 2 (ACOT2), nuclear gene encoding mitochondrial protein, mRNA.	Mte1; ZAP128; PTE2

## Sheet: P<0.01 all genes
TargetID	Signal_Static	Signal_WSS	DetectionPval_Static	DetectionPval_WSS	Diff_Score	p-value	Fold_change(WSS/Static)	Log_ratio(WSS/Static)	Probe	SEARCH_KEY	ACCESSION	PROBE_ID	DEFINITION	SYNONYMS
SNORD3C	952.3	75	0	0.0013	-31.6126	0.000689827	0.0787567	-3.66645	580161	NR_006881.1	NR_006881.1	ILMN_3241034	Homo sapiens small nucleolar RNA, C/D box 3C (SNORD3C), small nucleolar RNA.	U3-3
GRB7	58.1	5.2	0.0013	0.2468	-20.7099	0.008492	0.0895009	-3.48195	450368	NM_005310.2	NM_005310.2	ILMN_1740762	Homo sapiens growth factor receptor-bound protein 7 (GRB7), transcript variant 1, mRNA.
RNU2-1	58.6	5.9	0.0013	0.2078	-36.3736	0.000230484	0.100683	-3.31211	4640082	NR_002716.1	NR_002716.1	ILMN_2057836	Homo sapiens RNA, U2 small nuclear 1 (RNU2-1), non-coding RNA.	U2
SNORD3D	3539	382.9	0	0	-52.4338	5.70979e-06	0.108194	-3.2083	380685	NR_006882.1	NR_006882.1	ILMN_3242315	Homo sapiens small nucleolar RNA, C/D box 3D (SNORD3D), small nucleolar RNA.	U3-4
SNORD3A	1634.2	196.5	0	0	-36.1471	0.000242823	0.120242	-3.05598	2510164	NR_006880.1	NR_006880.1	ILMN_3239574	Homo sapiens small nucleolar RNA, C/D box 3A (SNORD3A), small nucleolar RNA.	U3
HOXA11	84.3	13	0.0013	0.0857	-42.1124	6.14837e-05	0.154211	-2.69702	6020364	NM_005523.4	NM_005523.5	ILMN_1738132	Homo sapiens homeobox A11 (HOXA11), mRNA.	HOX1I; HOX1
RNY5	193	31.5	0.0013	0.0065	-20.5709	0.00876819	0.163212	-2.61518	2750050	NR_001571.2	NR_001571.2	ILMN_3246433	Homo sapiens RNA, Ro-associated Y5 (RNY5), small cytoplasmic RNA.
BCL6	2697.1	514.6	0	0	-56.1161	2.44563e-06	0.190798	-2.38989	6280458	NM_001706.2	NM_001706.2	ILMN_1737314	Homo sapiens B-cell CLL/lymphoma 6 (zinc finger protein 51) (BCL6), transcript variant 1, mRNA.	ZBTB27; ZNF51; LAZ3; BCL6A; BCL5
RN7SK	516.4	104.9	0	0.0013	-44.0665	3.92058e-05	0.203137	-2.29947	990176	NR_001445.1	NR_001445.1	ILMN_1739423	Homo sapiens RNA, 7SK small nuclear (RN7SK), non-coding RNA.	7SK
HOXA10	96.4	20.9	0.0013	0.0208	-51.6326	6.86657e-06	0.216805	-2.20553	3290427	NM_153715.1	NM_153715.2	ILMN_1770247	Homo sapiens homeobox A10 (HOXA10), transcript variant 2, mRNA.	MGC12859; PL; HOX1H; HOX1; HOX1.8
HEY1	2830	650.6	0	0	-66.2632	2.36418e-07	0.229894	-2.12096	3840753	NM_012258.2	NM_001040708.1	ILMN_1788203	Homo sapiens hairy/enhancer-of-split related with YRPW motif 1 (HEY1), transcript variant 2, mRNA.	MGC1274; CHF2; HERP2; HRT-1; HESR1; OAF1
E2F7	682.6	173.2	0	0.0013	-24.7051	0.00338446	0.253736	-1.9786	4560450	NM_203394.1	NM_203394.2	ILMN_1798210	Homo sapiens E2F transcription factor 7 (E2F7), mRNA.	FLJ12981
C5ORF62	123.4	32.2	0.0013	0.0065	-27.2303	0.00189221	0.26094	-1.93821	130364	NM_032947.3	NM_032947.3	ILMN_1684368	Homo sapiens chromosome 5 open reading frame 62 (C5orf62), mRNA.	NID67; MGC126887; MGC126889; MGC117221
RN5S9	1524.5	411.8	0	0	-46.481	2.24854e-05	0.270121	-1.88832	2570220	NR_023371.1	NR_023371.1	ILMN_3234762	Homo sapiens RNA, 5S ribosomal 9 (RN5S9), ribosomal RNA.
HEY1	382.3	103.8	0	0.0013	-113.474	4.49345e-12	0.271515	-1.8809	2570678	NM_001040708.1	NM_001040708.1	ILMN_2407308	Homo sapiens hairy/enhancer-of-split related with YRPW motif 1 (HEY1), transcript variant 2, mRNA.	MGC1274; CHF2; HERP2; HRT-1; HESR1; OAF1
RMRP	52.2	14.3	0.0013	0.061	-20.5161	0.00887953	0.273946	-1.86803	10026	NR_003051.2	NR_003051.2	ILMN_3242405	Homo sapiens RNA component of mitochondrial RNA processing endoribonuclease (RMRP), RNase MRP RNA.
TRIB3	10062.1	2913.7	0	0	-28.8326	0.0013084	0.289572	-1.78801	1990630	NM_021158.3	NM_021158.3	ILMN_1787815	Homo sapiens tribbles homolog 3 (Drosophila) (TRIB3), mRNA.	TRB3; C20orf97; SKIP3; NIPK; SINK
LOC643505	61.4	17.9	0.0013	0.0312	-22.7347	0.00532758	0.291531	-1.77828	4780142	XM_926824.1	XM_926824.1	ILMN_1681728	PREDICTED: Homo sapiens similar to large subunit ribosomal protein L36a (LOC643505), mRNA.
ANKRD10	457.6	139.6	0	0.0013	-91.528	7.03396e-10	0.30507	-1.71279	6900674	NM_017664.2	NM_017664.2	ILMN_2115218	Homo sapiens ankyrin repeat domain 10 (ANKRD10), mRNA.	DKFZp686B07190; FLJ20093
SDCCAG8	68.5	21.2	0.0013	0.0169	-21.5346	0.00702328	0.309489	-1.69204	460458	NM_006642.1	NM_006642.2	ILMN_1728802	Homo sapiens serologically defined colon cancer antigen 8 (SDCCAG8), mRNA.	HSPC085; NY-CO-8; CCCAP
EPR1	286.4	89	0	0.0013	-33.4385	0.000453054	0.310754	-1.68615	2760465	NR_002219.1	NR_002219.1	ILMN_2148012	Homo sapiens effector cell peptidase receptor 1 (non-protein coding) (EPR1), non-coding RNA.	BIRC5OS; EPR-1
LOC100130123	201.3	62.7	0.0013	0.0013	-28.5548	0.00139483	0.311475	-1.68281	4540168	XM_001726844.1	XM_001726844.1	ILMN_3238283	PREDICTED: Homo sapiens similar to PRO2870 (LOC100130123), mRNA.
ID2	720.7	226.2	0	0	-23.253	0.00472825	0.313862	-1.6718	1260086	NM_002166.4	NM_002166.4	ILMN_1793990	Homo sapiens inhibitor of DNA binding 2, dominant negative helix-loop-helix protein (ID2), mRNA.	GIG8; MGC26389; ID2A; ID2H
RNF144B	78.2	24.8	0.0013	0.0117	-31.5407	0.000701342	0.317136	-1.65683	70630	NM_182757.2	NM_182757.2	ILMN_1752526	Homo sapiens ring finger protein 144B (RNF144B), mRNA.	KIAA0161; MGC71786; IBRDC2; p53RFP; bA528A10.3
PAX6	121.3	39.1	0.0013	0.0026	-48.4701	1.4223e-05	0.322341	-1.63334	2690575	NM_000280.2	NM_000280.2	ILMN_1789905	Homo sapiens paired box 6 (PAX6), transcript variant 1, mRNA.	MGDA; WAGR; MGC17209; AN; D11S812E; AN2
OTUD1	160.4	52.3	0.0013	0.0013	-61.7551	6.6756e-07	0.32606	-1.61679	7200561	XM_166659.6	XM_001134465.1	ILMN_1723141	PREDICTED: Homo sapiens OTU domain containing 1 (OTUD1), mRNA.
ATF4	908.7	300.6	0	0	-23.6196	0.0043455	0.330802	-1.59596	7610187	NM_182810.1	NM_182810.1	ILMN_2358457	Homo sapiens activating transcription factor 4 (tax-responsive enhancer element B67) (ATF4), transcript variant 2, mRNA.	TXREB; TAXREB67; CREB2; CREB-2
LOC100132761	808.1	268.1	0	0	-26.4749	0.0022517	0.331766	-1.59176	3890577	XM_001716956.1	XM_001716956.1	ILMN_3214893	PREDICTED: Homo sapiens hypothetical protein LOC100132761 (LOC100132761), mRNA.
ARHGAP24	84.4	28.1	0.0013	0.0091	-20.2681	0.00940135	0.332938	-1.58667	10239	NM_031305.1	NM_031305.2	ILMN_1775441	Homo sapiens Rho GTPase activating protein 24 (ARHGAP24), transcript variant 2, mRNA.	FILGAP; p73RhoGAP; FLJ33877; RC-GAP72; DKFZP564B1162; p73; RCGAP72
LARP6	1974.4	662.3	0	0	-80.0115	9.97356e-09	0.335444	-1.57586	4830433	NM_018357.2	NM_018357.2	ILMN_1752810	Homo sapiens La ribonucleoprotein domain family, member 6 (LARP6), transcript variant 1, mRNA.	FLJ11196; ACHN
MYB	94.3	32.7	0.0013	0.0052	-35.8242	0.000261565	0.346766	-1.52797	7380670	NM_005375.2	NM_005375.2	ILMN_1711894	Homo sapiens v-myb myeloblastosis viral oncogene homolog (avian) (MYB), transcript variant 2, mRNA.	c-myb_CDS; Cmyb; c-myb; efg
SMA5	83.7	29.1	0.0013	0.0078	-31.3679	0.00072981	0.34767	-1.52421	7320433	XM_931824.1	NM_021036.1	ILMN_1662483	Homo sapiens SMA5 (SMA5), mRNA.
PHLPP1	100.1	35	0.0013	0.0039	-36.3821	0.000230033	0.34965	-1.51602	2850162	NM_194449.1	NM_194449.1	ILMN_1814661	Homo sapiens PH domain and leucine rich repeat protein phosphatase 1 (PHLPP1), mRNA.	MGC161555; SCOP; PLEKHE1; PHLPP1
ANKRD50	455.3	160	0	0.0013	-30.8742	0.000817674	0.351417	-1.50875	1770187	NM_020337.1	NM_020337.1	ILMN_2226304	Homo sapiens ankyrin repeat domain 50 (ANKRD50), mRNA.	KIAA1223
JMY	136.6	48.6	0.0013	0.0013	-21.5486	0.00700068	0.355783	-1.49093	2030286	NM_152405.3	NM_152405.3	ILMN_3251620	Homo sapiens junction mediating and regulatory protein, p53 cofactor (JMY), mRNA.
DEPDC6	126.4	45.2	0.0013	0.0026	-33.7153	0.000425079	0.357595	-1.4836	870390	NM_022783.1	NM_022783.1	ILMN_2172755	Homo sapiens DEP domain containing 6 (DEPDC6), mRNA.	DKFZp564B1778; FLJ13854; FLJ12428; DEP.6
S100PBP	97.1	35.1	0.0013	0.0039	-33.0492	0.000495541	0.361483	-1.468	6290593	NM_001017406.1	NM_022753.2	ILMN_1700685	Homo sapiens S100P binding protein (S100PBP), transcript variant 1, mRNA.	S100PBPR; DKFZp313K2325; FLJ12903
PAX6	107.6	39.4	0.0013	0.0026	-26.6853	0.00214521	0.366171	-1.44941	1740100	NM_001604.3	NM_001604.3	ILMN_2314140	Homo sapiens paired box 6 (PAX6), transcript variant 2, mRNA.	WAGR; D11S812E; AN2; MGDA; MGC17209; AN
ARID3B	429.6	160.9	0	0.0013	-47.937	1.60805e-05	0.374534	-1.41683	5960670	NM_006465.1	NM_006465.2	ILMN_1696956	Homo sapiens AT rich interactive domain 3B (BRIGHT-like) (ARID3B), mRNA.	DRIL2; BDP
HEXIM2	351.2	131.8	0	0.0013	-74.4045	3.62702e-08	0.375285	-1.41394	1070358	NM_144608.1	NM_144608.1	ILMN_1701006	Homo sapiens hexamthylene bis-acetamide inducible 2 (HEXIM2), mRNA.	FLJ32384; L3
SLC25A29	172.1	65.6	0.0013	0.0013	-37.2176	0.000189775	0.381174	-1.39148	2710463	NM_001039355.1	NM_001039355.1	ILMN_2350801	Homo sapiens solute carrier family 25, member 29 (SLC25A29), nuclear gene encoding mitochondrial protein, mRNA.	CACL; C14orf69; FLJ38975
RNU6ATAC	181.9	69.7	0.0013	0.0013	-53.4472	4.52147e-06	0.383178	-1.38391	6960048	NR_023344.1	NR_023344.1	ILMN_3241878	Homo sapiens RNA, U6atac small nuclear (U12-dependent splicing) (RNU6ATAC), small nuclear RNA.
PSRC1	96.2	37.1	0.0013	0.0026	-32.6245	0.000546449	0.385655	-1.37462	1510152	NM_001032291.1	NM_001032291.1	ILMN_2315964	Homo sapiens proline/serine-rich coiled-coil 1 (PSRC1), transcript variant 3, mRNA.	RP11-297O4.2; DDA3; MGC1780; FP3214
SEMA4C	204.6	79.2	0	0.0013	-40.3872	9.14703e-05	0.387097	-1.36923	7050328	NM_017789.3	NM_017789.3	ILMN_2115669	Homo sapiens sema domain, immunoglobulin domain (Ig), transmembrane domain (TM) and short cytoplasmic domain, (semaphorin) 4C (SEMA4C), mRNA.	Semacl1; MGC126383; SEMAI; MGC126382; Semaf; M-SEMA-F; M-Sema F; KIAA1739; FLJ20369
ID2	1430.8	554.6	0	0	-30.7744	0.000836681	0.387615	-1.3673	1660296	NM_002166.4	NM_002166.4	ILMN_2086095	Homo sapiens inhibitor of DNA binding 2, dominant negative helix-loop-helix protein (ID2), mRNA.	GIG8; MGC26389; ID2A; ID2H
PRIM2	145.6	57	0.0013	0.0013	-32.3817	0.00057787	0.391484	-1.35298	5700279	NM_000947.2	NM_000947.2	ILMN_1694100	Homo sapiens primase, DNA, polypeptide 2 (58kDa) (PRIM2), mRNA.	PRIM2A; MGC75142; PRIM2; p58
LOC401537	186.9	73.3	0.0013	0.0013	-50.6075	8.69461e-06	0.392188	-1.35038	3800630	XR_018592.2	XR_018592.2	ILMN_3274271	PREDICTED: Homo sapiens misc_RNA (LOC401537), miscRNA.
PSRC1	315.9	124.5	0	0.0013	-36.0603	0.000247725	0.394112	-1.34332	1070762	NM_001005290.2	NM_001032290.1	ILMN_1671843	Homo sapiens proline/serine-rich coiled-coil 1 (PSRC1), transcript variant 4, mRNA.	RP11-297O4.2; MGC1780; FP3214; DDA3
PARD3	151.5	59.8	0.0013	0.0013	-47.9238	1.61295e-05	0.394719	-1.3411	4760632	NM_019619.2	NM_019619.2	ILMN_1710524	Homo sapiens par-3 partitioning defective 3 homolog (C. elegans) (PARD3), mRNA.	SE2-5T2; PAR3alpha; ASIP; Bazooka; PAR3; Baz; SE2-5L16; PARD3A; FLJ21015; SE2-5LT1
ARHGEF2	2366.3	937.9	0	0	-22.599	0.00549667	0.396357	-1.33513	4120411	NM_004723.2	NM_004723.2	ILMN_1703477	Homo sapiens rho/rac guanine nucleotide exchange factor (GEF) 2 (ARHGEF2), mRNA.	P40; GEF; LFP40; DKFZp547L106; GEF-H1; DKFZp547P1516; GEFH1; KIAA0651
ZNF467	740.5	295	0	0	-88.2657	1.49084e-09	0.398379	-1.32778	2490333	NM_207336.1	NM_207336.1	ILMN_1779015	Homo sapiens zinc finger protein 467 (ZNF467), mRNA.	EZI; Zfp467
NSUN7	100.5	40.2	0.0013	0.0026	-32.6768	0.000539908	0.4	-1.32193	2360563	NM_024677.3	NM_024677.3	ILMN_2205882	Homo sapiens NOL1/NOP2/Sun domain family, member 7 (NSUN7), mRNA.	FLJ14001
PMAIP1	1691.7	677.6	0	0	-22.5954	0.00550123	0.400544	-1.31997	2750367	NM_021127.1	NM_021127.1	ILMN_2098446	Homo sapiens phorbol-12-myristate-13-acetate-induced protein 1 (PMAIP1), mRNA.	APR; NOXA
ZNF385D	370.9	148.7	0	0.0013	-62.7355	5.3266e-07	0.400917	-1.31863	6380646	NM_024697.1	NM_024697.1	ILMN_1710268	Homo sapiens zinc finger protein 385D (ZNF385D), mRNA.	ZNF659; FLJ22419
EFNA1	166.7	67.8	0.0013	0.0013	-49.5011	1.12173e-05	0.406719	-1.2979	3390187	NM_004428.2	NM_004428.2	ILMN_2371053	Homo sapiens ephrin-A1 (EFNA1), transcript variant 1, mRNA.	B61; EPLG1; TNFAIP4; EFL1; ECKLG; LERK1
CDKN1B	530.2	219.3	0	0	-79.024	1.25199e-08	0.413618	-1.27363	130309	NM_004064.2	NM_004064.2	ILMN_1722811	Homo sapiens cyclin-dependent kinase inhibitor 1B (p27, Kip1) (CDKN1B), mRNA.	P27KIP1; KIP1; MEN1B; MEN4; CDKN4
SLC38A2	6626.3	2765.5	0	0	-32.3391	0.000583566	0.417352	-1.26066	1740136	NM_018976.3	NM_018976.3	ILMN_1651799	Homo sapiens solute carrier family 38, member 2 (SLC38A2), mRNA.	PRO1068; SAT2; SNAT2; KIAA1382; ATA2
S100PBP	113.8	47.6	0.0013	0.0013	-22.6335	0.00545318	0.418278	-1.25747	6370433	NM_001017406.1	NM_001017406.1	ILMN_2314208	Homo sapiens S100P binding protein (S100PBP), transcript variant 2, mRNA.	DKFZp313K2325; FLJ12903; S100PBPR
GRHL2	163	68.9	0.0013	0.0013	-24.8745	0.00325499	0.422699	-1.2423	6110338	NM_024915.1	NM_024915.1	ILMN_2060145	Homo sapiens grainyhead-like 2 (Drosophila) (GRHL2), mRNA.	DFNA28; BOM; MGC149294; MGC149295; FLJ13782; FLJ11172; TFCP2L3
SLC25A29	194.1	82.5	0.0013	0.0013	-22.4578	0.00567832	0.425039	-1.23433	6760154	NM_152333.1	NM_001039355.1	ILMN_1697544	Homo sapiens solute carrier family 25, member 29 (SLC25A29), nuclear gene encoding mitochondrial protein, mRNA.	CACL; C14orf69; FLJ38975
CRYBB2	101.7	43.3	0.0013	0.0026	-30.4877	0.000893779	0.425762	-1.23188	4010634	NM_000496.1	NM_000496.2	ILMN_1760708	Homo sapiens crystallin, beta B2 (CRYBB2), mRNA.	CCA2; D22S665; CRYB2; CRYB2A
PHLDA1	924.3	398.7	0	0	-20.0513	0.00988257	0.431353	-1.21306	5670367	NM_007350.3	NM_007350.3	ILMN_3251550	Homo sapiens pleckstrin homology-like domain, family A, member 1 (PHLDA1), mRNA.	DT1P1B11; PHRIP; TDAG51; MGC131738
EZH2	104.3	45	0.0013	0.0026	-30.7226	0.00084672	0.431448	-1.21274	4180524	NM_152998.1	NM_152998.1	ILMN_2364529	Homo sapiens enhancer of zeste homolog 2 (Drosophila) (EZH2), transcript variant 2, mRNA.	EZH1; ENX-1; MGC9169; KMT6
ARL4A	497.6	214.8	0	0	-73.1626	4.8277e-08	0.431672	-1.21199	1410113	NM_005738.2	NM_005738.3	ILMN_1775405	Homo sapiens ADP-ribosylation factor-like 4A (ARL4A), transcript variant 1, mRNA.	ARL4
RNU1-3	432.5	187	0	0.0013	-33.5358	0.000443017	0.43237	-1.20966	5670152	NR_004408.1	NR_004408.1	ILMN_3246273	Homo sapiens RNA, U1 small nuclear 3 (RNU1-3), small nuclear RNA.	U1C21
HOXA9	1032.6	447	0	0	-68.1386	1.53511e-07	0.432888	-1.20793	2810673	NM_152739.2	NM_152739.3	ILMN_1739582	Homo sapiens homeobox A9 (HOXA9), mRNA.	MGC1934; HOX1.7; HOX1G; HOX1; ABD-B
LOC642784	144.8	62.7	0.0013	0.0013	-36.2641	0.000236369	0.433011	-1.20752	6580647	XR_038731.1	XR_038731.1	ILMN_3279960	PREDICTED: Homo sapiens misc_RNA (LOC642784), miscRNA.
ARID2	70.2	30.4	0.0013	0.0078	-20.0984	0.00977597	0.433048	-1.2074	7100044	NM_152641.2	NM_152641.2	ILMN_2182335	Homo sapiens AT rich interactive domain 2 (ARID, RFX-like) (ARID2), mRNA.	KIAA1557; FLJ30619; DKFZp686G052; DKFZp779P0222; p200; BAF200
ERF	198.6	86.2	0.0013	0.0013	-43.7006	4.26521e-05	0.434038	-1.20411	610678	NM_006494.1	NM_006494.1	ILMN_1652749	Homo sapiens Ets2 repressor factor (ERF), mRNA.	PE-2
NDE1	602.5	262.5	0	0	-25.8623	0.00259281	0.435685	-1.19864	130347	NM_017668.1	NM_017668.1	ILMN_1739805	Homo sapiens nudE nuclear distribution gene E homolog 1 (A. nidulans) (NDE1), mRNA.	FLJ20101; HOM-TES-87; NUDE1; NUDE
ABCC5	202.4	89.1	0.0013	0.0013	-41.0552	7.84296e-05	0.440217	-1.18371	6580553	NM_005688.2	NM_005688.2	ILMN_1706531	Homo sapiens ATP-binding cassette, sub-family C (CFTR/MRP), member 5 (ABCC5), transcript variant 1, mRNA.	MOAT-C; pABC11; ABC33; MRP5; SMRP; EST277145; DKFZp686C1782; MOATC
HS.568329	171.8	75.8	0.0013	0.0013	-45.0554	3.12219e-05	0.441211	-1.18046	7650730	Hs.568329	XM_499121	ILMN_1891455	PREDICTED: Homo sapiens hypothetical gene supported by BX538329 (LOC441366), mRNA
JAG1	959.5	424.6	0	0	-28.4815	0.00141857	0.442522	-1.17618	5720735	NM_000214.1	NM_000214.1	ILMN_1691376	Homo sapiens jagged 1 (Alagille syndrome) (JAG1), mRNA.	CD339; AWS; HJ1; JAGL1; MGC104644; AGS; AHD
LOC389286	271.8	120.4	0	0.0013	-24.8	0.00331131	0.442973	-1.17471	6180445	NM_001018022.1	NM_001018022.1	ILMN_2170625	Homo sapiens similar to FKSG62 (LOC389286), mRNA.	FKSG69
HOXA10	592.9	264.1	0	0	-72.1048	6.15914e-08	0.445438	-1.1667	510097	NM_153715.1	NM_018951.3	ILMN_1689336	Homo sapiens homeobox A10 (HOXA10), transcript variant 1, mRNA.	MGC12859; PL; HOX1H; HOX1; HOX1.8
ANKRD10	238.2	106.5	0	0.0013	-53.5194	4.44693e-06	0.447103	-1.16132	4540689	NM_017664.2	NM_017664.2	ILMN_1711828	Homo sapiens ankyrin repeat domain 10 (ANKRD10), mRNA.	DKFZp686B07190; FLJ20093
RNU1G2	384.3	172.4	0	0.0013	-45.2863	2.96053e-05	0.448608	-1.15647	2360091	NR_004426.1	NR_004426.1	ILMN_3244646	Homo sapiens RNA, U1G2 small nuclear (RNU1G2), small nuclear RNA.	U1D2; U1B2; HSD5
HS.545589	183.5	82.8	0.0013	0.0013	-26.3184	0.00233432	0.451226	-1.14808	1660437	Hs.545589	U62823	ILMN_1908824	Human small nuclear RNA U6atac, partial sequence
LOC100008588	3514.9	1587.7	0	0	-60.7252	8.46214e-07	0.451706	-1.14655	3180609	NR_003286.1	NR_003286.1	ILMN_3243593	Homo sapiens 18S ribosomal RNA (LOC100008588), non-coding RNA.
ZMYND8	198.4	90.3	0.0013	0.0013	-47.1101	1.94532e-05	0.455141	-1.13561	4760300	NM_183048.1	NM_183048.1	ILMN_2386179	Homo sapiens zinc finger, MYND-type containing 8 (ZMYND8), transcript variant 3, mRNA.	RACK7; PRO2893; PRKCBP1; MGC31836
RSRC2	173.3	79.5	0.0013	0.0013	-42.6353	5.45092e-05	0.458742	-1.12424	3840398	NM_023012.4	NM_023012.4	ILMN_2358278	Homo sapiens arginine/serine-rich coiled-coil 2 (RSRC2), transcript variant 1, mRNA.	FLJ11021
HOXC13	494.5	227	0	0	-66.1109	2.44856e-07	0.45905	-1.12328	2370296	NM_017410.2	NM_017410.2	ILMN_1759676	Homo sapiens homeobox C13 (HOXC13), mRNA.	HOX3; HOX3G
HOXA13	353.7	163.1	0	0.0013	-52.8038	5.24348e-06	0.461125	-1.11677	3450189	NM_000522.2	NM_000522.3	ILMN_1731349	Homo sapiens homeobox A13 (HOXA13), mRNA.	HOX1J; HOX1
SERTAD3	469.2	217.1	0	0	-64.4215	3.61285e-07	0.462702	-1.11184	3370474	NM_203344.1	NM_013368.2	ILMN_1801934	Homo sapiens SERTA domain containing 3 (SERTAD3), transcript variant 1, mRNA.	RBT1
SSR2	511.5	236.8	0	0	-26.8411	0.00206962	0.462952	-1.11107	2710370	XM_945430.1	XM_945430.1	ILMN_1785037	PREDICTED: Homo sapiens signal sequence receptor, beta (translocon-associated protein beta), transcript variant 4 (SSR2), mRNA.
NUPR1	1055.7	489	0	0	-30.8396	0.000824214	0.4632	-1.11029	4040181	NM_001042483.1	NM_001042483.1	ILMN_2404688	Homo sapiens nuclear protein, transcriptional regulator, 1 (NUPR1), transcript variant 1, mRNA.	P8; COM1
EIF5	1558.3	722.9	0	0	-66.6461	2.16466e-07	0.463903	-1.10811	5670468	NM_001969.3	NM_001969.3	ILMN_1815733	Homo sapiens eukaryotic translation initiation factor 5 (EIF5), transcript variant 1, mRNA.	EIF-5A
SHANK2	276.3	128.3	0	0.0013	-39.8003	0.000104706	0.46435	-1.10671	4220209	NM_012309.1	NM_012309.1	ILMN_1814790	Homo sapiens SH3 and multiple ankyrin repeat domains 2 (SHANK2), transcript variant 1, mRNA.	ProSAP1; CTTNBP1; CORTBP1; SPANK-3; SHANK
RGS17	523.8	244.1	0	0	-56.175	2.41268e-06	0.466018	-1.10154	5130154	NM_012419.4	NM_012419.4	ILMN_1725485	Homo sapiens regulator of G-protein signaling 17 (RGS17), mRNA.	RGS-17; hRGS17; RGSZ2
C20ORF100	374.4	175.6	0	0.0013	-59.1935	1.20407e-06	0.469017	-1.09229	1400601	NM_032883.1	NM_032883.1	ILMN_2082209	Homo sapiens chromosome 20 open reading frame 100 (C20orf100), mRNA.	dJ1108D11.2; MGC15880; GCX-1; dJ495O3.1
ZNF618	155.5	73	0.0013	0.0013	-38.0389	0.000157076	0.469453	-1.09095	7550523	XM_928246.1	NM_133374.2	ILMN_1717094	Homo sapiens zinc finger protein 618 (ZNF618), mRNA.	FP13169
HS.561603	143.5	67.4	0.0013	0.0013	-32.0391	0.000625302	0.469686	-1.09023	3930504	Hs.561603	BU580973	ILMN_1832672	in34h07.y1 Human Fetal Pancreas 1B Homo sapiens cDNA 5 similar to TR:Q14754 Q14754 ORFII. ;, mRNA sequence
PXK	156.4	73.7	0.0013	0.0013	-37.9549	0.000160144	0.471228	-1.0855	6250458	NM_017771.2	NM_017771.3	ILMN_1815063	Homo sapiens PX domain containing serine/threonine kinase (PXK), mRNA.	MONaKA; FLJ20335
LOC285943	109.2	51.5	0.0013	0.0013	-27.324	0.00185183	0.471612	-1.08433	4890692	XR_040116.1	XR_040116.1	ILMN_3277209	PREDICTED: Homo sapiens hypothetical protein LOC285943 (LOC285943), miscRNA.
ZCCHC24	2007.5	950.5	0	0	-61.9755	6.34527e-07	0.473474	-1.07864	6110195	NM_153367.1	NM_153367.2	ILMN_1754660	Homo sapiens zinc finger, CCHC domain containing 24 (ZCCHC24), mRNA.	FLJ90798
CDKN1B	523.9	248.1	0	0	-58.9493	1.27371e-06	0.473564	-1.07837	1030348	NM_004064.2	NM_004064.2	ILMN_2196347	Homo sapiens cyclin-dependent kinase inhibitor 1B (p27, Kip1) (CDKN1B), mRNA.	P27KIP1; KIP1; MEN1B; MEN4; CDKN4
PHF3	1405.5	668.7	0	0	-23.4168	0.00455323	0.475774	-1.07165	6400048	NM_015153.1	NM_015153.1	ILMN_1798164	Homo sapiens PHD finger protein 3 (PHF3), mRNA.	MGC142212; MGC142210; KIAA0244
ALB	252.1	120	0	0.0013	-35.3862	0.000289321	0.476002	-1.07096	4230156	NM_000477.3	NM_000477.3	ILMN_1782939	Homo sapiens albumin (ALB), mRNA.	PRO1341; DKFZp779N1935; PRO0903; PRO0883
TOB1	1335.2	636.7	0	0	-70.4818	8.94994e-08	0.476857	-1.06837	4390300	NM_005749.2	NM_005749.2	ILMN_1672004	Homo sapiens transducer of ERBB2, 1 (TOB1), mRNA.	MGC104792; TROB; APRO6; TROB1; PIG49; TOB; MGC34446
NEDD9	143.3	68.4	0.0013	0.0013	-22.2487	0.0059584	0.47732	-1.06697	6180048	NM_006403.2	NM_006403.2	ILMN_2261076	Homo sapiens neural precursor cell expressed, developmentally down-regulated 9 (NEDD9), transcript variant 1, mRNA.	dJ761I2.1; dJ49G10.2; CAS-L; HEF1; CASL
RPS29	1690.3	808.5	0	0	-71.1142	7.73713e-08	0.478317	-1.06396	2760452	NM_001030001.1	NM_001030001.1	ILMN_2298818	Homo sapiens ribosomal protein S29 (RPS29), transcript variant 2, mRNA.
FOXA2	3493.7	1675	0	0	-50.9827	7.97499e-06	0.479434	-1.06059	4610592	NM_021784.3	NM_153675.1	ILMN_1668052	Homo sapiens forkhead box A2 (FOXA2), transcript variant 2, mRNA.	MGC19807; TCF3B; HNF3B
GEM	264.6	127.1	0	0.0013	-26.3614	0.00231132	0.480348	-1.05785	1170246	NM_181702.1	NM_181702.1	ILMN_2367883	Homo sapiens GTP binding protein overexpressed in skeletal muscle (GEM), transcript variant 2, mRNA.	KIR; MGC26294
ABHD4	121.6	58.6	0.0013	0.0013	-28.8102	0.00131516	0.481908	-1.05317	3120014	NM_022060.2	NM_022060.2	ILMN_1700633	Homo sapiens abhydrolase domain containing 4 (ABHD4), mRNA.	FLJ12816
FAM24B	259.6	125.5	0	0.0013	-36.9687	0.000200969	0.483436	-1.0486	2100209	NM_152644.1	NM_152644.1	ILMN_1659536	Homo sapiens family with sequence similarity 24, member B (FAM24B), mRNA.	MGC45962; AC073585.2; DKFZp667I0323
KIAA0182	326.6	157.9	0	0.0013	-38.3368	0.000146663	0.483466	-1.04851	4390382	NM_014615.1	NM_014615.1	ILMN_1807767	Homo sapiens KIAA0182 (KIAA0182), mRNA.	GSE1
VPS37D	567.9	275	0	0	-61.7918	6.61942e-07	0.48424	-1.04621	630259	XM_376631.3	NM_001077621.1	ILMN_1692865	Homo sapiens vacuolar protein sorting 37 homolog D (S. cerevisiae) (VPS37D), mRNA.	WBSCR24; MGC35352
ARHGAP24	684.5	332.6	0	0	-39.6018	0.000109602	0.485902	-1.04126	4290243	NM_001025616.1	NM_031305.2	ILMN_1801833	Homo sapiens Rho GTPase activating protein 24 (ARHGAP24), transcript variant 2, mRNA.	FILGAP; p73RhoGAP; FLJ33877; RC-GAP72; DKFZP564B1162; p73; RCGAP72
RNU1-5	519.1	253.3	0	0	-48.2445	1.49813e-05	0.48796	-1.03517	2970482	NR_004400.1	NR_004400.1	ILMN_3236653	Homo sapiens RNA, U1 small nuclear 5 (RNU1-5), small nuclear RNA.	HSD4
N4BP2L2	116.6	56.9	0.0013	0.0013	-28.1536	0.00152982	0.487993	-1.03507	7200097	NM_033111.3	NM_033111.3	ILMN_3234089	Homo sapiens NEDD4 binding protein 2-like 2 (N4BP2L2), transcript variant 1, mRNA.	FLJ43077; FLJ41089; 92M18.3; CG005; PFAAP5; FLJ36195
TAF8	119.2	58.4	0.0013	0.0013	-28.6042	0.00137905	0.489933	-1.02934	2370615	NM_138572.2	NM_138572.2	ILMN_2070477	Homo sapiens TAF8 RNA polymerase II, TATA box binding protein (TBP)-associated factor, 43kDa (TAF8), mRNA.	TAF8; FLJ32821; TAFII43; TAF; II; TBN; 43
NARG1L	192.7	95.3	0.0013	0.0013	-40.0204	9.95314e-05	0.494551	-1.01581	2140706	NM_024561.3	NM_024561.3	ILMN_1801109	Homo sapiens NMDA receptor regulated 1-like (NARG1L), transcript variant 1, mRNA.	MGC40612; RP11-396A22.1
GUCY1A3	150.3	74.5	0.0013	0.0013	-33.7922	0.000417619	0.495675	-1.01253	990131	NM_000856.2	NM_000856.2	ILMN_2131177	Homo sapiens guanylate cyclase 1, soluble, alpha 3 (GUCY1A3), mRNA.	GUCA3; GC-SA3; GUC1A3; GUCSA3
PHF21A	1176.7	583.7	0	0	-27.8817	0.00162866	0.496048	-1.01145	6580164	NM_016621.2	NM_016621.2	ILMN_1699496	Homo sapiens PHD finger protein 21A (PHF21A), mRNA.	BHC80; KIAA1696; BM-006
RNU1F1	345.4	171.5	0	0.0013	-51.904	6.4506e-06	0.496526	-1.01006	5670753	NR_004402.1	NR_004402.1	ILMN_3240220	Homo sapiens RNA, U1F1 small nuclear (RNU1F1), small nuclear RNA.	U1F; HSD7
CLK3	133.7	66.4	0.0013	0.0013	-30.6548	0.000860043	0.496634	-1.00974	2970685	NM_003992.1	NM_003992.2	ILMN_1695961	Homo sapiens CDC-like kinase 3 (CLK3), transcript variant phclk3, mRNA.	FLJ22858
SNX15	218.6	108.8	0	0.0013	-23.621	0.0043441	0.497713	-1.00661	5130110	NM_013306.3	NM_013306.3	ILMN_2378670	Homo sapiens sorting nexin 15 (SNX15), transcript variant A, mRNA.	HSAF001435
ACOT2	645.3	321.3	0	0	-40.5156	8.88055e-05	0.497908	-1.00605	6290059	NM_006821.3	NM_006821.4	ILMN_1716237	Homo sapiens acyl-CoA thioesterase 2 (ACOT2), nuclear gene encoding mitochondrial protein, mRNA.	Mte1; ZAP128; PTE2
VEGFA	255.8	128	0	0.0013	-28.9324	0.00127867	0.500391	-0.998872	2640224	NM_003376.4	NM_003376.4	ILMN_2375879	Homo sapiens vascular endothelial growth factor A (VEGFA), transcript variant 2, mRNA.	MGC70609; VPF; VEGF; VEGF-A
MIR98	101	50.7	0.0013	0.0013	-23.5725	0.00439289	0.50198	-0.994298	4900280	NR_029513.1	NR_029513.1	ILMN_3308592	Homo sapiens microRNA 98 (MIR98), microRNA.
TP53BP2	142.4	71.5	0.0013	0.0013	-31.6749	0.000680002	0.502107	-0.993934	5570201	NM_005426.2	NM_005426.2	ILMN_2270299	Homo sapiens tumor protein p53 binding protein, 2 (TP53BP2), transcript variant 2, mRNA.	p53BP2; ASPP2; 53BP2; PPP1R13A; BBP
C9ORF152	367.7	184.7	0	0.0013	-21.9501	0.00638249	0.502312	-0.993345	870376	NM_001012993.1	NM_001012993.1	ILMN_1781745	Homo sapiens chromosome 9 open reading frame 152 (C9orf152), mRNA.	MGC131682; bA470J20.2
LYPD6B	169.7	85.3	0.0013	0.0013	-35.8261	0.000261451	0.502652	-0.992369	3190121	NM_177964.3	NM_177964.3	ILMN_1693119	Homo sapiens LY6/PLAUR domain containing 6B (LYPD6B), mRNA.
BEND7	127.3	64.2	0.0013	0.0013	-28.7011	0.00134862	0.504321	-0.987587	10451	NM_001100912.1	NM_001100912.1	ILMN_3230880	Homo sapiens BEN domain containing 7 (BEND7), transcript variant 2, mRNA.	MGC35247; FLJ40283
FAM100B	444.6	224.5	0	0	-54.0048	3.97667e-06	0.504948	-0.985793	520278	NM_182565.2	NM_182565.2	ILMN_1775498	Homo sapiens family with sequence similarity 100, member B (FAM100B), mRNA.	MGC71792; MGC29814
SFMBT1	129.6	65.5	0.0013	0.0013	-29.0204	0.00125303	0.505401	-0.984499	2650433	NM_001005158.1	NM_001005158.1	ILMN_2391750	Homo sapiens Scm-like with four mbt domains 1 (SFMBT1), transcript variant 2, mRNA.	SFMBT; RU1; DKFZp434L243
RNU1A3	756.5	382.4	0	0	-59.247	1.18932e-06	0.505486	-0.984258	7330681	NR_004430.1	NR_004430.1	ILMN_3245678	Homo sapiens RNA, U1A3 small nuclear (RNU1A3), small nuclear RNA.	HSD1; U1A1
PSPH	406.7	206.3	0	0	-44.9215	3.21996e-05	0.507254	-0.979221	870753	NM_004577.3	NM_004577.3	ILMN_2147114	Homo sapiens phosphoserine phosphatase (PSPH), mRNA.	PSP
FLJ14166	160.8	81.6	0.0013	0.0013	-33.9104	0.000406406	0.507463	-0.978626	2260189	NM_024565.4	NM_024565.4	ILMN_1763745	Homo sapiens hypothetical protein FLJ14166 (FLJ14166), mRNA.
LOC644482	119.3	60.9	0.0013	0.0013	-20.6711	0.00856821	0.510478	-0.97008	150292	XM_927612.1	XM_927612.1	ILMN_1666853	PREDICTED: Homo sapiens similar to NADH dehydrogenase (ubiquinone) 1 alpha subcomplex, 3, 9kDa (LOC644482), mRNA.
P8	580.5	297	0	0	-42.1955	6.03184e-05	0.511628	-0.966833	4290189	NM_012385.1	NM_012385.1	ILMN_1810560	Homo sapiens p8 protein (candidate of metastasis 1) (P8), mRNA.	COM1
TNFAIP8L1	195.2	99.9	0.0013	0.0013	-28.6798	0.00135525	0.511783	-0.966396	6200187	NM_152362.1	NM_152362.1	ILMN_1684346	Homo sapiens tumor necrosis factor, alpha-induced protein 8-like 1 (TNFAIP8L1), mRNA.	MGC17791
LOC100130624	519.6	266.6	0	0	-22.718	0.00534811	0.513087	-0.962725	7210593	XR_038453.1	XR_038453.1	ILMN_3272476	PREDICTED: Homo sapiens misc_RNA (LOC100130624), miscRNA.
C16ORF72	520.3	269.4	0	0	-46.2225	2.38644e-05	0.517778	-0.949594	3180450	NM_014117.2	NM_014117.2	ILMN_1773407	Homo sapiens chromosome 16 open reading frame 72 (C16orf72), mRNA.	PRO0149; FLJ41272
ARL4A	140.6	72.9	0.0013	0.0013	-29.4782	0.00112766	0.518492	-0.947606	1010161	NM_212460.1	NM_001037164.1	ILMN_1704842	Homo sapiens ADP-ribosylation factor-like 4A (ARL4A), transcript variant 3, mRNA.	ARL4
SAFB	850.5	441.4	0	0	-34.3958	0.000363429	0.518989	-0.946225	5270731	NM_002967.2	NM_002967.2	ILMN_1722059	Homo sapiens scaffold attachment factor B (SAFB), mRNA.	DKFZp779C1727; SAFB1; HET; HAP
C2ORF34	147.4	76.6	0.0013	0.0013	-25.1467	0.00305724	0.519674	-0.94432	4120356	NM_024766.1	NM_024766.2	ILMN_1738099	Homo sapiens chromosome 2 open reading frame 34 (C2orf34), mRNA.	FLJ23451
TRIM9	345.4	179.5	0	0.0013	-47.335	1.84714e-05	0.519687	-0.944284	2120112	NM_015163.4	NM_015163.4	ILMN_1763433	Homo sapiens tripartite motif-containing 9 (TRIM9), transcript variant 1, mRNA.	SPRING; KIAA0282; RNF91
TRIP10	465.3	242.6	0	0	-51.1153	7.73517e-06	0.521384	-0.939582	430431	NM_004240.2	NM_004240.2	ILMN_2161746	Homo sapiens thyroid hormone receptor interactor 10 (TRIP10), mRNA.	CIP4; STOT; HSTP; STP
LIN54	138.9	72.5	0.0013	0.0013	-28.7242	0.00134147	0.521958	-0.937994	3440301	NM_194282.1	NM_194282.1	ILMN_1724062	Homo sapiens lin-54 homolog (C. elegans) (LIN54), mRNA.	DKFZp686L1814; JC8.6; CXCDC1; MGC129905; MIP120
ODZ4	548.3	286.2	0	0	-43.3542	4.61934e-05	0.521977	-0.937942	520474	NM_001098816.2	NM_001098816.2	ILMN_3239775	Homo sapiens odz, odd Oz/ten-m homolog 4 (Drosophila) (ODZ4), mRNA.
CDKN2A	1580.7	825.5	0	0	-46.5786	2.19857e-05	0.522237	-0.937223	6620014	NM_058197.2	NM_000077.3	ILMN_1717714	Homo sapiens cyclin-dependent kinase inhibitor 2A (melanoma, p16, inhibits CDK4) (CDKN2A), transcript variant 1, mRNA.	p14ARF; TP16; p16; CDKN2; MTS1; INK4a; CMM2; MLM; ARF; p16INK4a; INK4; p14; p19; p16INK4; CDK4I
SNORD13	428.2	223.7	0	0	-49.8332	1.03915e-05	0.522419	-0.93672	7210035	Hs.583806	NR_003041.1	ILMN_1892403	Homo sapiens small nucleolar RNA, C/D box 13 (SNORD13), small nucleolar RNA.	U13
TESK2	143.9	75.3	0.0013	0.0013	-28.2853	0.00148412	0.52328	-0.934345	460427	NM_007170.1	NM_007170.2	ILMN_1654370	Homo sapiens testis-specific kinase 2 (TESK2), mRNA.
CLK1	199.9	104.8	0.0013	0.0013	-22.4453	0.00569469	0.524262	-0.93164	1690121	NM_004071.2	NM_004071.2	ILMN_1652790	Homo sapiens CDC-like kinase 1 (CLK1), mRNA.	STY; CLK; CLK/STY
FZD8	2688	1412.9	0	0	-50.5437	8.82328e-06	0.525632	-0.927874	3290301	NM_031866.1	NM_031866.1	ILMN_1729368	Homo sapiens frizzled homolog 8 (Drosophila) (FZD8), mRNA.	hFZ8; FZ-8
PHF3	136.1	71.6	0.0013	0.0013	-27.9325	0.00160972	0.526084	-0.926636	4280608	NM_015153.1	NM_015153.1	ILMN_2057826	Homo sapiens PHD finger protein 3 (PHF3), mRNA.	MGC142212; MGC142210; KIAA0244
TICAM2	548.2	288.6	0	0	-43.9473	4.02967e-05	0.52645	-0.925631	6550026	NM_021649.3	NM_021649.3	ILMN_1651346	Homo sapiens toll-like receptor adaptor molecule 2 (TICAM2), mRNA.	MGC129877; MGC129876; TIRP; TICAM-2; TIRAP3; TRAM
CDKN2AIP	457	241.1	0	0	-20.7497	0.00841453	0.527571	-0.922563	5090440	NM_017632.1	NM_017632.2	ILMN_1773066	Homo sapiens CDKN2A interacting protein (CDKN2AIP), mRNA.	FLJ20036; CARF
LOC100134018	205.4	108.4	0	0.0013	-36.5305	0.000222305	0.527751	-0.922071	7560292	XM_001715564.1	XM_001715564.1	ILMN_3242234	PREDICTED: Homo sapiens similar to hCG1774568 (LOC100134018), mRNA.
PMAIP1	293.9	155.5	0	0.0013	-32.0222	0.00062774	0.529092	-0.918411	6020598	NM_021127.1	NM_021127.1	ILMN_1689525	Homo sapiens phorbol-12-myristate-13-acetate-induced protein 1 (PMAIP1), mRNA.	APR; NOXA
SOX13	838	443.4	0	0	-33.2609	0.000471965	0.529117	-0.918341	4250167	NM_005686.2	NM_005686.2	ILMN_1683755	Homo sapiens SRY (sex determining region Y)-box 13 (SOX13), mRNA.	ICA12; MGC117216; Sox-13; SRY-box 13
FAM110A	502.3	266	0	0	-50.2171	9.5124e-06	0.529564	-0.917123	6400402	NM_001042353.1	NM_001042353.1	ILMN_2323944	Homo sapiens family with sequence similarity 110, member A (FAM110A), transcript variant 3, mRNA.	MGC4675; FAM110A; bA371L19.3; F10; C20orf55; MGC2450
SNHG7	224.7	119	0	0.0013	-31.1875	0.000760764	0.529595	-0.917039	6760021	NR_003672.2	NR_003672.2	ILMN_3227023	Homo sapiens small nucleolar RNA host gene 7 (non-protein coding) (SNHG7), transcript variant 1, non-coding RNA.
FNIP1	449.5	238.9	0	0	-47.1046	1.94778e-05	0.531479	-0.911914	2450563	NM_133372.1	NM_001008738.2	ILMN_1737343	Homo sapiens folliculin interacting protein 1 (FNIP1), transcript variant 2, mRNA.	DKFZp781P0215; KIAA1961; MGC667; DKFZp686E18167
OGT	976.8	519.3	0	0	-23.0712	0.00493038	0.531634	-0.911495	1070300	NM_003605.3	NM_181673.1	ILMN_1697639	Homo sapiens O-linked N-acetylglucosamine (GlcNAc) transferase (UDP-N-acetylglucosamine:polypeptide-N-acetylglucosaminyl transferase) (OGT), transcript variant 2, mRNA.	O-GLCNAC; MGC22921; HRNT1; FLJ23071
SPRED2	755	401.4	0	0	-53.375	4.59727e-06	0.531656	-0.911436	3190750	NM_181784.1	NM_181784.1	ILMN_1791232	Homo sapiens sprouty-related, EVH1 domain containing 2 (SPRED2), mRNA.	MGC163164; FLJ21897; FLJ31917; Spred-2
MIPOL1	634	337.7	0	0	-31.6215	0.000688414	0.53265	-0.908741	3170392	NM_138731.5	NM_138731.5	ILMN_3307654	Homo sapiens mirror-image polydactyly 1 (MIPOL1), mRNA.
FAM13A	120.9	64.4	0.0013	0.0013	-24.0702	0.00391724	0.532672	-0.908682	4150255	NM_014883.2	NM_014883.2	ILMN_2401258	Homo sapiens family with sequence similarity 13, member A (FAM13A), transcript variant 1, mRNA.	FLJ34562; MGC105131
LOC387825	1918.6	1022.9	0	0	-57.2516	1.88296e-06	0.533149	-0.907389	2230767	XR_016298.1	XR_016298.1	ILMN_3233442	PREDICTED: Homo sapiens misc_RNA (LOC387825), miscRNA.
C14ORF19	268.7	143.4	0	0.0013	-39.5035	0.000112111	0.533681	-0.905951	6580064	NR_002937.1	NR_002937.1	ILMN_2157709	Homo sapiens chromosome 14 open reading frame 19 (C14orf19) on chromosome 14.
TTC9C	456.9	244.2	0	0	-32.7224	0.000534269	0.534471	-0.903815	3400349	NM_173810.3	NM_173810.3	ILMN_2183389	Homo sapiens tetratricopeptide repeat domain 9C (TTC9C), mRNA.	MGC29649
ZFP161	373.2	199.9	0	0	-45.4448	2.85443e-05	0.535638	-0.900671	1030324	NM_003409.2	NM_003409.2	ILMN_1772522	Homo sapiens zinc finger protein 161 homolog (mouse) (ZFP161), mRNA.	ZBTB14; ZF5; MGC126126; ZNF478
CXXC5	1124.8	602.7	0	0	-54.7351	3.36117e-06	0.535829	-0.900157	1050279	NM_016463.7	NM_016463.7	ILMN_3307729	Homo sapiens CXXC finger 5 (CXXC5), mRNA.	HSPC195
JDP2	151.8	81.4	0.0013	0.0013	-25.3705	0.00290369	0.536232	-0.899071	1410543	NM_130469.2	NM_130469.2	ILMN_1747205	Homo sapiens Jun dimerization protein 2 (JDP2), mRNA.	JUNDM2
STYX	145.2	78	0.0013	0.0013	-24.7943	0.00331566	0.53719	-0.896495	7000767	NM_145251.2	NM_145251.2	ILMN_1732475	Homo sapiens serine/threonine/tyrosine interacting protein (STYX), mRNA.
GEM	249.2	133.9	0	0.0013	-29.976	0.00100554	0.537319	-0.896148	1440408	NM_005261.2	NM_181702.1	ILMN_1677092	Homo sapiens GTP binding protein overexpressed in skeletal muscle (GEM), transcript variant 2, mRNA.	KIR; MGC26294
LOC100133312	109.4	58.8	0.0013	0.0013	-20.7934	0.00833029	0.537477	-0.895725	6620373	XR_038222.1	XR_038222.1	ILMN_3205264	PREDICTED: Homo sapiens misc_RNA (LOC100133312), miscRNA.
HECA	124.7	67.1	0.0013	0.0013	-23.2808	0.00469808	0.538091	-0.894077	610367	NM_016217.2	NM_016217.2	ILMN_1770667	Homo sapiens headcase homolog (Drosophila) (HECA), mRNA.	HDC; HDCL; dJ225E12.1; HHDC
ERBB3	567.3	305.3	0	0	-34.7077	0.000338244	0.538163	-0.893884	4560288	NM_001982.2	NM_001982.2	ILMN_1751346	Homo sapiens v-erb-b2 erythroblastic leukemia viral oncogene homolog 3 (avian) (ERBB3), transcript variant 1, mRNA.	c-erbB-3; c-erbB3; p85-sErbB3; p45-sErbB3; ErbB-3; erbB3-S; MGC88033; p180-ErbB3; MDA-BF-1; HER3
ARID4B	153.5	82.7	0.0013	0.0013	-20.4812	0.00895117	0.538762	-0.892279	2470603	NM_016374.5	NM_016374.5	ILMN_2269564	Homo sapiens AT rich interactive domain 4B (RBP1-like) (ARID4B), transcript variant 1, mRNA.	BCAA; RBP1L1; MGC163290; BRCAA1; SAP180; RBBP1L1; DKFZp313M2420
LOC401676	705.6	380.4	0	0	-34.412	0.000362076	0.539116	-0.891333	610577	XR_037812.1	XR_037812.1	ILMN_3292008	PREDICTED: Homo sapiens misc_RNA (LOC401676), miscRNA.
PRKDC	584.6	315.7	0	0	-25.411	0.00287674	0.540027	-0.888896	770390	NM_006904.6	NM_001081640.1	ILMN_1769517	Homo sapiens protein kinase, DNA-activated, catalytic polypeptide (PRKDC), transcript variant 2, mRNA.	XRCC7; p350; DNPK1; HYRC1; HYRC; DNAPK
BAZ2B	199	107.6	0.0013	0.0013	-29.7149	0.00106785	0.540704	-0.88709	450075	NM_013450.1	NM_013450.2	ILMN_1720850	Homo sapiens bromodomain adjacent to zinc finger domain, 2B (BAZ2B), mRNA.	DKFZP434H071; WALp4; DKFZp762I0516; FLJ45644
NCOA6	1173.1	634.9	0	0	-27.0507	0.0019721	0.541216	-0.885725	3360086	NM_014071.2	NM_014071.2	ILMN_1695797	Homo sapiens nuclear receptor coactivator 6 (NCOA6), mRNA.	TRBP; AIB3; HOXA7; ANTP; HOX1.1; ASC2; RAP250; KIAA0181; PRIP; NRC
GPR87	146.7	79.5	0.0013	0.0013	-27.8179	0.00165276	0.541922	-0.883842	3140343	NM_023915.2	NM_023915.2	ILMN_1656422	Homo sapiens G protein-coupled receptor 87 (GPR87), mRNA.	FKSG78; MGC131898; GPR95; KPG_002
ATF2	170.2	92.3	0.0013	0.0013	-25.2598	0.00297865	0.542303	-0.882828	2100735	NM_001880.2	NM_001880.2	ILMN_1748271	Homo sapiens activating transcription factor 2 (ATF2), mRNA.	MGC111558; CRE-BP1; HB16; CREB2; TREB7
NSMCE2	1219.4	661.5	0	0	-51.596	6.92468e-06	0.54248	-0.882358	2480719	NM_173685.1	NM_173685.1	ILMN_1693210	Homo sapiens non-SMC element 2, MMS21 homolog (S. cerevisiae) (NSMCE2), mRNA.	FLJ32440; MMS21; NSE2; C8orf36
HS.155736	558.7	303.1	0	0	-29.1188	0.00122495	0.542509	-0.88228	2190333	Hs.155736	AK095715	ILMN_1887357	Homo sapiens cDNA FLJ38396 fis, clone FEBRA2007957
DENND4C	147.6	80.1	0.0013	0.0013	-27.8362	0.00164581	0.542683	-0.881819	4590427	NM_017925.4	NM_017925.4	ILMN_3251436	Homo sapiens DENN/MADD domain containing 4C (DENND4C), mRNA.	C9orf55B; FLJ20686; bA513M16.3; C9orf55; DKFZp686I09113
ZHX2	137.8	74.8	0.0013	0.0013	-22.134	0.00611787	0.542816	-0.881466	6250091	NM_014943.3	NM_014943.3	ILMN_1792951	Homo sapiens zinc fingers and homeoboxes 2 (ZHX2), mRNA.	KIAA0854
GPER	732	397.4	0	0	-39.2805	0.000118018	0.542896	-0.881252	270593	NM_001039966.1	NM_001039966.1	ILMN_2384056	Homo sapiens G protein-coupled estrogen receptor 1 (GPER), transcript variant 3, mRNA.	LyGPR; DRY12; GPCR-Br; LERGU; MGC99678; GPR30; CEPR; CMKRL2; FEG-1; LERGU2
RNF41	158.5	86.2	0.0013	0.0013	-29.1874	0.00120576	0.543849	-0.878723	1090433	NM_194359.1	NM_194359.1	ILMN_1808095	Homo sapiens ring finger protein 41 (RNF41), transcript variant 3, mRNA.	SBBI03; MGC45228; NRDP1
CCNG2	420.5	229.1	0	0	-24.6562	0.00342279	0.544828	-0.876128	5360672	NM_004354.1	NM_004354.1	ILMN_2228732	Homo sapiens cyclin G2 (CCNG2), mRNA.
C16ORF52	616.3	336.6	0	0	-48.6565	1.36254e-05	0.546163	-0.872598	60243	NM_173501.1	NM_173501.1	ILMN_1717324	Homo sapiens chromosome 16 open reading frame 52 (C16orf52), mRNA.
RAI1	111.3	60.8	0.0013	0.0013	-21.0221	0.00790296	0.546271	-0.87231	2690735	NM_030665.3	NM_030665.3	ILMN_1739810	Homo sapiens retinoic acid induced 1 (RAI1), mRNA.	SMS; KIAA1820; DKFZP434A139; SMCR; MGC12824
LOC649604	131.8	72	0.0013	0.0013	-25.1567	0.00305021	0.546282	-0.872282	2060528	XM_945148.1	XM_945148.1	ILMN_1661399	PREDICTED: Homo sapiens similar to ADP-ribosylation factor-like protein 4A, transcript variant 2 (LOC649604), mRNA.
TTLL11	165.2	90.7	0.0013	0.0013	-29.3158	0.00117063	0.549031	-0.865039	4070427	NM_194252.1	NM_194252.1	ILMN_1784356	Homo sapiens tubulin tyrosine ligase-like family, member 11 (TTLL11), mRNA.	bA244O19.1; C9orf20
ZNF250	351	192.9	0	0	-27.902	0.00162106	0.549573	-0.863618	5910347	NM_021061.1	NM_021061.1	ILMN_1757230	Homo sapiens zinc finger protein 250 (ZNF250), mRNA.	ZFP647; MGC111123; ZNF647; MGC9718
SNORD25	150.9	83.1	0.0013	0.0013	-27.3501	0.00184073	0.550696	-0.860672	7200082	NR_002565.1	NR_002565.1	ILMN_1784328	Homo sapiens small nucleolar RNA, C/D box 25 (SNORD25), small nucleolar RNA.	U25; RNU25
GPT2	967.6	536.7	0	0	-23.3677	0.004605	0.554671	-0.850295	5290148	NM_133443.1	NM_133443.1	ILMN_1684158	Homo sapiens glutamic pyruvate transaminase (alanine aminotransferase) 2 (GPT2), mRNA.	ALT2
SNHG8	2906.7	1613.4	0	0	-30.9526	0.000803045	0.555062	-0.849278	2060181	NR_003584.2	NR_003584.2	ILMN_3309349	Homo sapiens small nucleolar RNA host gene 8 (non-protein coding) (SNHG8), non-coding RNA.
RBPMS	255.7	142.3	0	0.0013	-24.9119	0.00322708	0.556512	-0.845516	610392	NM_001008712.1	NM_001008712.1	ILMN_2323087	Homo sapiens RNA binding protein with multiple splicing (RBPMS), transcript variant 3, mRNA.	HERMES
AVL9	280.7	156.3	0	0.0013	-30.8171	0.000828495	0.556822	-0.844711	5270564	NM_015060.1	NM_015060.1	ILMN_3237977	Homo sapiens AVL9 homolog (S. cerevisiase) (AVL9), mRNA.	AVL9
C14ORF93	290.7	162.1	0	0.0013	-37.9781	0.000159291	0.55762	-0.842647	4610484	NM_021944.1	NM_021944.1	ILMN_1724897	Homo sapiens chromosome 14 open reading frame 93 (C14orf93), mRNA.	FLJ12154
EFNA4	298.8	167.5	0	0.0013	-37.8969	0.000162297	0.560576	-0.835019	1780278	NM_005227.2	NM_005227.2	ILMN_1665696	Homo sapiens ephrin-A4 (EFNA4), transcript variant 1, mRNA.	EFL4; LERK4; MGC125826; EPLG4
ZNF277	1178.2	660.5	0	0	-49.3013	1.17455e-05	0.560601	-0.834954	5870180	NM_021994.1	NM_021994.2	ILMN_1681628	Homo sapiens zinc finger protein 277 (ZNF277), mRNA.	ZNF277P; ZNF277; NRIF4
MMP1	450.9	252.8	0	0	-39.4874	0.000112528	0.560656	-0.834811	3360224	NM_002421.2	NM_002421.2	ILMN_1726448	Homo sapiens matrix metallopeptidase 1 (interstitial collagenase) (MMP1), mRNA.	CLG; CLGN
RSRC2	1274.9	715.2	0	0	-29.8515	0.00103478	0.560985	-0.833965	4540139	NM_023012.4	NM_023012.4	ILMN_2358277	Homo sapiens arginine/serine-rich coiled-coil 2 (RSRC2), transcript variant 1, mRNA.	FLJ11021
DUSP10	402.1	226.3	0	0	-41.3044	7.4056e-05	0.562795	-0.829318	4830315	NM_144729.1	NM_144729.1	ILMN_2401878	Homo sapiens dual specificity phosphatase 10 (DUSP10), transcript variant 3, mRNA.	MKP-5; MKP5
LYRM4	320.1	180.2	0	0.0013	-38.4913	0.000141537	0.562949	-0.828924	1240487	NM_020408.3	NM_020408.3	ILMN_1740927	Homo sapiens LYR motif containing 4 (LYRM4), mRNA.	C6orf149; CGI-203; ISD11
CLK3	582.8	328.3	0	0	-36.7339	0.000212134	0.563315	-0.827986	4640041	NM_003992.1	NM_003992.1	ILMN_2320336	Homo sapiens CDC-like kinase 3 (CLK3), transcript variant phclk3, mRNA.	FLJ22858
CP110	229.8	129.6	0	0.0013	-33.3763	0.000459589	0.563969	-0.826313	5260082	NM_014711.3	NM_014711.3	ILMN_1773200	Homo sapiens CP110 protein (CP110), mRNA.	KIAA0419; DKFZp781G1416
HS.436379	219.6	123.9	0	0.0013	-30.7018	0.000850785	0.564208	-0.825702	50398	Hs.436379	CR608907	ILMN_1857897	full-length cDNA clone CS0DM002YA18 of Fetal liver of Homo sapiens (human)
C14ORF4	4813.1	2720.3	0	0	-27.0465	0.00197401	0.565187	-0.823201	5290626	NM_024496.2	NM_024496.2	ILMN_1804396	Homo sapiens chromosome 14 open reading frame 4 (C14orf4), mRNA.	IRF2BPL; KIAA1865; EAP1
LOC392522	191.6	108.3	0.0013	0.0013	-25.4002	0.0028839	0.56524	-0.823064	5090634	XR_018292.2	XR_018292.2	ILMN_3284084	PREDICTED: Homo sapiens misc_RNA (LOC392522), miscRNA.
CPEB3	110.4	62.5	0.0013	0.0013	-20.1088	0.00975259	0.566123	-0.820812	3610386	NM_014912.3	NM_014912.3	ILMN_1755954	Homo sapiens cytoplasmic polyadenylation element binding protein 3 (CPEB3), mRNA.
LETMD1	146	82.7	0.0013	0.0013	-25.0627	0.00311695	0.566438	-0.820009	2570435	NM_015416.3	NM_015416.3	ILMN_2264681	Homo sapiens LETM1 domain containing 1 (LETMD1), transcript variant 1, mRNA.	DKFZp586A011; HCCR-2; 1110019O13Rik; HCCR1
ARHGAP12	306.8	174	0	0.0013	-23.4878	0.0044794	0.567145	-0.818211	5490612	NM_018287.4	NM_018287.5	ILMN_1753500	Homo sapiens Rho GTPase activating protein 12 (ARHGAP12), mRNA.	FLJ10971; FLJ21785; FLJ45709; FLJ20737; DKFZp779N2050
ZNF827	914.9	520.9	0	0	-21.5931	0.00692931	0.569352	-0.812608	1300500	NM_178835.2	NM_178835.3	ILMN_1727574	Homo sapiens zinc finger protein 827 (ZNF827), mRNA.
CLK1	735.8	419.1	0	0	-37.0309	0.000198112	0.569584	-0.812019	3440138	NM_001024646.1	NM_004071.2	ILMN_1679727	Homo sapiens CDC-like kinase 1 (CLK1), mRNA.	STY; CLK; CLK/STY
LOC728919	156.4	89.1	0.0013	0.0013	-23.1758	0.00481305	0.569693	-0.811743	3060544	XM_927912.1	XM_001133283.1	ILMN_1655819	PREDICTED: Homo sapiens similar to APC11 anaphase promoting complex subunit 11 isoform 2, transcript variant 1 (LOC728919), mRNA.
ARHGEF3	1298.9	740.2	0	0	-21.822	0.00657355	0.569867	-0.811303	6250435	NM_019555.1	NM_019555.1	ILMN_1781010	Homo sapiens Rho guanine nucleotide exchange factor (GEF) 3 (ARHGEF3), mRNA.	DKFZP434F2429; XPLN; GEF3; MGC118905; STA3
SMA4	147.2	83.9	0.0013	0.0013	-22.9339	0.00508874	0.569973	-0.811035	510133	NM_021652.1	NM_021652.1	ILMN_1655195	Homo sapiens SMA4 (SMA4), mRNA.
PAX9	217.3	123.9	0	0.0013	-31.6002	0.000691799	0.570179	-0.810512	6350138	NM_006194.1	NM_006194.2	ILMN_1731506	Homo sapiens paired box 9 (PAX9), mRNA.
HS.324250	124.5	71.2	0.0013	0.0013	-20.4209	0.00907632	0.571888	-0.806197	3420494	Hs.324250	AK098095	ILMN_1836469	Homo sapiens cDNA FLJ40776 fis, clone TRACH2005210
SALL2	172.4	98.6	0.0013	0.0013	-23.4386	0.00453044	0.571926	-0.8061	4880554	NM_005407.1	NM_005407.1	ILMN_1740842	Homo sapiens sal-like 2 (Drosophila) (SALL2), mRNA.	FLJ10414; KIAA0360; HSAL2; ZNF795; p150(Sal2)
NACC2	200.7	114.9	0.0013	0.0013	-25.8646	0.00259143	0.572496	-0.804662	630706	NM_144653.3	NM_144653.3	ILMN_1809522	Homo sapiens NACC family member 2, BEN and BTB (POZ) domain containing (NACC2), mRNA.	BTBD14; MGC23427
PHF13	1938	1115.8	0	0	-21.2298	0.0075339	0.575748	-0.79649	3060022	NM_153812.1	NM_153812.1	ILMN_1761560	Homo sapiens PHD finger protein 13 (PHF13), mRNA.	SPOC1; PHF5; MGC43399
CTDSPL	305.7	176.1	0	0.0013	-35.759	0.000265522	0.576055	-0.795722	1770170	NM_005808.2	NM_005808.2	ILMN_2392189	Homo sapiens CTD (carboxy-terminal domain, RNA polymerase II, polypeptide A) small phosphatase-like (CTDSPL), transcript variant 2, mRNA.	SCP3; C3orf8; PSR1; HYA22
TELO2	201.8	116.3	0.0013	0.0013	-27.146	0.0019293	0.576313	-0.795075	240750	NM_016111.1	NM_016111.2	ILMN_1685079	Homo sapiens TEL2, telomere maintenance 2, homolog (S. cerevisiae) (TELO2), mRNA.	DKFZp434A073; FLJ10924; KIAA0683; hCLK2; c305C8.3
TGIF1	970.1	559.1	0	0	-45.1363	3.06457e-05	0.576332	-0.795027	3140369	NM_170695.2	NM_170695.2	ILMN_2318643	Homo sapiens TGFB-induced factor homeobox 1 (TGIF1), transcript variant 1, mRNA.	HPE4; MGC5066; MGC39747; TGIF
ARSB	123.9	71.5	0.0013	0.0013	-21.165	0.00764716	0.577078	-0.793161	270215	NM_000046.2	NM_000046.2	ILMN_2242937	Homo sapiens arylsulfatase B (ARSB), transcript variant 1, mRNA.	MPS6; ASB; G4S
LRRFIP2	826.2	477	0	0	-41.0169	7.91243e-05	0.577342	-0.792502	7050619	NM_006309.1	NM_017724.1	ILMN_1772329	Homo sapiens leucine rich repeat (in FLII) interacting protein 2 (LRRFIP2), transcript variant 2, mRNA.	FLJ20248; HUFI-2; FLJ22683; DKFZp434H2035
RIT1	418.8	242	0	0	-39.0213	0.000125277	0.577841	-0.791254	2260010	NM_006912.3	NM_006912.4	ILMN_1656335	Homo sapiens Ras-like without CAAX 1 (RIT1), mRNA.	MGC125865; RIBB; RIT; ROC1; MGC125864
ING1	235.5	136.1	0	0.0013	-31.8022	0.000660359	0.577919	-0.79106	5090040	NM_198219.1	NM_198219.1	ILMN_1662243	Homo sapiens inhibitor of growth family, member 1 (ING1), transcript variant 1, mRNA.	p33ING1; p33; p47ING1a; p33ING1b; p47; p24ING1c
UHRF1BP1	623.2	360.9	0	0	-20.3522	0.00922104	0.579108	-0.788096	1240102	NM_017754.3	NM_017754.3	ILMN_3242462	Homo sapiens UHRF1 binding protein 1 (UHRF1BP1), mRNA.	C6orf107; UHRF1BP1; RP3-349A12.1; FLJ20302; dJ349A12.1
EFTUD1	227.8	132	0	0.0013	-30.8226	0.000827447	0.579456	-0.78723	3780403	NM_024580.3	NM_024580.5	ILMN_1729167	Homo sapiens elongation factor Tu GTP binding domain containing 1 (EFTUD1), transcript variant 1, mRNA.	RIA1; FLJ13119; FAM42A; HsT19294
C13ORF15	924.2	535.6	0	0	-26.3058	0.0023411	0.579528	-0.787049	160242	NM_014059.1	NM_014059.2	ILMN_1658494	Homo sapiens chromosome 13 open reading frame 15 (C13orf15), mRNA.	RGC-32; KIAA0564; bA157L14.2; MGC87338; RGC32
HOXB13	966.3	561.1	0	0	-30.4478	0.000902028	0.580669	-0.784213	4280592	NM_006361.4	NM_006361.5	ILMN_1742677	Homo sapiens homeobox B13 (HOXB13), mRNA.	PSGD
LOC100131672	1342.8	780	0	0	-36.4931	0.000224228	0.580876	-0.783698	3610411	XR_039193.1	XR_039193.1	ILMN_3279144	PREDICTED: Homo sapiens misc_RNA (LOC100131672), miscRNA.
GPER	842.6	489.9	0	0	-34.7964	0.000331406	0.581415	-0.782361	520463	NM_001031682.1	NM_001039966.1	ILMN_1795298	Homo sapiens G protein-coupled estrogen receptor 1 (GPER), transcript variant 3, mRNA.	LyGPR; DRY12; GPCR-Br; LERGU; MGC99678; GPR30; CEPR; CMKRL2; FEG-1; LERGU2
KIAA0907	659.3	383.7	0	0	-28.6622	0.00136076	0.581981	-0.780956	2060482	NM_014949.2	NM_014949.2	ILMN_1670752	Homo sapiens KIAA0907 (KIAA0907), mRNA.	RP11-336K24.1
CENPA	439.7	256.2	0	0	-32.4066	0.000574566	0.58267	-0.779249	4760577	NM_001042426.1	NM_001042426.1	ILMN_2392472	Homo sapiens centromere protein A (CENPA), transcript variant 2, mRNA.	CENP-A
FKBPL	130.2	76.1	0.0013	0.0013	-21.3671	0.00729945	0.584485	-0.774761	1820471	NM_022110.3	NM_022110.3	ILMN_1791052	Homo sapiens FK506 binding protein like (FKBPL), mRNA.	WISP39; DIR1; NG7
PHC2	451.6	264.5	0	0	-35.0019	0.000316089	0.585695	-0.771778	1500524	NM_198040.1	NM_004427.3	ILMN_1808047	Homo sapiens polyhomeotic homolog 2 (Drosophila) (PHC2), transcript variant 2, mRNA.	EDR2; MGC163502; HPH2; PH2
AFAP1L1	155	90.8	0.0013	0.0013	-24.1439	0.00385132	0.585806	-0.771504	20154	NM_152406.1	NM_152406.1	ILMN_1694140	Homo sapiens actin filament associated protein 1-like 1 (AFAP1L1), mRNA.	FLJ36748; MGC149773
RGS10	438.7	257.2	0	0	-23.0678	0.00493424	0.586278	-0.770344	1440209	NM_001005339.1	NM_001005339.1	ILMN_1668559	Homo sapiens regulator of G-protein signaling 10 (RGS10), transcript variant 1, mRNA.
CBL	717.3	422.3	0	0	-28.82	0.0013122	0.588736	-0.764308	6960209	NM_005188.2	NM_005188.2	ILMN_2181968	Homo sapiens Cas-Br-M (murine) ecotropic retroviral transforming sequence (CBL), mRNA.	C-CBL; CBL2; RNF55
FLJ32252	310.3	182.9	0	0.0013	-32.6529	0.000542888	0.58943	-0.762609	1690612	NM_182510.1	NM_182510.1	ILMN_1768646	Homo sapiens hypothetical protein FLJ32252 (FLJ32252), mRNA.
THAP1	179.9	106.1	0.0013	0.0013	-24.4032	0.00362811	0.589772	-0.761771	3870523	NM_018105.2	NM_018105.2	ILMN_1788988	Homo sapiens THAP domain containing, apoptosis associated protein 1 (THAP1), transcript variant 1, mRNA.	FLJ10477; MGC33014
LOC285074	397	234.2	0	0	-36.4466	0.000226642	0.589924	-0.761398	2810093	NM_001012626.1	NM_001012626.1	ILMN_2278433	Homo sapiens hypothetical protein LOC285074 (LOC285074), mRNA.
CLK1	412.7	243.6	0	0	-28.6854	0.00135351	0.590259	-0.760579	520382	NM_001024646.1	NM_001024646.1	ILMN_1689400	Homo sapiens CDC-like kinase 1 (CLK1), transcript variant 2, mRNA.	STY; CLK; CLK/STY
HINFP	206.1	121.7	0	0.0013	-28.1353	0.00153628	0.59049	-0.760015	1690324	NM_198971.1	NM_198971.1	ILMN_2353697	Homo sapiens histone H4 transcription factor (HINFP), transcript variant 2, mRNA.	ZNF743; HiNF-P; DKFZP434F162
CXXC5	849.1	501.4	0	0	-38.9415	0.0001276	0.590508	-0.759972	1010048	NM_016463.5	NM_016463.5	ILMN_1745256	Homo sapiens CXXC finger 5 (CXXC5), mRNA.	HSPC195
LRRC28	205.5	121.4	0	0.0013	-28.0241	0.00157612	0.590754	-0.75937	3140537	NM_144598.2	NM_144598.2	ILMN_1794968	Homo sapiens leucine rich repeat containing 28 (LRRC28), mRNA.	MGC24976; FLJ45242; FLJ34269
LOC100129522	244.7	144.7	0	0.0013	-26.5989	0.00218832	0.591336	-0.757949	6620575	XM_001715172.1	XM_001715172.1	ILMN_3182120	PREDICTED: Homo sapiens similar to hCG1817212 (LOC100129522), mRNA.
GTF2IRD1	240.1	142	0	0.0013	-22.6698	0.00540779	0.59142	-0.757744	4200577	NM_005685.2	NM_016328.1	ILMN_1712628	Homo sapiens GTF2I repeat domain containing 1 (GTF2IRD1), transcript variant 1, mRNA.	hMusTRD1alpha1; WBSCR11; CREAM1; WBSCR12; RBAP2; MUSTRD1; WBS; GTF3
LOC100132673	7490.2	4430.6	0	0	-45.499	2.81903e-05	0.59152	-0.757502	4150615	XR_039018.1	XR_039018.1	ILMN_3294222	PREDICTED: Homo sapiens misc_RNA (LOC100132673), miscRNA.
MICA	254.1	151	0	0.0013	-30.5951	0.000871947	0.594254	-0.750848	7650487	NM_000247.1	NM_000247.1	ILMN_1797929	Homo sapiens MHC class I polypeptide-related sequence A (MICA), mRNA.	PERB11.1; MGC111087
IER3	16649.8	9896.2	0	0	-21.2933	0.00742455	0.594374	-0.750558	1190367	NM_052815.1	NM_003897.3	ILMN_1682717	Homo sapiens immediate early response 3 (IER3), mRNA.	IEX-1L; PRG1; IEX1; GLY96; DIF-2; IEX-1; DIF2
ZHX2	391.8	232.9	0	0	-29.6752	0.00107766	0.594436	-0.750407	4390646	NM_014943.3	NM_014943.3	ILMN_2184966	Homo sapiens zinc fingers and homeoboxes 2 (ZHX2), mRNA.	KIAA0854
PALMD	137.9	82	0.0013	0.0013	-21.3612	0.00730937	0.594634	-0.749927	4290494	NM_017734.4	NM_017734.4	ILMN_3307906	Homo sapiens palmdelphin (PALMD), mRNA.
CENPA	1316	785.8	0	0	-30.8998	0.000812868	0.597112	-0.743925	2600392	NM_001809.2	NM_001042426.1	ILMN_1801257	Homo sapiens centromere protein A (CENPA), transcript variant 2, mRNA.	CENP-A
CCNB1IP1	744	445.5	0	0	-37.7398	0.000168275	0.59879	-0.739877	6450397	NM_021178.2	NM_182849.1	ILMN_1752394	Homo sapiens cyclin B1 interacting protein 1 (CCNB1IP1), transcript variant 2, mRNA.	C14orf18; HEI10
EPOR	267.6	160.5	0	0.0013	-29.6218	0.00109099	0.599776	-0.737505	3310242	NM_000121.2	NM_000121.2	ILMN_2168347	Homo sapiens erythropoietin receptor (EPOR), mRNA.	MGC138358
GUCY1A3	326.7	196.1	0	0	-20.7602	0.00839421	0.600245	-0.736377	4860681	NM_000856.2	NM_000856.3	ILMN_1808590	Homo sapiens guanylate cyclase 1, soluble, alpha 3 (GUCY1A3), mRNA.	GUCA3; GC-SA3; GUC1A3; GUCSA3
CDKN1C	360.5	216.5	0	0	-33.7567	0.000421046	0.600555	-0.735632	5890653	NM_000076.1	NM_000076.1	ILMN_1718565	Homo sapiens cyclin-dependent kinase inhibitor 1C (p57, Kip2) (CDKN1C), mRNA.	BWCR; p57; BWS; KIP2; WBS
CBL	284.5	171	0	0.0013	-22.5263	0.00558946	0.601054	-0.734432	4120037	NM_005188.2	NM_005188.2	ILMN_1716080	Homo sapiens Cas-Br-M (murine) ecotropic retroviral transforming sequence (CBL), mRNA.	C-CBL; CBL2; RNF55
ZBTB2	191.5	115.2	0.0013	0.0013	-25.6777	0.00270539	0.601567	-0.733204	50440	NM_020861.1	NM_020861.1	ILMN_1766247	Homo sapiens zinc finger and BTB domain containing 2 (ZBTB2), mRNA.	ZNF437
ZMYND8	193.3	116.6	0.0013	0.0013	-21.4983	0.00708223	0.603207	-0.729274	1090438	NM_012408.3	NM_183047.1	ILMN_1652407	Homo sapiens zinc finger, MYND-type containing 8 (ZMYND8), transcript variant 1, mRNA.	RACK7; PRO2893; PRKCBP1; ZMYND8; MGC31836
PHF15	360.8	217.7	0	0	-33.312	0.000466445	0.603381	-0.728858	770411	NM_015288.4	NM_015288.4	ILMN_1795285	Homo sapiens PHD finger protein 15 (PHF15), mRNA.	JADE2; KIAA0239
SIAH1	2724	1645.3	0	0	-30.9514	0.000803267	0.604001	-0.727376	2850435	NM_001006610.1	NM_001006610.1	ILMN_1711627	Homo sapiens seven in absentia homolog 1 (Drosophila) (SIAH1), transcript variant 2, mRNA.	Siah-1a; Siah-1; HUMSIAH; hSIAH1
UIMC1	1317.6	798.3	0	0	-33.3005	0.000467681	0.605874	-0.72291	4900079	NM_016290.3	NM_016290.3	ILMN_1691188	Homo sapiens ubiquitin interaction motif containing 1 (UIMC1), mRNA.	X2HRIP110; RAP80
HOXB5	259.8	157.7	0	0.0013	-29.1413	0.00121862	0.607005	-0.720219	1470500	NM_002147.2	NM_002147.3	ILMN_1674908	Homo sapiens homeobox B5 (HOXB5), mRNA.	HU-1; HOX2; HHO.C10; HOX2A; Hox2.1
HS.547277	145.1	88.2	0.0013	0.0013	-20.0156	0.00996414	0.607857	-0.718197	3780152	Hs.547277	W91949	ILMN_1872457	zh47e08.r1 Soares_fetal_liver_spleen_1NFLS_S1 Homo sapiens cDNA clone IMAGE:415238 5, mRNA sequence
HOXA5	233	141.7	0	0.0013	-20.3317	0.00926467	0.608155	-0.71749	6620437	NM_019102.2	NM_019102.2	ILMN_1753613	Homo sapiens homeobox A5 (HOXA5), mRNA.	MGC9376; HOX1; HOX1C; HOX1.3
ETV5	2207.9	1344	0	0	-28.188	0.00151775	0.608723	-0.716142	770746	NM_004454.1	NM_004454.1	ILMN_1739222	Homo sapiens ets variant gene 5 (ets-related molecule) (ETV5), mRNA.	ERM
IRF9	1402.4	854.7	0	0	-34.4638	0.000357783	0.609455	-0.714408	2000022	NM_006084.3	NM_006084.4	ILMN_1745471	Homo sapiens interferon regulatory factor 9 (IRF9), mRNA.	IRF9; p48; ISGF3; IRF-9
ALAD	218.9	133.5	0	0.0013	-26.5792	0.00219826	0.609868	-0.713432	3120162	NM_001003945.1	NM_001003945.1	ILMN_1747577	Homo sapiens aminolevulinate, delta-, dehydratase (ALAD), transcript variant 1, mRNA.	PBGS; MGC5057; ALADH
PRR14	1363	831.6	0	0	-39.5235	0.000111596	0.610125	-0.712824	7570711	NM_024031.2	NM_024031.2	ILMN_1745329	Homo sapiens proline rich 14 (PRR14), mRNA.	DKFZp781A13198; MGC3121
ZHX3	288.5	176.2	0	0.0013	-21.9962	0.0063151	0.610745	-0.711357	3460270	NM_015035.3	NM_015035.3	ILMN_1774387	Homo sapiens zinc fingers and homeoboxes 3 (ZHX3), mRNA.	KIAA0395; TIX1
AUH	175.9	107.5	0.0013	0.0013	-23.4357	0.00453346	0.611143	-0.710419	7330180	NM_001698.1	NM_001698.1	ILMN_2231911	Homo sapiens AU RNA binding protein/enoyl-Coenzyme A hydratase (AUH), nuclear gene encoding mitochondrial protein, mRNA.
REV1	318.6	194.8	0	0	-24.5183	0.00353321	0.611425	-0.709753	7550431	NM_016316.1	NM_016316.2	ILMN_1707062	Homo sapiens REV1 homolog (S. cerevisiae) (REV1), transcript variant 1, mRNA.	MGC163283; MGC26225; FLJ21523; REV1L
MPV17	905.4	553.6	0	0	-27.1166	0.00194241	0.611442	-0.709711	3520711	NM_002437.3	NM_002437.4	ILMN_1691090	Homo sapiens MpV17 mitochondrial inner membrane protein (MPV17), nuclear gene encoding mitochondrial protein, mRNA.	SYM1
FBXO32	1097.9	672	0	0	-22.2785	0.00591766	0.612078	-0.708214	1990079	NM_148177.1	NM_148177.1	ILMN_1703955	Homo sapiens F-box protein 32 (FBXO32), transcript variant 2, mRNA.	ATROGIN1; MAFbx; Fbx32; MGC33610; FLJ32424
FCHSD2	229.6	140.8	0	0.0013	-22.0656	0.00621498	0.61324	-0.705475	540440	NM_014824.1	NM_014824.1	ILMN_1815734	Homo sapiens FCH and double SH3 domains 2 (FCHSD2), mRNA.	NWK; KIAA0769; SH3MD3
KIAA1539	208.8	128.1	0	0.0013	-20.8553	0.0082124	0.613506	-0.704851	4880392	NM_025182.2	NM_025182.2	ILMN_1732609	Homo sapiens KIAA1539 (KIAA1539), mRNA.	P1.11659_5; FLJ11560; RP11-182N22.6; bA182N22.6
TMEM117	181.2	111.2	0.0013	0.0013	-21.6434	0.00684952	0.613687	-0.704426	290360	NM_032256.1	NM_032256.1	ILMN_1809894	Homo sapiens transmembrane protein 117 (TMEM117), mRNA.	DKFZp434K2435
PPM1H	522.4	320.9	0	0	-34.574	0.000348819	0.61428	-0.703031	450414	XM_939302.1	NM_020700.1	ILMN_1713846	Homo sapiens protein phosphatase 1H (PP2C domain containing) (PPM1H), mRNA.	KIAA1157; FLJ13253; ARHCL1
ZNF695	232.5	142.9	0	0.0013	-26.7529	0.00211208	0.614624	-0.702225	1710044	NM_020394.2	NM_020394.2	ILMN_1747943	Homo sapiens zinc finger protein 695 (ZNF695), mRNA.	MGC61907; RP11-551G24.1; SBZF3
SLC35F2	3012.4	1852.1	0	0	-34.4395	0.000359791	0.614825	-0.701751	5720445	NM_017515.3	NM_017515.3	ILMN_1790577	Homo sapiens solute carrier family 35, member F2 (SLC35F2), mRNA.	HSNOV1; FLJ13018; DKFZp667H1615
MID2	374.7	230.4	0	0	-31.84	0.000654636	0.614892	-0.701595	2450193	NM_052817.1	NM_052817.1	ILMN_1760180	Homo sapiens midline 2 (MID2), transcript variant 2, mRNA.	TRIM1; RNF60; MID1; FXY2
C20ORF55	448.5	276	0	0	-33.3118	0.000466466	0.615385	-0.70044	4070201	NM_031424.3	NM_031424.3	ILMN_1782095	Homo sapiens chromosome 20 open reading frame 55 (C20orf55), transcript variant 1, mRNA.	bA371L19.3; MGC4675; F10; MGC2450
WIBG	270.2	166.3	0	0.0013	-22.3089	0.00587638	0.61547	-0.70024	2510204	NM_032345.1	NM_032345.1	ILMN_1751431	Homo sapiens within bgcn homolog (Drosophila) (WIBG), mRNA.	MGC13064; PYM
LOC100129203	163.2	100.7	0.0013	0.0013	-21.7639	0.00666208	0.617034	-0.696577	2900615	XM_001718910.1	XM_001718910.1	ILMN_3185052	PREDICTED: Homo sapiens similar to mCG50504 (LOC100129203), mRNA.
UBL4A	1037.6	640.3	0	0	-37.4065	0.000181698	0.617097	-0.69643	5700324	NM_014235.2	NM_014235.3	ILMN_1742147	Homo sapiens ubiquitin-like 4A (UBL4A), mRNA.	G6PD; GDX; DXS254E; DX254E; UBL4
PHACTR4	1345.7	831	0	0	-38.067	0.000156063	0.617522	-0.695436	1940064	NM_023923.2	NM_001048183.1	ILMN_1736548	Homo sapiens phosphatase and actin regulator 4 (PHACTR4), transcript variant 1, mRNA.	DKFZp686L07205; FLJ13171; MGC34186; MGC20618; RP11-442N24__A.1
EFNA1	1147.1	708.4	0	0	-22.2085	0.00601381	0.617557	-0.695355	3710397	NM_004428.2	NM_004428.2	ILMN_2371055	Homo sapiens ephrin-A1 (EFNA1), transcript variant 1, mRNA.	B61; EPLG1; TNFAIP4; EFL1; ECKLG; LERK1
MKKS	1469.7	908.1	0	0	-32.0626	0.000621928	0.617881	-0.694599	3830519	NM_018848.2	NM_170784.1	ILMN_1718718	Homo sapiens McKusick-Kaufman syndrome (MKKS), transcript variant 2, mRNA.	HMCS; KMS; BBS6; MKS
CSTF3	928.8	575.1	0	0	-28.1336	0.00153688	0.619186	-0.691555	1570754	NM_001326.2	NM_001326.2	ILMN_1808779	Homo sapiens cleavage stimulation factor, 3' pre-RNA, subunit 3, 77kDa (CSTF3), transcript variant 1, mRNA.	MGC75122; MGC43001; MGC117398; CSTF-77
GATAD2B	168.9	104.6	0.0013	0.0013	-21.9784	0.00634103	0.619301	-0.691286	2370576	NM_020699.1	NM_020699.1	ILMN_1766359	Homo sapiens GATA zinc finger domain containing 2B (GATAD2B), mRNA.	MGC138285; P66beta; RP11-216N14.6; KIAA1150; FLJ37346; MGC138257
DEDD2	1237.1	766.2	0	0	-35.3632	0.000290857	0.619352	-0.691169	3890521	NM_133328.2	NM_133328.2	ILMN_1768031	Homo sapiens death effector domain containing 2 (DEDD2), mRNA.	FLAME-3
LOC441484	169.6	105.1	0.0013	0.0013	-22.0325	0.00626253	0.619693	-0.690374	5810519	XR_037233.1	XR_037233.1	ILMN_3215759	PREDICTED: Homo sapiens misc_RNA (LOC441484), miscRNA.
TNRC6B	544.4	337.5	0	0	-33.8908	0.000408244	0.619949	-0.68978	2760768	NM_001024843.1	NM_015088.2	ILMN_1726786	Homo sapiens trinucleotide repeat containing 6B (TNRC6B), transcript variant 2, mRNA.	KIAA1093
HINFP	281.9	174.8	0	0.0013	-28.3159	0.0014737	0.620078	-0.689478	2450192	NM_015517.3	NM_015517.3	ILMN_1667453	Homo sapiens histone H4 transcription factor (HINFP), transcript variant 1, mRNA.	ZNF743; HiNF-P; DKFZP434F162
PLEKHA2	838.4	520.1	0	0	-31.0136	0.000791845	0.620348	-0.68885	2970437	XM_931864.1	NM_021623.1	ILMN_1796339	Homo sapiens pleckstrin homology domain containing, family A (phosphoinositide binding specific) member 2 (PLEKHA2), mRNA.	TAPP2; FLJ25921
ZFAND2A	1964.4	1220.1	0	0	-36.5941	0.000219074	0.621106	-0.687089	870379	NM_182491.1	NM_182491.1	ILMN_1694671	Homo sapiens zinc finger, AN1-type domain 2A (ZFAND2A), mRNA.	AIRAP
LACTB	644.5	400.7	0	0	-34.5569	0.000350195	0.621722	-0.685658	1570669	NM_032857.2	NM_032857.2	ILMN_1703335	Homo sapiens lactamase, beta (LACTB), nuclear gene encoding mitochondrial protein, transcript variant 1, mRNA.	FLJ14902; G24; MRPL56
RNU6-15	6819.9	4240.4	0	0	-33.1868	0.000480087	0.621769	-0.68555	4780504	NR_028372.1	NR_028372.1	ILMN_3310351	Homo sapiens RNA, U6 small nuclear 15 (RNU6-15), small nuclear RNA.
LOC92755	371.5	231	0	0	-30.3319	0.000926424	0.621803	-0.685469	1090470	XR_018705.2	XR_018705.2	ILMN_3224758	PREDICTED: Homo sapiens misc_RNA (LOC92755), miscRNA.
MIR1228	176.1	109.5	0.0013	0.0013	-21.4418	0.00717497	0.621806	-0.685464	1400228	NR_031597.1	NR_031597.1	ILMN_3308663	Homo sapiens microRNA 1228 (MIR1228), microRNA.
GAPDHL6	787.1	489.6	0	0	-27.9885	0.0015891	0.62203	-0.684943	5270541	XM_001726954.1	XM_001726954.1	ILMN_3267451	PREDICTED: Homo sapiens glyceraldehyde-3-phosphate dehydrogenase-like 6 (GAPDHL6), mRNA.
UBTD2	595.1	370.2	0	0	-33.3775	0.000459462	0.62208	-0.684827	4760458	NM_152277.1	NM_152277.2	ILMN_1731412	Homo sapiens ubiquitin domain containing 2 (UBTD2), mRNA.	MGC30022; DCUBP; DC-UbP
CACNB3	692.8	431.2	0	0	-34.8036	0.000330857	0.622402	-0.684082	1980328	NM_000725.2	NM_000725.2	ILMN_2195482	Homo sapiens calcium channel, voltage-dependent, beta 3 subunit (CACNB3), mRNA.	CACNLB3
RPL37	271.2	169.2	0	0.0013	-26.4209	0.00227987	0.623894	-0.680628	4280743	NM_000997.3	NM_000997.3	ILMN_1800796	Homo sapiens ribosomal protein L37 (RPL37), mRNA.	MGC99572
BRD3	432.1	270.4	0	0	-24.7014	0.00338735	0.625781	-0.67627	6660626	NM_007371.2	NM_007371.2	ILMN_1785635	Homo sapiens bromodomain containing 3 (BRD3), mRNA.	KIAA0043; RING3L; ORFX
LOC100129828	2219.1	1389.4	0	0	-37.3943	0.000182209	0.62611	-0.675513	4810014	XM_001724980.1	XM_001724980.1	ILMN_3182422	PREDICTED: Homo sapiens hypothetical protein LOC100129828 (LOC100129828), mRNA.
ACP6	1646.4	1031	0	0	-27.9832	0.00159104	0.626215	-0.675271	4670671	NM_016361.2	NM_016361.2	ILMN_2234343	Homo sapiens acid phosphatase 6, lysophosphatidic (ACP6), mRNA.	PACPL1; ACPL1; LPAP
TNFRSF19	1122.2	703.7	0	0	-20.5376	0.00883568	0.627072	-0.673297	2360672	NM_148957.2	NM_148957.2	ILMN_1704154	Homo sapiens tumor necrosis factor receptor superfamily, member 19 (TNFRSF19), transcript variant 2, mRNA.	TAJ-alpha; TAJ; TRADE; TROY
RNASEH2A	926.1	581.8	0	0	-34.9819	0.000317548	0.628226	-0.670645	4230068	NM_006397.2	NM_006397.2	ILMN_1810901	Homo sapiens ribonuclease H2, subunit A (RNASEH2A), mRNA.	RNHIA; AGS4; RNHL; RNASEHI; JUNB
LOC100132439	209.1	131.4	0	0.0013	-23.7959	0.00417263	0.628407	-0.670228	240386	XM_001719283.1	XM_001719283.1	ILMN_3248057	PREDICTED: Homo sapiens similar to Protein FAM27E3 (LOC100132439), mRNA.
S100A4	2942.9	1850.4	0	0	-23.4786	0.0044889	0.628768	-0.669401	5290270	NM_002961.2	NM_019554.2	ILMN_1684306	Homo sapiens S100 calcium binding protein A4 (S100A4), transcript variant 2, mRNA.	FSP1; MTS1; 18A2; PEL98; P9KA; CAPL; 42A
CCDC5	327.3	205.9	0	0	-25.9689	0.00252994	0.629086	-0.66867	2230681	NM_138443.2	NM_138443.2	ILMN_1745946	Homo sapiens coiled-coil domain containing 5 (spindle associated) (CCDC5), mRNA.	FLJ40084; HEI-C; FLJ21094; HsT1461
LOC158160	422.9	266.2	0	0	-24.5901	0.00347528	0.629463	-0.667806	2030672	NM_001031744.1	NM_001031744.1	ILMN_1728048	Homo sapiens hypothetical protein LOC158160 (LOC158160), transcript variant 1, mRNA.	Hsd17b_2; HSD17B7; MGC88684; FLJ40773
MYPOP	1132.9	713.8	0	0	-35.2937	0.000295549	0.630064	-0.666429	3140202	NM_001012643.2	NM_001012643.2	ILMN_1704793	Homo sapiens Myb-related transcription factor, partner of profilin (MYPOP), mRNA.
PDS5B	205.5	129.5	0	0.0013	-23.3725	0.00459992	0.63017	-0.666186	5220575	NM_015928.1	NM_015032.1	ILMN_1675695	Homo sapiens PDS5, regulator of cohesion maintenance, homolog B (S. cerevisiae) (PDS5B), mRNA.	AS3; PDS5B; FLJ23236; RP1-267P19.1; KIAA0979; APRIN; CG008
LOC441481	942.9	595	0	0	-29.666	0.00107994	0.631032	-0.664215	3840474	XR_038228.1	XR_038228.1	ILMN_3213925	PREDICTED: Homo sapiens misc_RNA (LOC441481), miscRNA.
FYN	254.7	160.8	0	0.0013	-25.6911	0.00269706	0.631331	-0.663532	610164	NM_002037.3	NM_153047.1	ILMN_1686555	Homo sapiens FYN oncogene related to SRC, FGR, YES (FYN), transcript variant 2, mRNA.	MGC45350; SYN; SLK
CENPM	283.8	179.4	0	0.0013	-22.4115	0.00573918	0.632135	-0.661695	6100079	NM_024053.3	NM_024053.3	ILMN_1668814	Homo sapiens centromere protein M (CENPM), transcript variant 1, mRNA.	C22orf18; bK250D10.2; PANE1; MGC861; CENP-M
LOC727826	2104.6	1331.3	0	0	-32.4455	0.000569443	0.632567	-0.66071	7100523	XM_001720403.1	XM_001720403.1	ILMN_3274666	PREDICTED: Homo sapiens hypothetical LOC727826 (LOC727826), mRNA.
RAI1	385.9	244.5	0	0	-29.3313	0.00116646	0.633584	-0.658393	520561	NM_030665.3	NM_030665.3	ILMN_2060770	Homo sapiens retinoic acid induced 1 (RAI1), mRNA.	SMS; KIAA1820; DKFZP434A139; SMCR; MGC12824
LOC100133893	298.1	188.9	0	0.0013	-27.0473	0.00197365	0.63368	-0.658174	4920021	XM_001724850.1	XM_001724850.1	ILMN_3237204	PREDICTED: Homo sapiens similar to hCG1642672 (LOC100133893), mRNA.
KLF13	510.2	323.4	0	0	-31.2191	0.000755249	0.633869	-0.657743	2320114	NM_015995.2	NM_015995.2	ILMN_1679929	Homo sapiens Kruppel-like factor 13 (KLF13), mRNA.	NSLP1; FKLF2; RFLAT-1; BTEB3; RFLAT1
USP24	376.9	239	0	0	-24.2945	0.00372006	0.63412	-0.657171	830634	XM_946070.1	NM_015306.1	ILMN_1684594	Homo sapiens ubiquitin specific peptidase 24 (USP24), mRNA.	FLJ31309; KIAA1057
HOXC6	733.9	465.5	0	0	-33.0437	0.000496169	0.634283	-0.656802	4920523	NM_153693.1	NM_004503.3	ILMN_1794492	Homo sapiens homeobox C6 (HOXC6), transcript variant 1, mRNA.	CP25; HOX3C; HHO.C8; HOX3
GUSBL1	245.9	156	0	0.0013	-24.9512	0.00319801	0.634404	-0.656526	4280630	XM_936052.1	NR_003504.1	ILMN_1720857	Homo sapiens glucuronidase, beta-like 1 (GUSBL1), non-coding RNA.	bA239L20.5; SMAC3L; bGLU-Lp; b55C20.1; GUSBP4; bA239L20.1; SMAC3L2; SMA3-L; GUSBP2
PBX2	346.7	220	0	0	-28.2875	0.00148337	0.634554	-0.656184	5820681	NM_002586.3	NM_002586.4	ILMN_1682699	Homo sapiens pre-B-cell leukemia homeobox 2 (PBX2), mRNA.	G17; PBX2MHC; HOX12
USP12	423.9	269.1	0	0	-29.849	0.00103538	0.63482	-0.655582	2360521	NM_182488.1	NM_182488.1	ILMN_1687284	Homo sapiens ubiquitin specific peptidase 12 (USP12), mRNA.	USP12L1
INF2	417	264.9	0	0	-29.6139	0.00109297	0.635252	-0.6546	2140360	NM_032714.1	NM_032714.1	ILMN_1729596	Homo sapiens inverted formin, FH2 and WH2 domain containing (INF2), transcript variant 3, mRNA.	MGC13251
LMO4	1418.6	902.9	0	0	-22.011	0.00629361	0.636473	-0.65183	5910523	NM_006769.2	NM_006769.2	ILMN_1703487	Homo sapiens LIM domain only 4 (LMO4), mRNA.
C12ORF65	629.7	401	0	0	-28.8151	0.00131368	0.636811	-0.651062	2320392	NM_152269.1	NM_152269.2	ILMN_1667510	Homo sapiens chromosome 12 open reading frame 65 (C12orf65), mRNA.	FLJ38663
CDKN2C	1022.4	651.3	0	0	-33.7631	0.000420426	0.637031	-0.650566	4920593	NM_078626.1	NM_078626.2	ILMN_1656415	Homo sapiens cyclin-dependent kinase inhibitor 2C (p18, inhibits CDK4) (CDKN2C), transcript variant 2, mRNA.	INK4C; p18-INK4C; p18
SIAH1	568.9	362.6	0	0	-22.6646	0.00541427	0.63737	-0.649796	7570537	NM_001006610.1	NM_001006610.1	ILMN_2380566	Homo sapiens seven in absentia homolog 1 (Drosophila) (SIAH1), transcript variant 2, mRNA.	Siah-1a; Siah-1; HUMSIAH; hSIAH1
EFNA4	312.1	199.2	0	0	-26.0104	0.00250588	0.638257	-0.647791	620161	NM_182690.1	NM_182689.1	ILMN_1755710	Homo sapiens ephrin-A4 (EFNA4), transcript variant 2, mRNA.	EFL4; LERK4; MGC125826; EPLG4
AVL9	350.1	223.8	0	0	-27.719	0.00169083	0.639246	-0.645557	5700112	NM_015060.1	NM_015060.1	ILMN_1722292	Homo sapiens AVL9 homolog (S. cerevisiase) (AVL9), mRNA.	AVL9
TRIM2	264.6	169.2	0	0.0013	-25.1158	0.00307907	0.639456	-0.645083	7150240	NM_015271.2	NM_015271.2	ILMN_1745079	Homo sapiens tripartite motif-containing 2 (TRIM2), mRNA.	KIAA0517; RNF86
RERE	286.8	183.5	0	0.0013	-22.2645	0.00593677	0.639819	-0.644265	10008	NM_012102.2	NM_001042682.1	ILMN_1802380	Homo sapiens arginine-glutamic acid dipeptide (RE) repeats (RERE), transcript variant 3, mRNA.	ARP; ATN1L; ARG; KIAA0458; DNB1; FLJ38775
NEK2	1065.1	681.5	0	0	-21.8904	0.00647083	0.639846	-0.644203	4610669	NM_002497.2	NM_002497.2	ILMN_2051373	Homo sapiens NIMA (never in mitosis gene a)-related kinase 2 (NEK2), mRNA.	NLK1; NEK2A; HsPK 21; HsPK21
SPATS2	425	272	0	0	-29.0945	0.00123183	0.64	-0.643856	2030441	NM_023071.1	NM_023071.1	ILMN_2203463	Homo sapiens spermatogenesis associated, serine-rich 2 (SPATS2), mRNA.	SCR59; FLJ13117; Nbla00526; SPATA10
SNORA12	216.2	138.4	0	0.0013	-22.8153	0.00522962	0.640148	-0.643523	6510156	NR_002954.1	NR_002954.1	ILMN_3238435	Homo sapiens small nucleolar RNA, H/ACA box 12 (SNORA12), small nucleolar RNA.	U108
LOC91561	1308.6	838.3	0	0	-32.1645	0.000607505	0.640608	-0.642486	2490450	XM_934176.1	XM_934176.1	ILMN_1691053	PREDICTED: Homo sapiens similar to ribosomal protein S2, transcript variant 3 (LOC91561), mRNA.
TFB1M	1169.9	749.9	0	0	-25.5001	0.00281832	0.640995	-0.641615	2340626	NM_016020.1	NM_016020.1	ILMN_1733562	Homo sapiens transcription factor B1, mitochondrial (TFB1M), mRNA.	CGI75; mtTFB; CGI-75
RABGAP1	686.7	440.6	0	0	-20.9512	0.00803304	0.641619	-0.64021	2850538	NM_012197.2	NM_012197.2	ILMN_2061950	Homo sapiens RAB GTPase activating protein 1 (RABGAP1), mRNA.	TBC1D11; RP11-123N4.2; DKFZp586D2123; GAPCENA
RPL14	2362.3	1516.4	0	0	-28.6638	0.00136025	0.641917	-0.639542	2140753	NM_003973.2	NM_001034996.1	ILMN_1726460	Homo sapiens ribosomal protein L14 (RPL14), transcript variant 1, mRNA.	CAG-ISL-7; CTG-B33; L14; MGC88594; RL14; hRL14
CDC2L6	922.6	592.4	0	0	-26.9493	0.00201869	0.642098	-0.639134	3930452	NM_015076.3	NM_015076.3	ILMN_1676891	Homo sapiens cell division cycle 2-like 6 (CDK8-like) (CDC2L6), mRNA.	bA346C16.3; CDK11; KIAA1028
NGEF	1283.7	824.3	0	0	-22.7131	0.00535414	0.642128	-0.639067	1170450	NM_019850.1	NM_019850.1	ILMN_1809613	Homo sapiens neuronal guanine nucleotide exchange factor (NGEF), mRNA.	EPHEXIN
TFAP2A	1225.6	787.1	0	0	-33.3446	0.000462956	0.642216	-0.638869	1570646	NM_001032280.1	NM_001042425.1	ILMN_1765574	Homo sapiens transcription factor AP-2 alpha (activating enhancer binding protein 2 alpha) (TFAP2A), transcript variant 3, mRNA.	TFAP2; AP-2; AP2TF; AP-2alpha
UGP2	335.7	215.7	0	0	-20.9632	0.00801088	0.642538	-0.638146	3840053	NM_006759.3	NM_006759.3	ILMN_1671969	Homo sapiens UDP-glucose pyrophosphorylase 2 (UGP2), transcript variant 1, mRNA.	UGPP2; pHC379; UDPG; UDPGP2
ARID4A	244.1	156.9	0	0.0013	-23.8819	0.00409082	0.642769	-0.637627	7160440	NM_002892.2	NM_023001.2	ILMN_1810229	Homo sapiens AT rich interactive domain 4A (RBP1-like) (ARID4A), transcript variant 3, mRNA.	RBP1; RBP-1; RBBP1
F11R	185.8	119.5	0.0013	0.0013	-20.7803	0.00835545	0.643165	-0.63674	50307	NM_016946.3	NM_016946.3	ILMN_2406532	Homo sapiens F11 receptor (F11R), transcript variant 1, mRNA.	JAM; JAM-A; PAM-1; JAM1; JAM-1; JAMA; JCAM; KAT; CD321
HOXA11AS	373.3	240.2	0	0	-27.6204	0.00172966	0.64345	-0.636099	5570768	NR_002795.2	NR_002795.2	ILMN_3249281	Homo sapiens HOXA11 antisense RNA (non-protein coding) (HOXA11AS), antisense RNA.
LOC100131866	923.7	594.4	0	0	-30.7839	0.000834853	0.643499	-0.63599	4890358	XR_037510.1	XR_037510.1	ILMN_3275106	PREDICTED: Homo sapiens misc_RNA (LOC100131866), miscRNA.
ATG16L1	1825.9	1175	0	0	-33.8989	0.000407483	0.643518	-0.635947	2760491	NM_030803.5	NM_030803.5	ILMN_1725707	Homo sapiens ATG16 autophagy related 16-like 1 (S. cerevisiae) (ATG16L1), transcript variant 1, mRNA.	ATG16L; APG16L; WDR30; FLJ00045; FLJ10035; FLJ10828; FLJ22677
XKR8	247.7	159.5	0	0.0013	-21.7218	0.00672698	0.643924	-0.635037	7560435	NM_018053.2	NM_018053.2	ILMN_2087303	Homo sapiens XK, Kell blood group complex subunit-related family, member 8 (XKR8), mRNA.	XRG8; FLJ10307; RP11-460I13.3
ANAPC1	188.6	121.5	0.0013	0.0013	-20.8183	0.00828266	0.644221	-0.634373	7210259	XM_942263.1	NM_022662.2	ILMN_1659553	Homo sapiens anaphase promoting complex subunit 1 (ANAPC1), mRNA.	TSG24; MCPR; APC1
VPS24	603.8	389.4	0	0	-25.7029	0.00268974	0.644916	-0.632818	6200332	NM_016079.2	NM_001005753.1	ILMN_1683827	Homo sapiens vacuolar protein sorting 24 homolog (S. cerevisiae) (VPS24), transcript variant 2, mRNA.	CGI-149; CHMP3; NEDF
ABHD10	737.4	475.7	0	0	-31.2659	0.000747154	0.645104	-0.632395	1300328	NM_018394.1	NM_018394.1	ILMN_1770031	Homo sapiens abhydrolase domain containing 10 (ABHD10), mRNA.	FLJ11342
LOC728153	453.1	292.4	0	0	-28.728	0.00134029	0.645332	-0.631886	580703	XM_926814.1	XM_001128002.1	ILMN_1771048	PREDICTED: Homo sapiens similar to FAM133B protein, transcript variant 1 (LOC728153), mRNA.
UCRC	304.1	196.4	0	0	-21.3225	0.0073748	0.64584	-0.630751	7550768	NM_013387.3	NM_013387.3	ILMN_2366710	Homo sapiens ubiquinol-cytochrome c reductase complex (7.2 kD) (UCRC), transcript variant 1, mRNA.	HSPC151; HSPC051; HSPC119
OSBPL9	936.7	605.2	0	0	-31.2246	0.000754293	0.646098	-0.630175	7380470	NM_148906.1	NM_148906.1	ILMN_2313851	Homo sapiens oxysterol binding protein-like 9 (OSBPL9), transcript variant 3, mRNA.	FLJ14801; FLJ14629; FLJ34384; ORP9; FLJ32055; MGC15035; FLJ12492
ZNF451	356	230.3	0	0	-20.5074	0.00889734	0.64691	-0.628363	2070189	NM_001031623.1	NM_001031623.2	ILMN_1706734	Homo sapiens zinc finger protein 451 (ZNF451), transcript variant 1, mRNA.	KIAA0576; COASTER; MGC26701; FLJ90693; dJ417I1.1
PHF19	742.6	480.7	0	0	-23.028	0.00497966	0.64732	-0.627449	7650474	NM_001009936.1	NM_001009936.1	ILMN_1756676	Homo sapiens PHD finger protein 19 (PHF19), transcript variant 2, mRNA.	MGC131698; PCL3; MGC23929; MGC149713; MGC149712
HS.250648	303.3	196.4	0	0	-25.3275	0.00293258	0.647544	-0.626951	4830014	Hs.250648	CR603272	ILMN_1847965	full-length cDNA clone CS0DC013YI10 of Neuroblastoma Cot 25-normalized of Homo sapiens (human)
TPMT	1328.8	860.8	0	0	-32.5639	0.000554128	0.647803	-0.626374	840014	NM_000367.2	NM_000367.2	ILMN_1740185	Homo sapiens thiopurine S-methyltransferase (TPMT), mRNA.
CPSF2	359.4	233	0	0	-26.6322	0.0021716	0.648303	-0.62526	1430110	NM_017437.1	NM_017437.1	ILMN_2144116	Homo sapiens cleavage and polyadenylation specific factor 2, 100kDa (CPSF2), mRNA.	CPSF100; KIAA1367
RBBP4	219.1	142.1	0	0.0013	-22.0406	0.00625086	0.648562	-0.624683	7160767	NM_005610.1	NM_005610.1	ILMN_2062524	Homo sapiens retinoblastoma binding protein 4 (RBBP4), mRNA.	RBAP48; NURF55
HS.348844	526.4	341.6	0	0	-20.9386	0.00805638	0.648936	-0.623852	7560520	Hs.348844	AK123807	ILMN_1915188	Homo sapiens cDNA FLJ41813 fis, clone NT2RI2011450
SPSB3	1205.2	782.3	0	0	-32.1149	0.000614483	0.649104	-0.623479	2850433	NM_080861.3	NM_080861.3	ILMN_1682864	Homo sapiens splA/ryanodine receptor domain and SOCS box containing 3 (SPSB3), mRNA.	SSB3; C16orf31
STX8	944.1	612.9	0	0	-31.4471	0.000716622	0.64919	-0.623288	3130379	NM_004853.1	NM_004853.1	ILMN_1752895	Homo sapiens syntaxin 8 (STX8), mRNA.	CARB
GNL1	479.5	311.3	0	0	-28.4703	0.00142223	0.649218	-0.623225	6370068	NM_005275.2	NM_005275.2	ILMN_1789457	Homo sapiens guanine nucleotide binding protein-like 1 (GNL1), mRNA.	HSR1
LOC388556	1242.3	806.8	0	0	-27.6721	0.00170919	0.649441	-0.622731	7550750	XR_019595.2	XR_019595.2	ILMN_3285611	PREDICTED: Homo sapiens misc_RNA (LOC388556), miscRNA.
CDC42EP4	4703.2	3059.9	0	0	-28.9158	0.00128357	0.6506	-0.620158	1070047	NM_012121.4	NM_012121.4	ILMN_1745223	Homo sapiens CDC42 effector protein (Rho GTPase binding) 4 (CDC42EP4), mRNA.	MGC17125; MGC3740; BORG4; KAIA1777; CEP4
USP11	257.8	167.8	0	0.0013	-23.4253	0.00454433	0.650892	-0.61951	1440040	NM_004651.3	NM_004651.3	ILMN_1664537	Homo sapiens ubiquitin specific peptidase 11 (USP11), mRNA.	UHX1
DTX2	729.2	474.7	0	0	-25.9402	0.00254671	0.650987	-0.619299	6350600	NM_020892.1	NM_020892.1	ILMN_2275098	Homo sapiens deltex homolog 2 (Drosophila) (DTX2), mRNA.	MGC71098; KIAA1528; RNF58
LOC645175	364.9	237.7	0	0	-26.3649	0.00230946	0.651411	-0.618359	670184	XR_017268.2	XR_017268.2	ILMN_3215381	PREDICTED: Homo sapiens misc_RNA (LOC645175), miscRNA.
LIX1L	399.8	261.3	0	0	-26.7115	0.00213231	0.653577	-0.613571	3940097	NM_153713.1	NM_153713.1	ILMN_1708098	Homo sapiens Lix1 homolog (mouse)-like (LIX1L), mRNA.	DKFZp762F237; MGC46719
GABARAPL1	206.3	135	0	0.0013	-20.7988	0.00831994	0.654387	-0.611784	6420465	NM_031412.2	NM_031412.2	ILMN_2151281	Homo sapiens GABA(A) receptor-associated protein like 1 (GABARAPL1), mRNA.	ATG8L; GEC1; APG8L; ATG8
PIAS1	391.2	256.1	0	0	-26.4023	0.00228965	0.654652	-0.611199	1820019	NM_016166.1	NM_016166.1	ILMN_1780598	Homo sapiens protein inhibitor of activated STAT, 1 (PIAS1), mRNA.	MGC141879; MGC141878; GU/RH-II; GBP; ZMIZ3; DDXBP1
LOC729679	9284.1	6081.8	0	0	-32.8182	0.000522613	0.655077	-0.610264	4890433	XR_015990.2	XR_015990.2	ILMN_3239629	PREDICTED: Homo sapiens misc_RNA (LOC729679), miscRNA.
LOC100133012	457.5	300	0	0	-27.2495	0.00188387	0.655738	-0.608809	4290468	XM_001720889.1	XM_001720889.1	ILMN_3240003	PREDICTED: Homo sapiens hypothetical protein LOC100133012 (LOC100133012), mRNA.
HSPA13	218.2	143.1	0	0.0013	-20.5451	0.00882043	0.65582	-0.608627	5290673	NM_006948.4	NM_006948.4	ILMN_2231985	Homo sapiens heat shock protein 70kDa family, member 13 (HSPA13), mRNA.
ARHGEF16	424.2	278.2	0	0	-21.1047	0.00775408	0.655823	-0.608622	1030753	NM_014448.2	NM_014448.2	ILMN_1669928	Homo sapiens Rho guanine exchange factor (GEF) 16 (ARHGEF16), mRNA.	GEF16; NBR
LOC285741	3896.4	2555.9	0	0	-31.1116	0.000774177	0.655964	-0.60831	2070324	XR_017420.2	XR_017420.2	ILMN_3216336	PREDICTED: Homo sapiens misc_RNA (LOC285741), miscRNA.
HSF2	219.8	144.4	0	0.0013	-21.1928	0.00759836	0.656961	-0.606121	130121	NM_004506.2	NM_004506.2	ILMN_1800311	Homo sapiens heat shock transcription factor 2 (HSF2), mRNA.	MGC117376; MGC75048; MGC156196
UBXN2A	513.7	337.7	0	0	-27.2498	0.00188374	0.657388	-0.605184	7160382	NM_181713.3	NM_181713.3	ILMN_1776038	Homo sapiens UBX domain protein 2A (UBXN2A), mRNA.	MGC138202
KRCC1	866.5	569.7	0	0	-26.9264	0.00202936	0.657473	-0.604997	2370538	NM_016618.1	NM_016618.1	ILMN_1745620	Homo sapiens lysine-rich coiled-coil 1 (KRCC1), mRNA.	FLJ22333; CHBP2
DPH5	828.5	544.8	0	0	-29.6641	0.00108041	0.657574	-0.604775	3890066	NM_015958.1	NM_001077394.1	ILMN_1770048	Homo sapiens DPH5 homolog (S. cerevisiae) (DPH5), transcript variant 1, mRNA.	MGC61450; AD-018; NPD015; CGI-30; HSPC143
SIAH2	599.6	394.4	0	0	-28.3695	0.00145563	0.657772	-0.604341	1980768	NM_005067.5	NM_005067.5	ILMN_1801313	Homo sapiens seven in absentia homolog 2 (Drosophila) (SIAH2), mRNA.	hSiah2
LETMD1	910.4	600.4	0	0	-26.0577	0.00247873	0.65949	-0.600577	4150575	NM_001024668.1	NM_001024668.1	ILMN_1754149	Homo sapiens LETM1 domain containing 1 (LETMD1), transcript variant 2, mRNA.	DKFZp586A011; HCCR-2; 1110019O13Rik; HCCR1
KCNG1	842.1	555.4	0	0	-29.4013	0.00114781	0.659542	-0.600464	1400427	NM_002237.2	NM_002237.3	ILMN_1673769	Homo sapiens potassium voltage-gated channel, subfamily G, member 1 (KCNG1), mRNA.	KCNG; KV6.1; MGC12878; K13; kH2
LOC145853	908.5	599.8	0	0	-29.5283	0.00111473	0.660209	-0.599005	7150280	XM_096885.8	XM_096885.9	ILMN_1655311	PREDICTED: Homo sapiens hypothetical LOC145853 (LOC145853), mRNA.
C16ORF48	832.7	550.2	0	0	-22.5949	0.00550187	0.660742	-0.597841	2760706	NM_032140.1	NM_032140.1	ILMN_1787324	Homo sapiens chromosome 16 open reading frame 48 (C16orf48), mRNA.	DAKV6410; DKFZP434A1319
MIR1974	2776.8	1834.9	0	0	-23.0144	0.00499528	0.660797	-0.597722	2260349	NR_031738.1	NR_031738.1	ILMN_3308961	Homo sapiens microRNA 1974 (MIR1974), microRNA.
WAC	1043	689.3	0	0	-25.4941	0.00282221	0.660882	-0.597535	610341	NM_100486.1	NM_100486.1	ILMN_2323526	Homo sapiens WW domain containing adaptor with coiled-coil (WAC), transcript variant 3, mRNA.	bA48B24; MGC10753; BM-016; Wwp4; PRO1741; bA48B24.1
ANG	1483.7	981.9	0	0	-30.4056	0.000910836	0.661791	-0.595551	3930392	NM_001145.2	NM_001097577.1	ILMN_1760727	Homo sapiens angiogenin, ribonuclease, RNase A family, 5 (ANG), transcript variant 2, mRNA.	RNASE5; MGC22466; RNASE4; MGC71966
JARID1A	470.2	311.5	0	0	-25.0216	0.00314659	0.662484	-0.594042	730068	NM_005056.1	NM_005056.1	ILMN_1786920	Homo sapiens Jumonji, AT rich interactive domain 1A (RBBP2-like) (JARID1A), mRNA.	RBP2; RBBP2
REV1	339.1	224.8	0	0	-24.2599	0.00374982	0.662931	-0.593069	3170669	NM_001037872.1	NM_001037872.1	ILMN_2395474	Homo sapiens REV1 homolog (S. cerevisiae) (REV1), transcript variant 2, mRNA.	MGC163283; MGC26225; FLJ21523; REV1L
CCDC130	1488.4	987	0	0	-30.1814	0.000959091	0.663128	-0.59264	3830538	NM_030818.2	NM_030818.2	ILMN_1758633	Homo sapiens coiled-coil domain containing 130 (CCDC130), mRNA.	MGC10471
LOC100130154	1445.6	959.3	0	0	-24.6517	0.00342634	0.6636	-0.591614	2370167	XM_001717333.1	XM_001717333.1	ILMN_3261938	PREDICTED: Homo sapiens similar to thymosin, beta 10 (LOC100130154), mRNA.
SLC4A5	320	212.5	0	0	-23.7044	0.00426148	0.664062	-0.590609	830356	NM_133478.2	NM_133478.2	ILMN_2273224	Homo sapiens solute carrier family 4, sodium bicarbonate cotransporter, member 5 (SLC4A5), transcript variant c, mRNA.	NBC4; MGC129662
ZBTB22	684.7	455.1	0	0	-21.8136	0.00658628	0.664671	-0.589288	4670228	NM_005453.3	NM_005453.3	ILMN_3241524	Homo sapiens zinc finger and BTB domain containing 22 (ZBTB22), mRNA.	fru; BING1; ZNF297A; ZNF297; ZBTB22A; fruitless
LMO4	2302.3	1530.8	0	0	-30.4896	0.000893388	0.6649	-0.58879	7210450	NM_006769.2	NM_006769.2	ILMN_2117171	Homo sapiens LIM domain only 4 (LMO4), mRNA.
FNTA	493.8	328.6	0	0	-26.2884	0.0023505	0.665452	-0.587594	5810274	NM_002027.2	NM_002027.2	ILMN_1746494	Homo sapiens farnesyltransferase, CAAX box, alpha (FNTA), transcript variant 1, mRNA.	FPTA; MGC99680; PGGT1A
IP6K2	233.7	155.6	0	0.0013	-20.798	0.00832147	0.665811	-0.586816	6250594	NM_016291.2	NM_016291.2	ILMN_2328835	Homo sapiens inositol hexakisphosphate kinase 2 (IP6K2), transcript variant 1, mRNA.	IP6K2; PiUS
LOC645968	588.1	391.6	0	0	-22.756	0.00530152	0.665873	-0.586681	1440121	XM_928934.1	XM_928934.1	ILMN_1695370	PREDICTED: Homo sapiens similar to 40S ribosomal protein S3a (V-fos transformation effector protein) (LOC645968), mRNA.
ALS2	629.5	419.8	0	0	-27.2135	0.00189955	0.666878	-0.584504	2140156	NM_020919.2	NM_020919.2	ILMN_1750256	Homo sapiens amyotrophic lateral sclerosis 2 (juvenile) (ALS2), mRNA.	MGC87187; IAHSP; KIAA1563; FLJ31851; ALS2CR6; PLSJ; ALSJ
ZFP36	537.5	359.2	0	0	-20.3464	0.00923336	0.668279	-0.581477	2900348	NM_003407.1	NM_003407.2	ILMN_1720829	Homo sapiens zinc finger protein 36, C3H type, homolog (mouse) (ZFP36), mRNA.	NUP475; GOS24; TIS11; TTP; G0S24; RNF162A
SMPDL3A	283.3	189.4	0	0	-21.3893	0.00726223	0.668549	-0.580894	4230669	NM_006714.2	NM_006714.2	ILMN_1796349	Homo sapiens sphingomyelin phosphodiesterase, acid-like 3A (SMPDL3A), mRNA.	yR36GH4.1; FLJ20177; ASM3A; ASML3a
TP53AP1	255.4	170.9	0	0.0013	-20.1564	0.00964628	0.669146	-0.579606	3850026	NM_007233.1	NM_007233.1	ILMN_1658469	Homo sapiens TP53 activated protein 1 (TP53AP1), mRNA.	P53TG1; TP53TG1; P53TG1-D
C20ORF72	878.9	588.4	0	0	-27.9156	0.00161599	0.669473	-0.578902	5960736	NM_052865.2	NM_052865.2	ILMN_2176251	Homo sapiens chromosome 20 open reading frame 72 (C20orf72), mRNA.	bA504H3.4; FLJ14597
LOC650737	250.1	167.5	0	0.0013	-20.9911	0.00795958	0.669732	-0.578344	6250114	XM_944786.1	XM_944786.1	ILMN_1694708	PREDICTED: Homo sapiens hypothetical protein LOC650737, transcript variant 1 (LOC650737), mRNA.
PRCP	1201.6	805.8	0	0	-23.9793	0.00400009	0.670606	-0.576463	6110386	NM_005040.2	NM_005040.2	ILMN_2367215	Homo sapiens prolylcarboxypeptidase (angiotensinase C) (PRCP), transcript variant 1, mRNA.	HUMPCP; PCP; MGC2202
C6ORF136	841.3	564.3	0	0	-27.6596	0.00171412	0.670748	-0.576158	520201	NM_145029.1	NM_145029.1	ILMN_1813236	Homo sapiens chromosome 6 open reading frame 136 (C6orf136), mRNA.	MGC15854
LOC644615	766.1	514	0	0	-27.3225	0.00185246	0.670931	-0.575764	1110450	XM_927730.1	XM_927730.1	ILMN_1784005	PREDICTED: Homo sapiens similar to Ras-related protein Rab-13 (LOC644615), mRNA.
LOC643949	2940.2	1975.4	0	0	-24.0395	0.00394503	0.671859	-0.573769	4290349	XM_927207.1	XR_018645.1	ILMN_1692956	PREDICTED: Homo sapiens similar to 60S acidic ribosomal protein P2 (LOC643949), mRNA.
RSBN1	441.7	296.9	0	0	-23.0206	0.00498816	0.672176	-0.57309	6370215	NM_018364.3	NM_018364.3	ILMN_1791097	Homo sapiens round spermatid basic protein 1 (RSBN1), mRNA.	DKFZp781E21150; RP11-324J2.1; ROSBIN
ZNF581	3091.5	2079.9	0	0	-29.4422	0.00113705	0.67278	-0.571793	3890482	NM_016535.3	NM_016535.3	ILMN_1679093	Homo sapiens zinc finger protein 581 (ZNF581), mRNA.	FLJ22550; HSPC189
HES1	727.5	489.8	0	0	-26.7974	0.00209055	0.673265	-0.570754	1010528	NM_005524.2	NM_005524.2	ILMN_1710284	Homo sapiens hairy and enhancer of split 1, (Drosophila) (HES1), mRNA.	HHL; FLJ20408; HRY; HES-1
TANK	570.8	384.6	0	0	-20.1884	0.00957547	0.673791	-0.569627	2230113	NM_004180.2	NM_004180.2	ILMN_1715069	Homo sapiens TRAF family member-associated NFKB activator (TANK), transcript variant 1, mRNA.	TRAF2; I-TRAF
SFRS4	3727.3	2512.8	0	0	-29.3421	0.00116356	0.674161	-0.568835	7200037	NM_005626.3	NM_005626.3	ILMN_2175075	Homo sapiens splicing factor, arginine/serine-rich 4 (SFRS4), mRNA.	SRP75
C1ORF86	1571	1060.2	0	0	-28.3647	0.00145724	0.674857	-0.567347	7330653	NM_182533.1	NM_182533.1	ILMN_1726989	Homo sapiens chromosome 1 open reading frame 86 (C1orf86), mRNA.	RP11-181G12.3; MGC120153; FLJ31031
C5ORF39	364.2	245.8	0	0	-23.2328	0.00475029	0.674904	-0.567246	7330523	NM_001014279.1	NM_001014279.1	ILMN_2098616	Homo sapiens chromosome 5 open reading frame 39 (C5orf39), mRNA.	AX2R; AXIIR
SNTB2	2146	1449.4	0	0	-25.5759	0.00276956	0.675396	-0.566194	1240750	NM_006750.2	NM_006750.2	ILMN_1808374	Homo sapiens syntrophin, beta 2 (dystrophin-associated protein A1, 59kDa, basic component 2) (SNTB2), transcript variant 1, mRNA.	EST25263; D16S2531E; SNT2B2; SNT3; SNTL
WDR20	696.2	470.3	0	0	-26.3184	0.00233432	0.675524	-0.56592	3130494	NM_181291.1	NM_181291.1	ILMN_1707199	Homo sapiens WD repeat domain 20 (WDR20), transcript variant 1, mRNA.	FLJ33659; DMR; MGC33177; MGC33183
IRS2	378.6	255.8	0	0	-22.7693	0.0052853	0.675647	-0.565658	6110736	NM_003749.2	NM_003749.2	ILMN_2083469	Homo sapiens insulin receptor substrate 2 (IRS2), mRNA.
PARD6A	527.2	356.6	0	0	-25.0598	0.00311903	0.676404	-0.564044	460086	NM_016948.1	NM_001037281.1	ILMN_1654112	Homo sapiens par-6 partitioning defective 6 homolog alpha (C. elegans) (PARD6A), transcript variant 2, mRNA.	TAX40; PAR6C; TIP-40; PAR6alpha; PAR-6A; PAR6
ABHD14A	633.2	429.2	0	0	-24.6596	0.00342011	0.677827	-0.561011	1430360	NM_015407.3	NM_015407.3	ILMN_1794213	Homo sapiens abhydrolase domain containing 14A (ABHD14A), mRNA.	DORZ1; DKFZP564O243
KAZALD1	319.2	216.5	0	0	-21.9358	0.00640354	0.678258	-0.560094	1450202	NM_030929.3	NM_030929.3	ILMN_1684755	Homo sapiens Kazal-type serine peptidase inhibitor domain 1 (KAZALD1), mRNA.	IGFBP-rP10; FKSG40; FKSG28; BONO1; bA108L7.1; FLJ24094; RP11-108L7.10
PPARG	9837.6	6676.3	0	0	-22.5002	0.00562315	0.678651	-0.559258	830019	NM_138712.2	NM_015869.4	ILMN_1800225	Homo sapiens peroxisome proliferator-activated receptor gamma (PPARG), transcript variant 2, mRNA.	NR1C3; PPARG1; PPARG2
HSCB	799	542.3	0	0	-26.2959	0.00234644	0.678723	-0.559104	2030433	NM_172002.3	NM_172002.3	ILMN_2184789	Homo sapiens HscB iron-sulfur cluster co-chaperone homolog (E. coli) (HSCB), mRNA.	JAC1; MGC74462; dJ366L4.2; MGC2637; HSC20; DNAJC20
TIGA1	2830.8	1923.4	0	0	-28.2814	0.00148546	0.679455	-0.557551	150441	NM_053000.1	NM_053000.1	ILMN_1654609	Homo sapiens TIGA1 (TIGA1), mRNA.	MGC126893
CCDC102A	504.8	343	0	0	-20.2026	0.00954421	0.679477	-0.557503	1660681	NM_033212.2	NM_033212.2	ILMN_1796762	Homo sapiens coiled-coil domain containing 102A (CCDC102A), mRNA.	MGC13119; MGC10992
KIAA1522	680.4	462.6	0	0	-25.6102	0.00274777	0.679894	-0.556618	1570064	NM_020888.1	NM_020888.2	ILMN_1700384	Homo sapiens KIAA1522 (KIAA1522), mRNA.
MSRB2	1218.8	828.7	0	0	-27.1259	0.00193825	0.679931	-0.55654	2710646	NM_012228.2	NM_012228.2	ILMN_1657977	Homo sapiens methionine sulfoxide reductase B2 (MSRB2), mRNA.	CBS-1; PILB; MSRB; CGI-131; CBS1; MGC26104
KLHDC8B	1176.1	800.7	0	0	-26.9199	0.0020324	0.680809	-0.554677	7560114	NM_173546.1	NM_173546.1	ILMN_1695246	Homo sapiens kelch domain containing 8B (KLHDC8B), mRNA.	FLJ11302; MGC35097
LRRC42	1059.9	721.6	0	0	-24.8453	0.00327695	0.680819	-0.554657	5570524	NM_052940.3	NM_052940.3	ILMN_1688479	Homo sapiens leucine rich repeat containing 42 (LRRC42), mRNA.	dJ167A19.4; MGC8974
HS.551847	955.6	650.6	0	0	-26.4625	0.00225814	0.680829	-0.554636	1710437	Hs.551847	BE612775	ILMN_1909886	601452348F1 NIH_MGC_66 Homo sapiens cDNA clone IMAGE:3856355 5, mRNA sequence
SAMD8	316.4	215.6	0	0	-21.4694	0.00712952	0.681416	-0.553392	1010181	NM_144660.1	NM_144660.1	ILMN_2105177	Homo sapiens sterile alpha motif domain containing 8 (SAMD8), mRNA.	SMSr; FLJ25082
LOC729500	1755	1201.2	0	0	-23.5736	0.00439177	0.684444	-0.546995	6250537	XR_018655.2	XR_018655.2	ILMN_3304049	PREDICTED: Homo sapiens misc_RNA (LOC729500), partial miscRNA.
HNMT	637.8	436.6	0	0	-24.6985	0.00338961	0.684541	-0.546792	3870102	NM_001024074.1	NM_001024074.1	ILMN_1790881	Homo sapiens histamine N-methyltransferase (HNMT), transcript variant 2, mRNA.	HMT; HNMT-S2; HNMT-S1
C12ORF62	1110	760.5	0	0	-20.6234	0.00866283	0.685135	-0.54554	6620360	NM_032901.2	NM_032901.2	ILMN_1804656	Homo sapiens chromosome 12 open reading frame 62 (C12orf62), mRNA.	MGC14288
NFIC	388.1	266.3	0	0	-22.1974	0.0060292	0.686163	-0.543376	1850259	NM_005597.2	NM_205843.1	ILMN_1675130	Homo sapiens nuclear factor I/C (CCAAT-binding transcription factor) (NFIC), transcript variant 2, mRNA.	CTF5; CTF; NF-I; NFI; MGC20153
LOC100130624	671	460.5	0	0	-24.6394	0.00343605	0.686289	-0.543112	5870451	XR_039678.1	XR_039678.1	ILMN_3178890	PREDICTED: Homo sapiens misc_RNA (LOC100130624), miscRNA.
LOC389156	5125.6	3518.6	0	0	-27.4967	0.00177963	0.686476	-0.542719	2340736	XR_017589.2	XR_017589.2	ILMN_3280943	PREDICTED: Homo sapiens misc_RNA (LOC389156), miscRNA.
FAM80A	750	515	0	0	-20.9795	0.00798087	0.686667	-0.542318	6840619	NM_173642.1	NM_173642.2	ILMN_1706664	Homo sapiens family with sequence similarity 80, member A (FAM80A), mRNA.	RP11-157D18.1; MGC47816
SNTB1	405.3	278.4	0	0	-21.6795	0.00679282	0.686899	-0.541831	3420739	NM_021021.2	NM_021021.2	ILMN_1793410	Homo sapiens syntrophin, beta 1 (dystrophin-associated protein A1, 59kDa, basic component 1) (SNTB1), mRNA.	A1B; DAPA1B; BSYN2; MGC111389; SNT2B1; SNT2; FLJ22442; 59-DAP; TIP-43
FAM131A	744.7	511.7	0	0	-23.362	0.00461105	0.687122	-0.541361	3940564	NM_144635.3	NM_144635.3	ILMN_1729217	Homo sapiens family with sequence similarity 131, member A (FAM131A), mRNA.	MGC21688; PRO1378; FLAT715; C3orf40
TP53BP2	369.2	253.9	0	0	-21.7154	0.0067369	0.687703	-0.540142	150095	NM_001031685.1	NM_001031685.2	ILMN_1779706	Homo sapiens tumor protein p53 binding protein, 2 (TP53BP2), transcript variant 1, mRNA.	53BP2; BBP; p53BP2; ASPP2; PPP1R13A
FNTA	1808	1243.4	0	0	-22.517	0.00560144	0.687721	-0.540104	6550341	NM_002027.2	NM_001018677.1	ILMN_1721704	Homo sapiens farnesyltransferase, CAAX box, alpha (FNTA), transcript variant 3, mRNA.	FPTA; MGC99680; PGGT1A
PYCARD	630.3	434	0	0	-24.1131	0.00387873	0.688561	-0.538344	6860687	NM_145183.1	NM_013258.3	ILMN_1698766	Homo sapiens PYD and CARD domain containing (PYCARD), transcript variant 1, mRNA.	TMS1; MGC10332; ASC; CARD5
C4ORF34	1034.9	714	0	0	-25.2999	0.00295128	0.689922	-0.535495	2230376	NM_174921.1	NM_174921.1	ILMN_2224907	Homo sapiens chromosome 4 open reading frame 34 (C4orf34), mRNA.	FLJ13289
GALK2	356.8	246.2	0	0	-20.3654	0.00919306	0.690022	-0.535285	10692	NM_002044.2	NM_002044.2	ILMN_1659682	Homo sapiens galactokinase 2 (GALK2), transcript variant 1, mRNA.	GK2; MGC1745
U2AF1L2	466.5	322.1	0	0	-22.5092	0.00561151	0.690461	-0.534368	5260692	NM_005089.1	NM_005089.1	ILMN_1773868	Homo sapiens U2(RNU2) small nuclear RNA auxiliary factor 1-like 2 (U2AF1L2), mRNA.	U2AF1RS2; U2AF1-RS2
HS.34447	520.5	359.5	0	0	-23.0648	0.00493765	0.690682	-0.533906	4180747	Hs.34447	AK095831	ILMN_1909156	Homo sapiens cDNA FLJ38512 fis, clone HCHON2000503
RNF144	1124.4	777.7	0	0	-25.2156	0.00300912	0.691658	-0.53187	3450136	NM_014746.2	NM_014746.2	ILMN_1777660	Homo sapiens ring finger protein 144 (RNF144), mRNA.	KIAA0161; UBCE7IP4
SLC25A10	631.9	437.3	0	0	-23.6286	0.00433651	0.69204	-0.531073	2900121	NM_012140.3	NM_012140.3	ILMN_1804090	Homo sapiens solute carrier family 25 (mitochondrial carrier; dicarboxylate transporter), member 10 (SLC25A10), nuclear gene encoding mitochondrial protein, mRNA.	DIC
GNE	1180.9	818.7	0	0	-25.0535	0.00312356	0.693285	-0.52848	6060209	NM_005476.3	NM_005476.3	ILMN_1729417	Homo sapiens glucosamine (UDP-N-acetyl)-2-epimerase/N-acetylmannosamine kinase (GNE), mRNA.	NM; IBM2; Uae1; DMRV; GLCNE
SOX9	1765.4	1224.5	0	0	-21.1995	0.00758665	0.693611	-0.527802	4230475	NM_000346.2	NM_000346.2	ILMN_1805466	Homo sapiens SRY (sex determining region Y)-box 9 (campomelic dysplasia, autosomal sex-reversal) (SOX9), mRNA.	CMPD1; CMD1; SRA1
ANKRD17	372.2	258.2	0	0	-21.0541	0.00784495	0.693713	-0.527589	4210437	NM_198889.1	NM_198889.1	ILMN_2406335	Homo sapiens ankyrin repeat domain 17 (ANKRD17), transcript variant 2, mRNA.	KIAA0697; GTAR; FLJ22206; NY-BR-16
SLC41A3	796.4	553	0	0	-22.2889	0.00590351	0.694375	-0.526214	3890681	NM_017836.3	NM_017836.3	ILMN_2356111	Homo sapiens solute carrier family 41, member 3 (SLC41A3), transcript variant 2, mRNA.	FLJ20473; SLC41A1-L2
LOC100132795	4584.4	3184.5	0	0	-26.1624	0.00241969	0.694638	-0.525666	5090326	XR_037785.1	XR_037785.1	ILMN_3201986	PREDICTED: Homo sapiens misc_RNA (LOC100132795), miscRNA.
SOX4	1304.7	906.8	0	0	-20.7809	0.0083543	0.695026	-0.524862	3370736	NM_003107.2	NM_003107.2	ILMN_1815745	Homo sapiens SRY (sex determining region Y)-box 4 (SOX4), mRNA.	EVI16
STRN3	1480.7	1029.3	0	0	-25.1485	0.00305598	0.695144	-0.524616	1570575	NM_014574.2	NM_014574.3	ILMN_1772946	Homo sapiens striatin, calmodulin binding protein 3 (STRN3), transcript variant 2, mRNA.	SG2NA
ARIH2	933.9	649.4	0	0	-24.2802	0.00373233	0.695364	-0.524161	1010682	NM_006321.1	NM_006321.2	ILMN_1792825	Homo sapiens ariadne homolog 2 (Drosophila) (ARIH2), mRNA.	FLJ10938; TRIAD1; FLJ33921; ARI2
LOC729279	4513.4	3140.4	0	0	-25.5085	0.00281287	0.695795	-0.523266	20435	XR_039753.1	XR_039753.1	ILMN_3228294	PREDICTED: Homo sapiens misc_RNA (LOC729279), miscRNA.
DPP7	511.5	356.1	0	0	-22.2703	0.00592884	0.696188	-0.522452	2480364	NM_013379.2	NM_013379.2	ILMN_2252309	Homo sapiens dipeptidyl-peptidase 7 (DPP7), mRNA.	DPP2; DPPII; QPP
EDEM3	344.4	240	0	0	-20.2219	0.00950189	0.696864	-0.521051	5670398	NM_025191.2	NM_025191.2	ILMN_2065299	Homo sapiens ER degradation enhancer, mannosidase alpha-like 3 (EDEM3), mRNA.	C1orf22
SRP9	1096.5	764.4	0	0	-24.3537	0.0036697	0.697127	-0.520506	3930358	NM_003133.1	NM_003133.1	ILMN_1759883	Homo sapiens signal recognition particle 9kDa (SRP9), mRNA.	ALURBP
COPE	2570.4	1795	0	0	-20.7454	0.00842287	0.698335	-0.518009	1710687	NM_199444.1	NM_199442.1	ILMN_1738103	Homo sapiens coatomer protein complex, subunit epsilon (COPE), transcript variant 2, mRNA.	FLJ13241; epsilon-COP
SDHC	2164.9	1512.4	0	0	-25.0668	0.00311401	0.6986	-0.517461	6200241	NM_003001.2	NM_003001.2	ILMN_1746241	Homo sapiens succinate dehydrogenase complex, subunit C, integral membrane protein, 15kDa (SDHC), nuclear gene encoding mitochondrial protein, mRNA.	SDH3; PGL3
SYF2	1856.3	1297.1	0	0	-24.8915	0.00324228	0.698756	-0.51714	4670241	NM_015484.4	NM_015484.4	ILMN_2394498	Homo sapiens SYF2 homolog, RNA splicing factor (S. cerevisiae) (SYF2), transcript variant 1, mRNA.	P29; CBPIN; DKFZp564O2082; NTC31
LOC346887	1807.6	1263.6	0	0	-24.8165	0.00329875	0.699048	-0.516536	7150491	XM_943533.1	XM_943533.1	ILMN_1714741	PREDICTED: Homo sapiens similar to solute carrier family 16 (monocarboxylic acid transporters), member 14 (LOC346887), mRNA.
ARSK	383.3	268	0	0	-20.5401	0.0088306	0.699191	-0.516241	7560255	NM_198150.1	NM_198150.1	ILMN_1657050	Homo sapiens arylsulfatase K (ARSK), mRNA.	TSULF; DKFZp313G1735
RXRA	570.1	398.7	0	0	-22.2796	0.00591616	0.699351	-0.515911	7000356	NM_002957.3	NM_002957.3	ILMN_1687315	Homo sapiens retinoid X receptor, alpha (RXRA), mRNA.	FLJ16020; FLJ16733; NR2B1; MGC102720
KRT15	951.9	666	0	0	-22.9866	0.00502736	0.699653	-0.515288	3710671	NM_002275.2	NM_002275.2	ILMN_1770612	Homo sapiens keratin 15 (KRT15), mRNA.	K1CO; K15; CK15
ECHDC2	1372.1	960.1	0	0	-20.691	0.00852904	0.69973	-0.515129	2320653	NM_018281.1	NM_018281.2	ILMN_1671568	Homo sapiens enoyl Coenzyme A hydratase domain containing 2 (ECHDC2), mRNA.	FLJ10948
AKIRIN2	1753.4	1228.1	0	0	-23.5829	0.00438238	0.700411	-0.513727	5690202	NM_018064.2	NM_018064.2	ILMN_2148847	Homo sapiens akirin 2 (AKIRIN2), mRNA.	FLJ10342; dJ486L4.2
ZYG11B	1237	867.8	0	0	-23.9384	0.00403794	0.701536	-0.511411	7400296	NM_024646.1	NM_024646.1	ILMN_1656676	Homo sapiens zyg-11 homolog B (C. elegans) (ZYG11B), mRNA.	FLJ13456; ZYG11
SAP130	450.3	316	0	0	-21.0126	0.00792027	0.701754	-0.510962	4260292	NM_024545.2	NM_024545.2	ILMN_1700044	Homo sapiens Sin3A-associated protein, 130kDa (SAP130), mRNA.	FLJ12761
CNOT8	497.1	349.3	0	0	-21.3318	0.00735902	0.702676	-0.509069	4640484	NM_004779.4	NM_004779.4	ILMN_2174612	Homo sapiens CCR4-NOT transcription complex, subunit 8 (CNOT8), mRNA.	hCAF1; POP2; CAF1; CALIF
LOC728755	1455.6	1023.6	0	0	-23.941	0.00403552	0.703215	-0.507962	5670280	XM_001128377.2	XM_001128377.2	ILMN_3226214	PREDICTED: Homo sapiens similar to hCG1984907 (LOC728755), mRNA.
MGMT	883.5	621.4	0	0	-23.0238	0.00498448	0.703339	-0.507708	6480494	NM_002412.2	NM_002412.2	ILMN_1795639	Homo sapiens O-6-methylguanine-DNA methyltransferase (MGMT), mRNA.
LOC645018	396.5	279.5	0	0	-20.0467	0.00989305	0.704918	-0.504473	7320196	XM_930178.1	XM_930178.1	ILMN_1760089	PREDICTED: Homo sapiens similar to ribosomal protein S2 (LOC645018), mRNA.
HSPC157	404.8	285.4	0	0	-20.1183	0.00973128	0.70504	-0.504224	3460022	NR_023918.1	NR_023918.1	ILMN_3194087	Homo sapiens hypothetical LOC29092 (HSPC157), transcript variant 1, non-coding RNA.
LOC731789	402.2	283.6	0	0	-20.0598	0.00986325	0.705122	-0.504056	7100408	XM_001722670.1	XM_001722670.1	ILMN_3233239	PREDICTED: Homo sapiens similar to amyloid beta (A4) precursor protein-binding, family B, member 1 interacting protein (LOC731789), mRNA.
MRPL34	2648.3	1867.8	0	0	-24.2424	0.00376496	0.705283	-0.503727	5960114	NM_023937.2	NM_023937.2	ILMN_1783681	Homo sapiens mitochondrial ribosomal protein L34 (MRPL34), nuclear gene encoding mitochondrial protein, mRNA.	L34mt; MGC2633; MGC24974
NUP50	558.6	394.5	0	0	-21.3169	0.00738431	0.70623	-0.50179	1990674	NM_153645.1	NM_007172.3	ILMN_1725612	Homo sapiens nucleoporin 50kDa (NUP50), transcript variant 2, mRNA.	NPAP60; MGC39961; NPAP60L
REPS2	470.7	332.9	0	0	-20.5398	0.00883121	0.707245	-0.499719	5690148	XM_942570.1	NM_004726.2	ILMN_1656934	Homo sapiens RALBP1 associated Eps domain containing 2 (REPS2), transcript variant 1, mRNA.	POB1
LOC730029	3373.8	2386.2	0	0	-21.5209	0.00704547	0.707274	-0.499659	6180095	XM_001724847.1	XM_001724847.1	ILMN_3302456	PREDICTED: Homo sapiens similar to hCG1997137, transcript variant 2 (LOC730029), mRNA.
FOXD1	600	424.6	0	0	-21.3814	0.00727545	0.707667	-0.498858	3870500	NM_004472.1	NM_004472.2	ILMN_1704418	Homo sapiens forkhead box D1 (FOXD1), mRNA.	FREAC4; FKHL8
HS.279842	631.3	448	0	0	-21.2902	0.00742985	0.709647	-0.494827	6960300	Hs.279842	BC071749	ILMN_1901198	Homo sapiens HSPC157 protein, mRNA (cDNA clone IMAGE:6672800), partial cds
ZFAND2B	710.4	504.2	0	0	-21.6282	0.00687353	0.709741	-0.494635	60403	NM_138802.1	NM_138802.1	ILMN_1653718	Homo sapiens zinc finger, AN1-type domain 2B (ZFAND2B), mRNA.
RPAP3	656	465.6	0	0	-21.3843	0.0072706	0.709756	-0.494605	2000392	NM_024604.1	NM_024604.1	ILMN_1766916	Homo sapiens RNA polymerase II associated protein 3 (RPAP3), mRNA.	FLJ21908; spag
GPX8	513.1	364.3	0	0	-20.526	0.00885931	0.709998	-0.494113	4730138	NM_001008397.2	NM_001008397.2	ILMN_3242038	Homo sapiens glutathione peroxidase 8 (putative) (GPX8), mRNA.
KIAA0101	1437.6	1021.8	0	0	-22.0846	0.00618785	0.710768	-0.492549	5090754	NM_014736.4	NM_014736.4	ILMN_2285996	Homo sapiens KIAA0101 (KIAA0101), transcript variant 1, mRNA.	L5; p15(PAF); OEATC1; OEATC-1; NS5ATP9
SIPA1	1258.9	895.9	0	0	-21.08	0.0077983	0.711653	-0.490754	5810068	NM_153253.28	NM_006747.2	ILMN_1682930	Homo sapiens signal-induced proliferation-associated gene 1 (SIPA1), transcript variant 2, mRNA.	MGC102688; SPA1; MGC17037
SNRPN	2229.6	1586.9	0	0	-23.1704	0.00481903	0.711742	-0.490574	1740273	NM_022805.2	NM_022805.2	ILMN_2372082	Homo sapiens small nuclear ribonucleoprotein polypeptide N (SNRPN), transcript variant 2, mRNA.	SMN; SM-D; SNRNP-N; SNURF-SNRPN; HCERN3; RT-LI
UBE2G1	1018.3	725	0	0	-22.1464	0.00610042	0.711971	-0.49011	3180181	NM_003342.4	NM_003342.4	ILMN_1814465	Homo sapiens ubiquitin-conjugating enzyme E2G 1 (UBC7 homolog, yeast) (UBE2G1), mRNA.	UBE2G; UBC7; E217K
UBAP1	608.2	433.3	0	0	-20.8264	0.00826723	0.71243	-0.48918	6760543	NM_016525.3	NM_016525.3	ILMN_1807596	Homo sapiens ubiquitin associated protein 1 (UBAP1), mRNA.	MGC8710; UAP; UBAP; NAG20; MGC119669
RPS9	9822	7004.9	0	0	-23.5804	0.0043849	0.713185	-0.487652	5900110	RPS9	NM_001013.3	ILMN_2038772	Homo sapiens ribosomal protein S9 (RPS9), mRNA.
DNAJB6	1606.8	1146	0	0	-22.6378	0.00544779	0.713219	-0.487583	5860315	NM_058246.3	NM_058246.3	ILMN_1793770	Homo sapiens DnaJ (Hsp40) homolog, subfamily B, member 6 (DNAJB6), transcript variant 1, mRNA.	DKFZp566D0824; HSJ-2; MGC117297; HSJ2; MRJ; HHDJ1; FLJ42837; MSJ-1; DnaJ; MGC1152
PTTG1	5902.5	4210.2	0	0	-20.6309	0.00864789	0.713291	-0.487437	1510291	NM_004219.2	NM_004219.2	ILMN_2042771	Homo sapiens pituitary tumor-transforming 1 (PTTG1), mRNA.	SECURIN; PTTG; MGC138276; EAP1; TUTR1; MGC126883; HPTTG
HDGF	1064.8	759.9	0	0	-21.5757	0.00695713	0.713655	-0.486701	6110474	NM_004494.1	NM_004494.1	ILMN_1765621	Homo sapiens hepatoma-derived growth factor (high-mobility group protein 1-like) (HDGF), mRNA.	DKFZp686J1764; HMG1L2
NDUFS7	2170.5	1549	0	0	-22.8771	0.00515573	0.71366	-0.48669	70441	NM_024407.3	NM_024407.3	ILMN_1669966	Homo sapiens NADH dehydrogenase (ubiquinone) Fe-S protein 7, 20kDa (NADH-coenzyme Q reductase) (NDUFS7), mRNA.	FLJ45860; FLJ46880; PSST; MGC120002
LOC729402	572.8	409.1	0	0	-20.2253	0.00949445	0.714211	-0.485578	1300215	NM_001139505.1	NM_001139505.1	ILMN_3297130	Homo sapiens ribosomal protein L21-like (LOC729402), mRNA.
RIPK2	3589.2	2566.8	0	0	-22.9875	0.00502632	0.715145	-0.483691	4150520	NM_003821.4	NM_003821.5	ILMN_1758939	Homo sapiens receptor-interacting serine-threonine kinase 2 (RIPK2), mRNA.	RIP2; GIG30; RICK; CARDIAK; CARD3; CCK
GPRC5C	4146.7	2966.4	0	0	-21.8272	0.00656568	0.715364	-0.483251	7510634	NM_018653.3	NM_018653.3	ILMN_2352090	Homo sapiens G protein-coupled receptor, family C, group 5, member C (GPRC5C), transcript variant 2, mRNA.	MGC131820; RAIG3; RAIG-3
RPL13A	10119.2	7239	0	0	-23.0595	0.00494368	0.715373	-0.483233	6060356	NM_012423.2	NM_012423.2	ILMN_1713369	Homo sapiens ribosomal protein L13a (RPL13A), mRNA.
NDUFA11	7015.4	5023.5	0	0	-23.0906	0.0049084	0.716068	-0.481832	2140369	NM_175614.2	NM_175614.2	ILMN_2175712	Homo sapiens NADH dehydrogenase (ubiquinone) 1 alpha subcomplex, 11, 14.7kDa (NDUFA11), nuclear gene encoding mitochondrial protein, mRNA.	B14.7
RASSF7	1323.8	948.2	0	0	-21.9787	0.00634059	0.716271	-0.481422	4390273	NM_003475.2	NM_003475.2	ILMN_1733110	Homo sapiens Ras association (RalGDS/AF-6) domain family (N-terminal) member 7 (RASSF7), mRNA.	C11orf13; HRC1; MGC126070; MGC126069; HRAS1
RGS10	2593	1859.7	0	0	-22.5031	0.0056194	0.7172	-0.479552	3830092	NM_002925.3	NM_001005339.1	ILMN_1733538	Homo sapiens regulator of G-protein signaling 10 (RGS10), transcript variant 1, mRNA.
DYRK1A	935.8	671.2	0	0	-21.2363	0.00752264	0.717247	-0.479458	6220551	NM_130438.1	NM_130438.1	ILMN_1664560	Homo sapiens dual-specificity tyrosine-(Y)-phosphorylation regulated kinase 1A (DYRK1A), transcript variant 5, mRNA.	HP86; DYRK; DYRK1; MNBH; MNB
LOC100132499	4053.7	2907.7	0	0	-22.7348	0.00532746	0.717295	-0.479361	2750066	XM_001725693.1	XM_001725693.1	ILMN_3288268	PREDICTED: Homo sapiens similar to mCG7602 (LOC100132499), mRNA.
PRAC	6330	4542.6	0	0	-20.1302	0.00970465	0.71763	-0.478687	5910403	NM_032391.2	NM_032391.2	ILMN_1801832	Homo sapiens prostate cancer susceptibility candidate (PRAC), mRNA.	PRAC; MGC32520
TMEM160	1539.9	1105.5	0	0	-21.3469	0.00733348	0.717904	-0.478138	1770747	NM_017854.1	NM_017854.1	ILMN_1704024	Homo sapiens transmembrane protein 160 (TMEM160), mRNA.	FLJ20512
LOC390354	19699.1	14150.2	0	0	-22.9196	0.00510552	0.718317	-0.477307	510397	XR_000900.1	XR_000900.1	ILMN_1676765	PREDICTED: Homo sapiens similar to ribosomal protein L18a; 60S ribosomal protein L18a, transcript variant 36 (LOC390354), misc RNA.
GCHFR	758	544.5	0	0	-20.673	0.00856446	0.718338	-0.477266	5670475	NM_005258.2	NM_005258.2	ILMN_1694780	Homo sapiens GTP cyclohydrolase I feedback regulator (GCHFR), mRNA.	HsT16933; MGC138467; P35; MGC138469; GFRP
LOC92755	2039.7	1465.8	0	0	-22.123	0.00613338	0.718635	-0.476669	2140400	XR_016140.2	XR_016140.2	ILMN_3304898	PREDICTED: Homo sapiens misc_RNA (LOC92755), miscRNA.
COMT	3246.8	2334.8	0	0	-22.1993	0.00602657	0.719108	-0.47572	6940243	NM_000754.2	NM_007310.1	ILMN_1730084	Homo sapiens catechol-O-methyltransferase (COMT), transcript variant S-COMT, mRNA.
CSNK2A2	1000.7	720	0	0	-21.0996	0.00776319	0.719496	-0.474941	6110187	NM_001896.2	NM_001896.2	ILMN_1723843	Homo sapiens casein kinase 2, alpha prime polypeptide (CSNK2A2), mRNA.	CK2A2; CSNK2A1; FLJ43934
LOC100131866	814.5	586.1	0	0	-20.672	0.00856643	0.719583	-0.474768	3610215	XR_038146.1	XR_038146.1	ILMN_3208014	PREDICTED: Homo sapiens misc_RNA (LOC100131866), miscRNA.
PPIE	883.2	635.6	0	0	-20.8364	0.00824822	0.719656	-0.474621	5390181	NM_006112.2	NM_203456.1	ILMN_1680341	Homo sapiens peptidylprolyl isomerase E (cyclophilin E) (PPIE), transcript variant 2, mRNA.	CYP-33; MGC3736; MGC111222
CSNK1A1	770.7	555.3	0	0	-20.4194	0.00907946	0.720514	-0.472902	3170468	NM_001892.4	NM_001892.4	ILMN_2364174	Homo sapiens casein kinase 1, alpha 1 (CSNK1A1), transcript variant 2, mRNA.	HLCDGP1; PRO2975; CK1
GMDS	1753.3	1263.5	0	0	-20.1661	0.00962476	0.720641	-0.472647	6840156	NM_001500.2	NM_001500.2	ILMN_1711227	Homo sapiens GDP-mannose 4,6-dehydratase (GMDS), mRNA.	GMD
BCL7B	983.7	709.2	0	0	-20.8368	0.00824746	0.720952	-0.472026	6370593	NM_138707.1	NM_138707.1	ILMN_2367275	Homo sapiens B-cell CLL/lymphoma 7B (BCL7B), transcript variant 2, mRNA.
PPARG	3989.5	2879.2	0	0	-22.1038	0.00616056	0.721694	-0.47054	1440324	NM_138712.3	NM_138712.3	ILMN_2364384	Homo sapiens peroxisome proliferator-activated receptor gamma (PPARG), transcript variant 1, mRNA.	NR1C3; PPARG1; PPARG2
ZNHIT3	815.4	589.6	0	0	-20.2412	0.00945976	0.723081	-0.467771	6650561	NM_001033577.1	NM_004773.2	ILMN_1750044	Homo sapiens zinc finger, HIT type 3 (ZNHIT3), mRNA.	TRIP3
PMM1	1657	1198.9	0	0	-21.2508	0.00749756	0.723537	-0.466862	4890408	NM_002676.1	NM_002676.1	ILMN_1780236	Homo sapiens phosphomannomutase 1 (PMM1), mRNA.	Sec53
C12ORF57	2526.6	1829.7	0	0	-21.5167	0.00705229	0.724175	-0.46559	3130291	NM_138425.2	NM_138425.2	ILMN_1812191	Homo sapiens chromosome 12 open reading frame 57 (C12orf57), mRNA.	C10; GRCC10
LOC390466	3919.7	2840.3	0	0	-20.7482	0.00841744	0.724622	-0.4647	3710471	XM_372521.1	XM_372521.1	ILMN_1665781	PREDICTED: Homo sapiens similar to SMT3 suppressor of mif two 3 homolog 2 (LOC390466), mRNA.
AIP	1741.4	1261.9	0	0	-21.1565	0.00766214	0.724647	-0.46465	610689	NM_003977.1	NM_003977.1	ILMN_2103841	Homo sapiens aryl hydrocarbon receptor interacting protein (AIP), mRNA.	ARA9; FKBP16; XAP2; SMTPHN; FKBP37
MRPL43	2021.9	1465.4	0	0	-21.2703	0.00746397	0.724764	-0.464417	3060184	NM_032112.2	NM_032112.2	ILMN_2258774	Homo sapiens mitochondrial ribosomal protein L43 (MRPL43), nuclear gene encoding mitochondrial protein, transcript variant 1, mRNA.	MGC48892; MGC17989; bMRP36a
NCRNA00219	2435.8	1766.6	0	0	-21.3439	0.00733855	0.725265	-0.46342	4070376	NR_015370.1	NR_015370.1	ILMN_3244583	Homo sapiens non-protein coding RNA 219 (NCRNA00219), non-coding RNA.	TIGA1; MGC126893; MGC138282
C20ORF52	6479.6	4704.6	0	0	-20.9039	0.00812101	0.726063	-0.461833	5220438	NM_080748.1	NM_080748.1	ILMN_1801633	Homo sapiens chromosome 20 open reading frame 52 (C20orf52), mRNA.	MGC111180; bA353C18.2
TMEM145	1632.1	1188	0	0	-20.6545	0.00860102	0.727897	-0.458195	5490598	NM_173633.1	NM_173633.2	ILMN_1789112	Homo sapiens transmembrane protein 145 (TMEM145), mRNA.	FLJ90805
PRDX5	6204.4	4516.6	0	0	-21.3764	0.00728383	0.727967	-0.458055	520750	NM_012094.3	NM_012094.3	ILMN_1815024	Homo sapiens peroxiredoxin 5 (PRDX5), nuclear gene encoding mitochondrial protein, transcript variant 1, mRNA.	PRDX6; AOEB166; MGC142285; B166; PRXV; PLP; MGC117264; SBBI10; ACR1; PMP20; MGC142283
BRI3P1	1828.6	1333.1	0	0	-20.6096	0.0086904	0.729028	-0.455955	540601	XR_015539.2	XR_015539.2	ILMN_3253304	PREDICTED: Homo sapiens misc_RNA (BRI3P1), miscRNA.
MGC4677	4656.6	3397.2	0	0	-21.0727	0.00781142	0.729545	-0.454931	6350189	NM_052871.3	NM_052871.3	ILMN_2143795	Homo sapiens hypothetical protein MGC4677 (MGC4677), mRNA.	MGC17532; MGC88182
LOC100128060	1740.1	1270.8	0	0	-20.3983	0.00912368	0.730303	-0.453433	1050678	XM_001723512.1	XM_001723512.1	ILMN_3188076	PREDICTED: Homo sapiens similar to mCG19129, transcript variant 2 (LOC100128060), mRNA.
LOC392437	9976.8	7287.3	0	0	-21.1321	0.00770531	0.730425	-0.453193	2750685	XR_017149.2	XR_017149.2	ILMN_3288717	PREDICTED: Homo sapiens misc_RNA (LOC392437), miscRNA.
C17ORF45	5804	4257.6	0	0	-20.594	0.00872168	0.733563	-0.447007	7100632	NM_152350.1	NM_152350.2	ILMN_1719224	Homo sapiens chromosome 17 open reading frame 45 (C17orf45), mRNA.	MGC40157; FLJ25777
TFPI	3132	2305.6	0	0	-20.0268	0.00993848	0.736143	-0.441942	4850731	NM_006287.3	NM_006287.4	ILMN_1707124	Homo sapiens tissue factor pathway inhibitor (lipoprotein-associated coagulation inhibitor) (TFPI), transcript variant 1, mRNA.	TFI; LACI; EPI
RPS4X	8190.8	6040.3	0	0	-20.1448	0.00967208	0.737449	-0.439384	6040563	NM_001007.3	NM_001007.3	ILMN_2166831	Homo sapiens ribosomal protein S4, X-linked (RPS4X), mRNA.	DXS306; SCR10; CCG2; SCAR; FLJ40595
LOC345041	4907.1	6480.4	0	0	20.2268	0.00949118	1.32062	0.401212	7100376	XR_018747.2	XR_018747.2	ILMN_3283680	PREDICTED: Homo sapiens misc_RNA (LOC345041), miscRNA.
GNL2	2325.2	3073.1	0	0	20.0315	0.00992773	1.32165	0.40234	520196	NM_013285.1	NM_013285.1	ILMN_1761113	Homo sapiens guanine nucleotide binding protein-like 2 (nucleolar) (GNL2), mRNA.	dJ423B22.6; Ngp-1; FLJ40906; NGP1; HUMAUANTIG
LOC729608	2162.6	2860.6	0	0	20.0853	0.00980551	1.32276	0.403551	6760600	XM_001714722.1	XM_001714722.1	ILMN_3226392	PREDICTED: Homo sapiens similar to Brix domain containing 1 (LOC729608), mRNA.
MTDH	2367.7	3132.7	0	0	20.1694	0.00961745	1.3231	0.40392	3850154	NM_178812.2	NM_178812.2	ILMN_1810838	Homo sapiens metadherin (MTDH), mRNA.	AEG-1; 3D3; AEG1; LYRIC
WRNIP1	1222.3	1624.4	0	0	20.1563	0.00964651	1.32897	0.410309	6650736	NM_130395.1	NM_130395.1	ILMN_2332105	Homo sapiens Werner helicase interacting protein 1 (WRNIP1), transcript variant 2, mRNA.	FLJ22526; RP11-420G6.2; bA420G6.2; WHIP
WDR33	1428.9	1900.5	0	0	20.1227	0.00972143	1.33004	0.411474	3390110	NM_001006622.1	NM_001006622.1	ILMN_1670172	Homo sapiens WD repeat domain 33 (WDR33), transcript variant 2, mRNA.	WDC146; FLJ11294
PWP1	1954.2	2610.3	0	0	21.1924	0.00759906	1.33574	0.417637	2710475	NM_007062.1	NM_007062.1	ILMN_1743049	Homo sapiens PWP1 homolog (S. cerevisiae) (PWP1), mRNA.	IEF-SSP-9502
CCT6P1	2145	2868.8	0	0	21.4104	0.00722703	1.33744	0.41947	5420053	NR_003110.2	NR_003110.2	ILMN_2050617	Homo sapiens chaperonin containing TCP1, subunit 6 (zeta) pseudogene 1 (CCT6P1), non-coding RNA.	DKFZp779B0634
HS.443490	685.1	918.1	0	0	20.2138	0.00951963	1.3401	0.422337	4220059	Hs.443490	AK056736	ILMN_1860288	Homo sapiens cDNA FLJ32174 fis, clone PLACE6001064
C3ORF31	656.3	881.3	0	0	20.3622	0.00919983	1.34283	0.425278	7000746	NM_138807.2	NM_138807.2	ILMN_1793724	Homo sapiens chromosome 3 open reading frame 31 (C3orf31), mRNA.	MGC16471; DKFZp434E0519
USP38	889.4	1194.4	0	0	20.9592	0.00801826	1.34293	0.425382	7000379	NM_032557.4	NM_032557.4	ILMN_1704876	Homo sapiens ubiquitin specific peptidase 38 (USP38), mRNA.	HP43.8KD; KIAA1891; FLJ35970
DDX1	1994.2	2678.6	0	0	21.889	0.00647292	1.3432	0.425669	610324	NM_004939.1	NM_004939.1	ILMN_2182750	Homo sapiens DEAD (Asp-Glu-Ala-Asp) box polypeptide 1 (DDX1), mRNA.	UKVH5d; DBP-RB
YWHAE	727	976.7	0	0	20.6241	0.00866144	1.34347	0.42596	2140762	NM_006761.3	NM_006761.3	ILMN_2252136	Homo sapiens tyrosine 3-monooxygenase/tryptophan 5-monooxygenase activation protein, epsilon polypeptide (YWHAE), mRNA.	KCIP-1; MDS; FLJ45465; MDCR; 14-3-3E
MET	2012.2	2703.5	0	0	21.9278	0.00641534	1.34355	0.426055	4200504	NM_000245.2	NM_000245.2	ILMN_1715175	Homo sapiens met proto-oncogene (hepatocyte growth factor receptor) (MET), transcript variant 2, mRNA.	RCCP2; HGFR; AUTS9
LOC730432	1772.1	2381.8	0	0	21.8755	0.00649307	1.34406	0.426592	2690300	XM_936257.1	XM_001125680.1	ILMN_1697024	PREDICTED: Homo sapiens similar to serine/threonine/tyrosine interacting protein, transcript variant 1 (LOC730432), mRNA.
MRPL3	3524.1	4737.1	0	0	22.2904	0.00590147	1.3442	0.426749	2710192	NM_007208.2	NM_007208.2	ILMN_1713143	Homo sapiens mitochondrial ribosomal protein L3 (MRPL3), nuclear gene encoding mitochondrial protein, mRNA.	MRL3; RPML3
LAD1	5500.8	7396.5	0	0	22.4746	0.0056564	1.34462	0.427201	1170349	NM_005558.3	NM_005558.3	ILMN_1782389	Homo sapiens ladinin 1 (LAD1), mRNA.	LadA; MGC10355
FEZ2	7851.1	10578.7	0	0	22.8136	0.00523167	1.34742	0.430196	6200053	NM_005102.1	NM_005102.2	ILMN_1739586	Homo sapiens fasciculation and elongation protein zeta 2 (zygin II) (FEZ2), transcript variant 1, mRNA.	MGC117372; HUM3CL
PHRF1	781.7	1054	0	0	21.1909	0.00760169	1.34834	0.431188	1340047	NM_020901.1	NM_020901.1	ILMN_3245476	Homo sapiens PHD and ring finger domains 1 (PHRF1), mRNA.
CCT8	6455.8	8705.2	0	0	22.8706	0.00516345	1.34843	0.431282	3520156	NM_006585.2	NM_006585.2	ILMN_1717868	Homo sapiens chaperonin containing TCP1, subunit 8 (theta) (CCT8), mRNA.	D21S246; Cctq; KIAA0002
DSTN	5759.2	7768.9	0	0	22.8938	0.00513594	1.34895	0.431842	3190634	NM_006870.3	NM_006870.3	ILMN_2380698	Homo sapiens destrin (actin depolymerizing factor) (DSTN), transcript variant 1, mRNA.	ACTDP; bA462D18.2; ADF
HSPH1	3452	4665.5	0	0	21.4404	0.00717728	1.35154	0.434599	160598	NM_006644.2	NM_006644.2	ILMN_1712888	Homo sapiens heat shock 105kDa/110kDa protein 1 (HSPH1), mRNA.	HSP105B; DKFZp686M05240; HSP105; HSP105A; NY-CO-25; KIAA0201
DENR	2446.1	3307.1	0	0	22.8384	0.00520188	1.35199	0.435083	7330164	NM_003677.3	NM_003677.3	ILMN_1760954	Homo sapiens density-regulated protein (DENR), mRNA.	DRP; DRP1; SMAP-3
CD24	7333.6	9923.6	0	0	23.3466	0.00462743	1.35317	0.436342	610437	NM_013230.2	NM_013230.2	ILMN_2060413	Homo sapiens CD24 molecule (CD24), mRNA.	CD24A
LOC644363	1065.4	1442	0	0	22.1712	0.00606569	1.35348	0.436676	5670497	XR_016912.2	XR_016912.2	ILMN_3201453	PREDICTED: Homo sapiens misc_RNA (LOC644363), miscRNA.
ABCF1	646.3	875	0	0	21.2719	0.00746122	1.35386	0.437079	2190273	NM_001025091.1	NM_001025091.1	ILMN_2392635	Homo sapiens ATP-binding cassette, sub-family F (GCN20), member 1 (ABCF1), transcript variant 1, mRNA.	ABC27; ABC50
TFAM	1031.3	1397.4	0	0	21.9272	0.00641623	1.35499	0.438281	650326	NM_003201.1	NM_003201.1	ILMN_1715661	Homo sapiens transcription factor A, mitochondrial (TFAM), nuclear gene encoding mitochondrial protein, mRNA.	MtTF1; mtTFA; TCF6; TCF6L2
TSC22D1	1829	2480.9	0	0	21.9942	0.00631801	1.35642	0.439809	5260754	NM_006022.2	NM_006022.2	ILMN_1692177	Homo sapiens TSC22 domain family, member 1 (TSC22D1), transcript variant 2, mRNA.	TSC22; RP11-269C23.2; DKFZp686O19206; TGFB1I4; MGC17597
OAT	840.2	1139.8	0	0	22.06	0.006223	1.35658	0.439976	7040241	NM_000274.1	NM_000274.1	ILMN_1654441	Homo sapiens ornithine aminotransferase (gyrate atrophy) (OAT), nuclear gene encoding mitochondrial protein, mRNA.	HOGA; DKFZp781A11155
BAZ1A	499.9	679.1	0	0	20.9615	0.00801401	1.35847	0.441985	940288	NM_182648.1	NM_182648.1	ILMN_1742230	Homo sapiens bromodomain adjacent to zinc finger domain, 1A (BAZ1A), transcript variant 2, mRNA.	WALp1; hACF1; DKFZP586E0518; FLJ14383; ACF1; WCRF180
PHAX	637.2	865.9	0	0	21.6706	0.00680675	1.35891	0.442454	3800040	NM_032177.2	NM_032177.2	ILMN_3237589	Homo sapiens phosphorylated adaptor for RNA export (PHAX), mRNA.	FLJ13193; PHAX
SERPINB1	2866.4	3896.3	0	0	23.6155	0.00434961	1.3593	0.442865	3190112	NM_030666.2	NM_030666.2	ILMN_1679133	Homo sapiens serpin peptidase inhibitor, clade B (ovalbumin), member 1 (SERPINB1), mRNA.	EI; MNEI; ELANH2; M/NEI; LEI; PI2
ZNF317	382.4	520.1	0	0	20.1202	0.00972702	1.36009	0.443707	3290768	NM_020933.2	NM_020933.2	ILMN_1680347	Homo sapiens zinc finger protein 317 (ZNF317), mRNA.	KIAA1588
RPL26L1	2818.9	3834.2	0	0	23.6898	0.00427583	1.36018	0.443793	6130390	NM_016093.2	NM_016093.2	ILMN_2110532	Homo sapiens ribosomal protein L26-like 1 (RPL26L1), mRNA.	RPL26P1; FLJ46904
KIAA1279	1008.5	1372	0	0	20.9258	0.00808016	1.36044	0.444069	5420110	NM_015634.2	NM_015634.2	ILMN_1745813	Homo sapiens KIAA1279 (KIAA1279), mRNA.	DKFZP586B0923; TTC20
RPUSD4	1511.6	2061.3	0	0	23.5368	0.00442915	1.36365	0.447478	2100608	NM_032795.1	NM_032795.1	ILMN_1730082	Homo sapiens RNA pseudouridylate synthase domain containing 4 (RPUSD4), mRNA.	FLJ14494
DDX47	2360.3	3219.8	0	0	23.9601	0.00401782	1.36415	0.448001	4040672	NM_201224.1	NM_201224.1	ILMN_1814859	Homo sapiens DEAD (Asp-Glu-Ala-Asp) box polypeptide 47 (DDX47), transcript variant 2, mRNA.	DKFZp564O176; FLJ30012; E4-DBP; MSTP162; HQ0256
TCP1	825.2	1128	0	0	22.9493	0.00507072	1.36694	0.450951	2750424	NM_030752.2	NM_030752.2	ILMN_1660661	Homo sapiens t-complex 1 (TCP1), transcript variant 1, mRNA.	TCP-1-alpha; CCT-alpha; CCT1; D6S230E; CCTa
EID2B	1724.9	2358.8	0	0	22.4258	0.00572032	1.3675	0.45154	2350543	NM_152361.1	NM_152361.1	ILMN_2051900	Homo sapiens EP300 interacting inhibitor of differentiation 2B (EID2B), mRNA.	EID-3; FLJ38944
HIP2	502.1	686.7	0	0	20.5039	0.00890451	1.36766	0.451705	1300482	NM_005339.3	NM_005339.3	ILMN_1782954	Homo sapiens huntingtin interacting protein 2 (HIP2), mRNA.	LIG; UBE2K; HYPG
MRPS17	3677	5031.2	0	0	20.9293	0.00807365	1.36829	0.452373	2690400	NM_015969.2	NM_015969.2	ILMN_1804851	Homo sapiens mitochondrial ribosomal protein S17 (MRPS17), nuclear gene encoding mitochondrial protein, mRNA.	RPMS17; HSPC011; MRP-S17
HSP90AA1	14680.1	20087.1	0	0	24.9103	0.00322827	1.36832	0.452407	7050332	NM_005348.2	NM_005348.2	ILMN_2373515	Homo sapiens heat shock protein 90kDa alpha (cytosolic), class A member 1 (HSP90AA1), transcript variant 2, mRNA.	HSPCAL4; HSPN; HSP86; Hsp89; HSP90N; HSPC1; HSP90A; HSPCAL1; Hsp90; HSPCA; LAP2; FLJ31884
LYAR	1696.2	2321.2	0	0	21.4385	0.00718042	1.36847	0.452565	5310369	NM_017816.1	NM_017816.1	ILMN_2221564	Homo sapiens Ly1 antibody reactive homolog (mouse) (LYAR), mRNA.	ZLYAR; FLJ20425
RARS	2323.9	3180.4	0	0	24.366	0.00365932	1.36856	0.45266	60400	NM_002887.3	NM_002887.3	ILMN_1751378	Homo sapiens arginyl-tRNA synthetase (RARS), mRNA.	ArgRS; DALRD1; MGC8641
HS.213541	557.3	763.2	0	0	22.23	0.00598412	1.36946	0.453607	2940452	Hs.213541	AK056642	ILMN_1826531	Homo sapiens cDNA FLJ32080 fis, clone OCBBF2000015
EIF3B	6146.5	8417.6	0	0	23.2447	0.00473729	1.36949	0.453644	4390136	NM_001037283.1	NM_001037283.1	ILMN_2379469	Homo sapiens eukaryotic translation initiation factor 3, subunit B (EIF3B), transcript variant 2, mRNA.	EIF3-P116; MGC131875; EIF3-P110; EIF3S9; PRT1; MGC104664; EIF3-ETA; eIF3b
SPRY1	1827.6	2504.3	0	0	24.3452	0.00367688	1.37027	0.454457	6760669	NM_005841.1	NM_005841.1	ILMN_2329914	Homo sapiens sprouty homolog 1, antagonist of FGF signaling (Drosophila) (SPRY1), transcript variant 1, mRNA.	hSPRY1
YARS2	1139.8	1562.4	0	0	23.8596	0.00411188	1.37077	0.454983	4570333	NM_015936.1	NM_001040436.1	ILMN_1782635	Homo sapiens tyrosyl-tRNA synthetase 2, mitochondrial (YARS2), nuclear gene encoding mitochondrial protein, mRNA.	FLJ13995; CGI-04; mt-TyrRS; TYRRS
FAM119A	1577.6	2163.9	0	0	24.3311	0.00368884	1.37164	0.455902	1090646	NM_145280.3	NM_145280.3	ILMN_2049364	Homo sapiens family with sequence similarity 119, member A (FAM119A), mRNA.	MGC45373
EIF3B	313.4	430	0	0	20.1408	0.009681	1.37205	0.456331	5390280	NM_001037283.1	NM_001037283.1	ILMN_2278729	Homo sapiens eukaryotic translation initiation factor 3, subunit B (EIF3B), transcript variant 2, mRNA.	EIF3-P116; MGC131875; EIF3-P110; EIF3S9; PRT1; MGC104664; EIF3-ETA; eIF3b
LAMA3	483.9	664	0	0	21.9882	0.00632674	1.37218	0.456474	2650612	NM_198129.1	NM_198129.1	ILMN_1688892	Homo sapiens laminin, alpha 3 (LAMA3), transcript variant 1, mRNA.	LOCS; lama3a; LAMNA; E170
MMGT1	945.6	1298.1	0	0	23.7377	0.00422893	1.37278	0.4571	240577	NM_173470.1	NM_173470.1	ILMN_3237986	Homo sapiens membrane magnesium transporter 1 (MMGT1), mRNA.
DSTYK	313.7	430.7	0	0	20.1978	0.00955476	1.37297	0.457298	4730152	NM_199462.2	NM_199462.2	ILMN_3257566	Homo sapiens dual serine/threonine and tyrosine protein kinase (DSTYK), transcript variant 2, mRNA.
ACTL6A	1740.7	2390.4	0	0	24.5828	0.00348113	1.37324	0.457584	5220358	NM_004301.3	NM_004301.3	ILMN_2328280	Homo sapiens actin-like 6A (ACTL6A), transcript variant 1, mRNA.	MGC5382; BAF53A; ACTL6
DDX17	1079.4	1484.2	0	0	24.1742	0.00382455	1.37502	0.459456	1780709	NM_030881.2	NM_030881.2	ILMN_2371590	Homo sapiens DEAD (Asp-Glu-Ala-Asp) box polypeptide 17 (DDX17), transcript variant 2, mRNA.	DKFZp761H2016; RH70; P72
FNTB	639.7	880.3	0	0	23.193	0.00479402	1.37611	0.4606	5820240	NM_002028.3	NM_002028.3	ILMN_1728517	Homo sapiens farnesyltransferase, CAAX box, beta (FNTB), mRNA.	MGC31935; FPTB
CALD1	943.7	1300.2	0	0	24.2035	0.00379883	1.37777	0.462333	620750	NM_004342.5	NM_033140.2	ILMN_1730487	Homo sapiens caldesmon 1 (CALD1), transcript variant 5, mRNA.	L-CAD; CDM; MGC21352; NAG22; H-CAD
ACTB	15462.7	21325.9	0	0	25.9829	0.0025218	1.37918	0.463814	4610390	NM_001101.2	NM_001101.2	ILMN_2152131	Homo sapiens actin, beta (ACTB), mRNA.	PS1TP5BP1; beta-actin
PHAX	633.7	874	0	0	22.0799	0.00619455	1.3792	0.463833	4260364	NM_032177.2	NM_032177.2	ILMN_1728074	Homo sapiens phosphorylated adaptor for RNA export (PHAX), mRNA.	FLJ13193; PHAX
FST	17385.6	23983.1	0	0	26.0233	0.00249845	1.37948	0.464125	6020286	NM_013409.1	NM_013409.1	ILMN_1700081	Homo sapiens follistatin (FST), transcript variant FST344, mRNA.	FS
LOC653171	1118.3	1545.9	0	0	20.6177	0.00867421	1.38237	0.46714	60341	XM_926322.1	XM_926322.1	ILMN_1715702	PREDICTED: Homo sapiens similar to MAPK-interacting and spindle-stabilizing protein (LOC653171), mRNA.
KIAA1737	447.4	618.8	0	0	22.6426	0.00544177	1.3831	0.467908	380379	NM_033426.2	NM_033426.2	ILMN_2097858	Homo sapiens KIAA1737 (KIAA1737), mRNA.
KIAA1199	416.8	576.5	0	0	20.6445	0.00862085	1.38316	0.467965	110181	NM_018689.1	NM_018689.1	ILMN_1813704	Homo sapiens KIAA1199 (KIAA1199), mRNA.	TMEM2L; CCSP1
LOC649553	4097	5667.1	0	0	26.0894	0.00246071	1.38323	0.468043	1980239	XR_038252.1	XR_038252.1	ILMN_3200830	PREDICTED: Homo sapiens misc_RNA (LOC649553), miscRNA.
POLR3A	1155.8	1598.8	0	0	25.0388	0.00313415	1.38328	0.468098	7380731	NM_007055.2	NM_007055.2	ILMN_1681837	Homo sapiens polymerase (RNA) III (DNA directed) polypeptide A, 155kDa (POLR3A), mRNA.	RPC155; hRPC155; RPC1
IRAK2	651.5	901.3	0	0	20.7695	0.00837626	1.38342	0.468242	3930750	NM_001570.3	NM_001570.3	ILMN_1745964	Homo sapiens interleukin-1 receptor-associated kinase 2 (IRAK2), mRNA.	IRAK-2; MGC150550
CHSY1	1183.7	1638.1	0	0	25.1425	0.0030602	1.38388	0.46872	3060128	NM_014918.3	NM_014918.3	ILMN_1791576	Homo sapiens chondroitin sulfate synthase 1 (CHSY1), mRNA.	CSS1; KIAA0990
COL5A2	703.7	974	0	0	24.1638	0.00383372	1.38411	0.468961	4490292	NM_000393.2	NM_000393.3	ILMN_1729117	Homo sapiens collagen, type V, alpha 2 (COL5A2), mRNA.	MGC105115
DYNLL1	4455.9	6176.9	0	0	26.4196	0.00228055	1.38623	0.471166	6220086	NM_001037494.1	NM_001037494.1	ILMN_2300186	Homo sapiens dynein, light chain, LC8-type 1 (DYNLL1), transcript variant 1, mRNA.	PIN; DLC1; MGC126137; DLC8; DNCL1; MGC126138; LC8a; hdlc1; LC8; DNCLC1
HS.10862	989.5	1371.9	0	0	25.0889	0.0030982	1.38646	0.471404	1940563	Hs.10862	AK026966	ILMN_1843198	Homo sapiens cDNA: FLJ23313 fis, clone HEP11919
RAB1A	280	388.3	0	0	20.6864	0.00853808	1.38679	0.471745	7560719	NM_004161.3	NM_004161.3	ILMN_2118864	Homo sapiens RAB1A, member RAS oncogene family (RAB1A), mRNA.	YPT1; RAB1; DKFZP564B163
TAF1C	405.8	563.4	0	0	22.6955	0.00537589	1.38837	0.473391	6380131	NM_139353.1	NM_139353.1	ILMN_1671839	Homo sapiens TATA box binding protein (TBP)-associated factor, RNA polymerase I, C, 110kDa (TAF1C), transcript variant 2, mRNA.	SL1; MGC:39976; TAFI95; TAFI110
FAM116A	640.7	890	0	0	24.3704	0.00365561	1.38911	0.474156	1740685	NM_152678.1	XM_001132771.1	ILMN_1713178	PREDICTED: Homo sapiens family with sequence similarity 116, member A (FAM116A), mRNA.
TMEM138	452.1	628.1	0	0	20.9953	0.00795188	1.38929	0.474352	6290598	NM_016464.2	NM_016464.3	ILMN_1664761	Homo sapiens transmembrane protein 138 (TMEM138), mRNA.	HSPC196
C1ORF166	374	519.7	0	0	22.4145	0.00573522	1.38957	0.474641	6400097	NM_024544.1	NM_024544.1	ILMN_1675055	Homo sapiens chromosome 1 open reading frame 166 (C1orf166), mRNA.	MULAN; FLJ12875; RP11-401M16.2
LOC552889	526.1	731.1	0	0	23.7894	0.00417888	1.38966	0.474732	7000338	NM_001136262.1	NM_001136262.1	ILMN_3237507	Homo sapiens hypothetical protein LOC552889 (LOC552889), mRNA.
TMEM158	10650.6	14803.1	0	0	21.3448	0.00733703	1.38988	0.474965	3130220	NM_015444.1	NM_015444.2	ILMN_1792455	Homo sapiens transmembrane protein 158 (TMEM158), mRNA.	BBP; DKFZp586E1621; RIS1; p40BBP
RBM6	302	419.8	0	0	20.7366	0.00843995	1.39007	0.475154	7380088	NM_005777.1	NM_005777.1	ILMN_1738239	Homo sapiens RNA binding motif protein 6 (RBM6), mRNA.	FLJ36517; DEF-3; g16; NY-LU-12; DEF3; 3G2; HLC-11; DKFZp686B0877
ZNF274	507	705.7	0	0	23.8721	0.00410006	1.39191	0.477069	1090102	NM_016324.2	NM_016324.2	ILMN_1688629	Homo sapiens zinc finger protein 274 (ZNF274), transcript variant ZNF274b, mRNA.	ZKSCAN19; DKFZp686K08243; FLJ37843; HFB101; ZF2
PFKFB4	673.8	938.4	0	0	22.4803	0.00564898	1.3927	0.477883	7400653	NM_004567.2	NM_004567.2	ILMN_1653292	Homo sapiens 6-phosphofructo-2-kinase/fructose-2,6-biphosphatase 4 (PFKFB4), mRNA.
CPT2	451.6	629.2	0	0	23.545	0.00442079	1.39327	0.478473	5360653	NM_000098.1	NM_000098.1	ILMN_1678579	Homo sapiens carnitine palmitoyltransferase II (CPT2), nuclear gene encoding mitochondrial protein, mRNA.	CPTASE; CPT1
LSM3	3875.3	5405.8	0	0	24.3086	0.003708	1.39494	0.4802	7380554	NM_014463.1	NM_014463.1	ILMN_2229242	Homo sapiens LSM3 homolog, U6 small nuclear RNA associated (S. cerevisiae) (LSM3), mRNA.	USS2; YLR438C; SMX4
CD59	735.8	1026.4	0	0	25.2553	0.00298174	1.39494	0.480207	4760593	NM_203329.1	NM_000611.4	ILMN_1724789	Homo sapiens CD59 molecule, complement regulatory protein (CD59), transcript variant 2, mRNA.	MIN2; PROTECTIN; MIN3; 16.3A5; MSK21; EJ16; EL32; G344; MIC11; MIN1; MGC2354; EJ30; p18-20
DCUN1D4	404.4	564.4	0	0	22.6647	0.00541415	1.39565	0.480935	6660348	NM_015115.1	NM_015115.1	ILMN_1801403	Homo sapiens DCN1, defective in cullin neddylation 1, domain containing 4 (S. cerevisiae) (DCUN1D4), mRNA.	KIAA0276
BRPF1	1140.7	1592.3	0	0	26.2178	0.00238902	1.3959	0.481193	6940242	NM_004634.2	NM_004634.2	ILMN_2365549	Homo sapiens bromodomain and PHD finger containing, 1 (BRPF1), transcript variant 2, mRNA.	BR140
UBE2N	888.4	1240.5	0	0	23.2331	0.00474996	1.39633	0.48164	270156	NM_003348.3	NM_003348.3	ILMN_1793651	Homo sapiens ubiquitin-conjugating enzyme E2N (UBC13 homolog, yeast) (UBE2N), mRNA.	MGC8489; MGC131857; UbcH-ben; UBC13
FNDC3A	228.7	319.4	0	0	20.0686	0.00984328	1.39659	0.481908	1660113	NM_001079673.1	NM_001079673.1	ILMN_2362581	Homo sapiens fibronectin type III domain containing 3A (FNDC3A), transcript variant 1, mRNA.	KIAA0970; bA203I16.5; FNDC3; RP11-203I16.5; bA203I16.1; FLJ31509
SPIN4	786.3	1099.3	0	0	25.7022	0.00269017	1.39807	0.483433	3420075	NM_001012968.1	NM_001012968.2	ILMN_1684563	Homo sapiens spindlin family, member 4 (SPIN4), mRNA.	MGC133224; FLJ44984
ISCA1	578.7	809.2	0	0	24.8795	0.00325125	1.39831	0.483681	5960221	NM_030940.3	NM_030940.3	ILMN_2219556	Homo sapiens iron-sulfur cluster assembly 1 homolog (S. cerevisiae) (ISCA1), mRNA.	hIscA; RP11-507D14.2; HBLD2; ISA1; MGC4276
MGAT2	333.5	466.4	0	0	22.5985	0.00549731	1.3985	0.483881	2060079	NM_001015883.1	NM_001015883.1	ILMN_2346831	Homo sapiens mannosyl (alpha-1,6-)-glycoprotein beta-1,2-N-acetylglucosaminyltransferase (MGAT2), transcript variant 2, mRNA.	GNT-II; CDGS2; GLCNACTII; GNT2
EIF4A3	4682.4	6549.4	0	0	27.6783	0.00170675	1.39873	0.484115	5270110	NM_014740.2	NM_014740.2	ILMN_1667043	Homo sapiens eukaryotic translation initiation factor 4A, isoform 3 (EIF4A3), mRNA.	eIF4AIII; MGC10862; hNMP265; NUK-34; KIAA0111; DDX48
IGFBP5	451	630.9	0	0	24.0229	0.00396014	1.39889	0.484284	2120524	NM_000599.2	NM_000599.2	ILMN_2132982	Homo sapiens insulin-like growth factor binding protein 5 (IGFBP5), mRNA.	IBP5
ZC3H12C	524	733.1	0	0	20.5463	0.008818	1.39905	0.484443	380672	NM_033390.1	NM_033390.1	ILMN_3237956	Homo sapiens zinc finger CCCH-type containing 12C (ZC3H12C), mRNA.	KIAA1726
ABCF2	447.4	626.2	0	0	24.0668	0.00392031	1.39964	0.485058	5420142	NM_005692.3	NM_005692.3	ILMN_1781999	Homo sapiens ATP-binding cassette, sub-family F (GCN20), member 2 (ABCF2), nuclear gene encoding mitochondrial protein, transcript variant 2, mRNA.	DKFZp586K1823; ABC28; M-ABC1; HUSSY-18; EST133090
ERGIC2	1086.1	1521.3	0	0	22.8083	0.00523805	1.4007	0.486148	6660674	NM_016570.2	NM_016570.2	ILMN_1712766	Homo sapiens ERGIC and golgi 2 (ERGIC2), mRNA.	cd002; PTX1; MGC111152; CDA14; Erv41
DUS3L	528.2	740.8	0	0	21.8134	0.00658658	1.4025	0.488	6270475	NM_020175.1	NM_020175.1	ILMN_1723235	Homo sapiens dihydrouridine synthase 3-like (S. cerevisiae) (DUS3L), mRNA.	FLJ13896; DUS3
EZR	7425.9	10415	0	0	20.7821	0.00835199	1.40252	0.488025	2100612	NM_003379.4	NM_003379.4	ILMN_3272378	Homo sapiens ezrin (EZR), transcript variant 1, mRNA.	VIL2; MGC1584; CVL; FLJ26216; DKFZp762H157; CVIL
WWC1	396.3	555.9	0	0	20.831	0.00825848	1.40273	0.488232	1090575	NM_015238.1	NM_015238.1	ILMN_1658619	Homo sapiens WW and C2 domain containing 1 (WWC1), mRNA.	FLJ10865; KIAA0869; KIBRA; FLJ23369
PLOD2	2873.4	4031.6	0	0	27.8719	0.00163234	1.40308	0.488594	7040477	NM_182943.2	NM_000935.2	ILMN_1771599	Homo sapiens procollagen-lysine, 2-oxoglutarate 5-dioxygenase 2 (PLOD2), transcript variant 2, mRNA.	LH2; TLH
FBXL6	264.7	371.7	0	0	21.6634	0.00681805	1.40423	0.48978	1580215	NM_024555.3	NM_024555.3	ILMN_2352216	Homo sapiens F-box and leucine-rich repeat protein 6 (FBXL6), transcript variant 2, mRNA.	PP14630; FBL6
OSR1	476	668.5	0	0	24.7255	0.0033686	1.40441	0.489966	3940500	NM_145260.2	NM_145260.2	ILMN_2197128	Homo sapiens odd-skipped related 1 (Drosophila) (OSR1), mRNA.	ODD
SLC11A2	437.1	614.4	0	0	24.4875	0.00355836	1.40563	0.491215	1820037	NM_000617.1	NM_000617.1	ILMN_1745034	Homo sapiens solute carrier family 11 (proton-coupled divalent metal ion transporters), member 2 (SLC11A2), mRNA.	FLJ37416; NRAMP2; DCT1; DMT1
SFRS18	371.3	522.2	0	0	20.4816	0.00895035	1.40641	0.492017	1580204	NM_032870.2	NM_032870.2	ILMN_3224934	Homo sapiens splicing factor, arginine/serine-rich 18 (SFRS18), transcript variant 1, mRNA.	DKFZp564B0769; FLJ90147; SRrp130; MGC104269; C6orf111; bA98I9.2; RP11-98I9.2; HSPC306; FLJ14752; FLJ14992; FLJ14853
LOC729120	209.8	295.3	0	0	20.2333	0.00947698	1.40753	0.493167	2260161	XM_001133026.1	XM_001133026.1	ILMN_3298410	PREDICTED: Homo sapiens hypothetical LOC729120 (LOC729120), mRNA.
ALDH1A3	10251.1	14431.2	0	0	28.7972	0.00131911	1.40777	0.493413	4920148	NM_000693.1	NM_000693.1	ILMN_2139970	Homo sapiens aldehyde dehydrogenase 1 family, member A3 (ALDH1A3), mRNA.	RALDH3; ALDH6; ALDH1A6
BTBD3	279.7	394	0	0	22.3372	0.00583821	1.40865	0.494315	10608	NM_014962.2	NM_014962.2	ILMN_1713964	Homo sapiens BTB (POZ) domain containing 3 (BTBD3), transcript variant 1, mRNA.	dJ742J24.1; MGC130038; KIAA0952; MGC130039
LOC100130516	1550.3	2184.3	0	0	27.9178	0.00161518	1.40895	0.494624	6380037	XM_001720343.1	XM_001720343.1	ILMN_3231944	PREDICTED: Homo sapiens hypothetical protein LOC100130516 (LOC100130516), mRNA.
ZNF330	341.8	481.7	0	0	23.6156	0.00434951	1.4093	0.494983	5260639	NM_014487.2	NM_014487.2	ILMN_2154455	Homo sapiens zinc finger protein 330 (ZNF330), mRNA.	NOA36; HSA6591
TFB2M	2175.5	3066.3	0	0	28.0958	0.00155032	1.40947	0.495152	5270296	NM_022366.1	NM_022366.1	ILMN_2067708	Homo sapiens transcription factor B2, mitochondrial (TFB2M), nuclear gene encoding mitochondrial protein, mRNA.	FLJ22661; Hkp1; FLJ23182
MPRIP	741.2	1045.4	0	0	26.7071	0.00213447	1.41042	0.49612	3440053	NM_201274.2	NM_201274.2	ILMN_1678692	Homo sapiens myosin phosphatase Rho interacting protein (MPRIP), transcript variant 2, mRNA.	p116Rip; RHOIP3; KIAA0864
LOC642828	4880.1	6883.3	0	0	20.0993	0.00977395	1.41048	0.49619	7000059	XR_016385.2	XR_016385.2	ILMN_3289352	PREDICTED: Homo sapiens misc_RNA (LOC642828), miscRNA.
KLHDC4	241.6	340.9	0	0	20.3813	0.00915946	1.41101	0.496728	4180176	NM_017566.2	NM_017566.2	ILMN_1748034	Homo sapiens kelch domain containing 4 (KLHDC4), mRNA.	DKFZp434G0522; FLJ00104
TRA1P2	317	447.8	0	0	20.2635	0.00941131	1.41262	0.498372	4590551	XR_000203.3	XR_000203.3	ILMN_1690894	PREDICTED: Homo sapiens tumor rejection antigen (gp96) 1 pseudogene 2 (TRA1P2), misc RNA.
SPRY1	1023.2	1445.6	0	0	22.6705	0.00540692	1.41282	0.49858	3310692	NM_005841.1	NM_199327.1	ILMN_1691860	Homo sapiens sprouty homolog 1, antagonist of FGF signaling (Drosophila) (SPRY1), transcript variant 2, mRNA.	hSPRY1
MOAP1	316.1	446.6	0	0	20.8293	0.00826171	1.41284	0.498602	270224	NM_022151.4	NM_022151.4	ILMN_1804988	Homo sapiens modulator of apoptosis 1 (MOAP1), mRNA.	MAP-1; PNMA4
PPIL1	720	1017.7	0	0	20.5538	0.00880278	1.41347	0.499244	4200612	NM_016059.3	NM_016059.3	ILMN_2054392	Homo sapiens peptidylprolyl isomerase (cyclophilin)-like 1 (PPIL1), mRNA.	hCyPX; PPIase; CYPL1; CGI-124; MGC678
C17ORF63	207.9	294.1	0	0	20.6805	0.00854968	1.41462	0.500417	5570224	NM_018182.1	NM_001077498.1	ILMN_1812441	Homo sapiens chromosome 17 open reading frame 63 (C17orf63), transcript variant 1, mRNA.	FLJ10700
FRMD6	2463.8	3485.8	0	0	21.0652	0.00782492	1.41481	0.500605	7510309	NM_152330.2	NM_152330.2	ILMN_1769282	Homo sapiens FERM domain containing 6 (FRMD6), mRNA.	c14_5320; MGC17921; C14orf31; Willin
KPNA2	329.9	467.1	0	0	22.5682	0.0055358	1.41588	0.501703	6250609	NM_002266.2	NM_002266.2	ILMN_1708160	Homo sapiens karyopherin alpha 2 (RAG cohort 1, importin alpha 1) (KPNA2), mRNA. XM_001133262 XM_001133265 XM_001133267 XM_001133271	RCH1; IPOA1; SRP1alpha; QIP2
ALDH3B1	283.8	401.9	0	0	23.0402	0.00496569	1.41614	0.501962	2970356	NM_001030010.1	NM_000694.2	ILMN_1728662	Homo sapiens aldehyde dehydrogenase 3 family, member B1 (ALDH3B1), transcript variant 1, mRNA.	FLJ26433; ALDH7; ALDH4
PPP2CA	797.8	1131.7	0	0	27.665	0.00171199	1.41853	0.504393	1740240	NM_002715.2	NM_002715.2	ILMN_2196097	Homo sapiens protein phosphatase 2 (formerly 2A), catalytic subunit, alpha isoform (PPP2CA), mRNA.	PP2CA; RP-C; PP2Ac
ULBP2	217.6	308.7	0	0	21.3207	0.00737785	1.41866	0.504527	4490356	NM_025217.2	NM_025217.2	ILMN_3238676	Homo sapiens UL16 binding protein 2 (ULBP2), mRNA.	RAET1H; N2DL2
DEF8	187.8	266.6	0.0013	0	20.1669	0.00962299	1.4196	0.50548	5820768	NM_207514.1	NM_207514.1	ILMN_1767509	Homo sapiens differentially expressed in FDCP 8 homolog (mouse) (DEF8), transcript variant 1, mRNA.	MGC104349
TMEM17	980.8	1393.6	0	0	28.3566	0.00145996	1.42088	0.506786	4670577	NM_198276.1	NM_198276.1	ILMN_2210386	Homo sapiens transmembrane protein 17 (TMEM17), mRNA.	FLJ34583
FAM60A	836.4	1188.5	0	0	28.0154	0.00157928	1.42097	0.506877	2940403	NM_001135811.1	NM_001135811.1	ILMN_3272603	Homo sapiens family with sequence similarity 60, member A (FAM60A), transcript variant 1, mRNA.
DDX42	993.5	1412.2	0	0	28.4375	0.00143301	1.42144	0.507353	6110035	NM_007372.2	NM_203499.1	ILMN_1695983	Homo sapiens DEAD (Asp-Glu-Ala-Asp) box polypeptide 42 (DDX42), transcript variant 2, mRNA.	RHELP; FLJ43179; RNAHP; SF3b125
TADA1L	250.6	356.8	0	0	22.7936	0.00525581	1.42378	0.509729	5810619	NM_053053.2	NM_053053.2	ILMN_1776487	Homo sapiens transcriptional adaptor 1 (HFI1 homolog, yeast)-like (TADA1L), mRNA.	RP1-9E21.4; KIAA0764; STAF42
ZNF816A	404.3	576	0	0	25.8035	0.00262815	1.42468	0.510643	780471	NM_001031665.1	NM_001031665.1	ILMN_1728710	Homo sapiens zinc finger protein 816A (ZNF816A), mRNA.	MGC125619
NKRF	397.2	566.3	0	0	25.8042	0.00262773	1.42573	0.511701	7550441	NM_017544.2	NM_017544.2	ILMN_1707534	Homo sapiens NFKB repressing factor (NKRF), mRNA.	ITBA4; NRF
FAM82A2	1057.1	1507.7	0	0	29.0291	0.00125052	1.42626	0.512238	4730184	NM_018145.1	NM_018145.1	ILMN_1727309	Homo sapiens family with sequence similarity 82, member A2 (FAM82A2), mRNA.	ptpip51; RMD3; hRMD-3; FLJ10579
RPIA	476.6	680.4	0	0	26.8016	0.00208853	1.42761	0.513604	3400482	NM_144563.1	NM_144563.2	ILMN_1714809	Homo sapiens ribose 5-phosphate isomerase A (RPIA), mRNA.	RPI
LOC647859	552	788.1	0	0	20.6883	0.00853434	1.42772	0.51371	6040546	XM_927270.1	XM_001130815.1	ILMN_1740571	PREDICTED: Homo sapiens similar to Occludin (LOC647859), mRNA.
SMTN	334.5	477.8	0	0	25.0787	0.00310549	1.4284	0.514401	6020441	NM_006932.3	NM_006932.3	ILMN_1785618	Homo sapiens smoothelin (SMTN), transcript variant 3, mRNA.	FLJ38597; FLJ35365
USP16	498.1	711.5	0	0	22.9424	0.00507879	1.42843	0.514428	1340717	NM_006447.2	NM_006447.2	ILMN_2397230	Homo sapiens ubiquitin specific peptidase 16 (USP16), transcript variant 1, mRNA.	UBP-M
ZC3HAV1	577.5	825	0	0	22.0326	0.00626239	1.42857	0.514573	6620750	NM_020119.3	NM_020119.3	ILMN_1667068	Homo sapiens zinc finger CCCH-type, antiviral 1 (ZC3HAV1), transcript variant 1, mRNA.	FLJ13288; ZC3HDC2; FLB6421; ZAP; DKFZp686H1869; DKFZp686O19171; MGC48898; DKFZp686F2052; ZC3H2
KIAA1881	228.9	327	0	0	22.4429	0.00569784	1.42857	0.514573	2810692	Hs.567652	XM_001130790.1	ILMN_1852022	PREDICTED: Homo sapiens KIAA1881 (KIAA1881), mRNA.
G3BP2	411.8	588.3	0	0	26.227	0.00238397	1.42861	0.514608	4540647	NM_203504.1	NM_203504.1	ILMN_2381758	Homo sapiens GTPase activating protein (SH3 domain) binding protein 2 (G3BP2), transcript variant 3, mRNA.
CDV3	1319	1884.7	0	0	29.6772	0.00107716	1.42889	0.51489	3130356	XM_945271.1	NM_017548.3	ILMN_1810977	Homo sapiens CDV3 homolog (mouse) (CDV3), mRNA. XM_945284 XM_945286 XM_945287	H41
SRP72	1019.4	1457.9	0	0	29.3425	0.00116346	1.43015	0.516172	2710386	NM_006947.2	NM_006947.3	ILMN_1683888	Homo sapiens signal recognition particle 72kDa (SRP72), mRNA.
DDX18	1299.6	1863.2	0	0	30.1272	0.000971136	1.43367	0.519715	6060201	NM_006773.3	NM_006773.3	ILMN_1756220	Homo sapiens DEAD (Asp-Glu-Ala-Asp) box polypeptide 18 (DDX18), mRNA.	FLJ33908; MrDb
SCO1	840.6	1205.2	0	0	29.262	0.00118522	1.43374	0.519781	3450563	NM_004589.1	NM_004589.1	ILMN_1728975	Homo sapiens SCO cytochrome oxidase deficient homolog 1 (yeast) (SCO1), nuclear gene encoding mitochondrial protein, mRNA.	SCOD1
EXT1	1014.3	1454.9	0	0	29.7441	0.00106069	1.43439	0.520436	4220431	NM_000127.2	NM_000127.2	ILMN_2129927	Homo sapiens exostoses (multiple) 1 (EXT1), mRNA.	ttv; EXT
ZNF473	303.9	436.3	0	0	25.086	0.00310027	1.43567	0.521724	3360735	NM_015428.1	NM_015428.1	ILMN_2346649	Homo sapiens zinc finger protein 473 (ZNF473), transcript variant 1, mRNA.	HZFP100; ZN473
AP4B1	178.1	255.9	0.0013	0	20.8601	0.00820333	1.43683	0.522893	510129	NM_006594.1	NM_006594.1	ILMN_1669377	Homo sapiens adaptor-related protein complex 4, beta 1 subunit (AP4B1), mRNA.	BETA-4
RIOK2	607.5	873.1	0	0	28.6408	0.00136748	1.4372	0.523262	4120152	NM_018343.1	NM_018343.1	ILMN_1655329	Homo sapiens RIO kinase 2 (yeast) (RIOK2), mRNA.	FLJ11159
LOC100129362	2523.6	3627	0	0	27.1904	0.00190968	1.43723	0.523293	290095	XM_001721430.1	XM_001721430.1	ILMN_3264112	PREDICTED: Homo sapiens hypothetical protein LOC100129362 (LOC100129362), mRNA.
SFRS2B	744.9	1070.7	0	0	29.3097	0.00117228	1.43737	0.523436	4490133	NM_032102.1	NM_032102.2	ILMN_1772702	Homo sapiens splicing factor, arginine/serine-rich 2B (SFRS2B), mRNA.	SRP46
TSPYL5	743.1	1069.2	0	0	29.4242	0.00114177	1.43884	0.524903	770132	NM_033512.2	NM_033512.2	ILMN_1737972	Homo sapiens TSPY-like 5 (TSPYL5), mRNA.	KIAA1750
RBM4B	394.1	567.1	0	0	21.2665	0.00747051	1.43897	0.525041	1710639	NM_031492.2	NM_031492.2	ILMN_1743104	Homo sapiens RNA binding motif protein 4B (RBM4B), mRNA.	RBM30; ZCRB3B; ZCCHC15; RBM4L; MGC10871
ARSD	281.5	405.1	0	0	24.8531	0.00327107	1.43908	0.525143	6580689	NM_001669.2	NM_001669.2	ILMN_1684873	Homo sapiens arylsulfatase D (ARSD), transcript variant 1, mRNA.
PSME3	426.3	614.4	0	0	27.5196	0.00177027	1.44124	0.527309	1450064	NM_005789.2	NM_005789.2	ILMN_2346573	Homo sapiens proteasome (prosome, macropain) activator subunit 3 (PA28 gamma; Ki) (PSME3), transcript variant 1, mRNA.	PA28-gamma; Ki; PA28G; REG-GAMMA
BRWD1	484.8	698.8	0	0	28.1624	0.00152672	1.44142	0.52749	5080066	NM_001007246.1	NM_001007246.1	ILMN_1673518	Homo sapiens bromodomain and WD repeat domain containing 1 (BRWD1), transcript variant 3, mRNA.	C21orf107; FLJ43918; WDR9; N143
C1ORF55	746.5	1078.1	0	0	26.4913	0.00224321	1.44421	0.530277	1010435	NM_152608.2	NM_152608.3	ILMN_1748291	Homo sapiens chromosome 1 open reading frame 55 (C1orf55), mRNA.	dJ671D7.1; FLJ35382; RP4-671D7.1
PABPC1	6464.6	9337.6	0	0	21.2052	0.0075767	1.44442	0.530491	3060040	NM_002568.3	NM_002568.3	ILMN_2136133	Homo sapiens poly(A) binding protein, cytoplasmic 1 (PABPC1), mRNA.	PABP1; PABPL1; PABPC2; PAB1; PABP
LTV1	1140.1	1647.7	0	0	23.583	0.00438228	1.44522	0.531293	1230296	NM_032860.3	NM_032860.3	ILMN_1805658	Homo sapiens LTV1 homolog (S. cerevisiae) (LTV1), mRNA.	dJ468K18.4; C6orf93; FLJ14909
MYL12A	8930.9	12909.9	0	0	29.6649	0.00108021	1.44553	0.5316	4730392	NM_006471.2	NM_006471.2	ILMN_1675848	Homo sapiens myosin, light chain 12A, regulatory, non-sarcomeric (MYL12A), mRNA.	MLCB; MRLC3
TMEM209	995.1	1438.7	0	0	30.8312	0.00082581	1.44578	0.531852	1440343	NM_032842.2	NM_032842.3	ILMN_1748926	Homo sapiens transmembrane protein 209 (TMEM209), mRNA.	FLJ14803; NET31
IGFBP5	557.8	806.6	0	0	27.7708	0.00167078	1.44604	0.532105	2190674	NM_000599.2	NM_000599.2	ILMN_1750324	Homo sapiens insulin-like growth factor binding protein 5 (IGFBP5), mRNA.	IBP5
LOC146517	198.6	287.2	0.0013	0	22.5331	0.00558072	1.44612	0.53219	1110286	XM_928464.1	XM_928464.1	ILMN_1764186	PREDICTED: Homo sapiens hypothetical protein LOC146517 (LOC146517), mRNA.
ZBTB17	157	227.1	0.0013	0	20.2381	0.00946651	1.4465	0.532563	4880397	NM_003443.1	NM_003443.1	ILMN_1711048	Homo sapiens zinc finger and BTB domain containing 17 (ZBTB17), mRNA.	ZNF60; pHZ-67; ZNF151; MIZ-1
GLMN	230.2	333.4	0	0	23.9949	0.00398575	1.44831	0.534366	7570240	NM_053274.1	NM_053274.2	ILMN_1739397	Homo sapiens glomulin, FKBP associated protein (GLMN), mRNA.	FAP; GVM; FAP48; VMGLOM; FAP68; GLML; FKBPAP
SFRS10	1831.1	2653.3	0	0	32.1502	0.000609509	1.44902	0.535077	2490181	NM_004593.1	NM_004593.1	ILMN_1742798	Homo sapiens splicing factor, arginine/serine-rich 10 (transformer 2 homolog, Drosophila) (SFRS10), mRNA.	DKFZp686F18120; TRAN2B; TRA2B; Htra2-beta; TRA2-BETA; SRFS10
TRIP4	308.6	447.2	0	0	26.3422	0.00232156	1.44913	0.535182	3310332	NM_016213.3	NM_016213.3	ILMN_1661173	Homo sapiens thyroid hormone receptor interactor 4 (TRIP4), mRNA.	HsT17391
TNFRSF10B	1400.1	2029.6	0	0	31.8526	0.00065274	1.44961	0.535666	2600463	NM_003842.3	NM_003842.3	ILMN_1699265	Homo sapiens tumor necrosis factor receptor superfamily, member 10b (TNFRSF10B), transcript variant 1, mRNA.	KILLER/DR5; TRICK2; TRAILR2; TRICK2A; KILLER; TRICKB; ZTNFR9; TRAIL-R2; DR5; TRICK2B; CD262
POLR2D	457.7	663.8	0	0	28.6914	0.00135164	1.45029	0.536346	6900025	NM_004805.2	NM_004805.2	ILMN_1792672	Homo sapiens polymerase (RNA) II (DNA directed) polypeptide D (POLR2D), mRNA.	HSRPB4; RBP4; HSRBP4
CCDC16	396.4	575	0	0	26.0594	0.00247776	1.45055	0.536605	2230541	NM_052857.2	NM_052857.2	ILMN_2154603	Homo sapiens coiled-coil domain containing 16 (CCDC16), mRNA.	MGC20398
DCP2	171.5	248.8	0.0013	0	21.4151	0.00721922	1.45073	0.536778	6960349	NM_152624.4	NM_152624.4	ILMN_1669905	Homo sapiens DCP2 decapping enzyme homolog (S. cerevisiae) (DCP2), mRNA.	NUDT20; FLJ33245
SH3BP4	555.3	805.6	0	0	29.5815	0.00110116	1.45075	0.536796	4890674	NM_014521.1	NM_014521.2	ILMN_1785330	Homo sapiens SH3-domain binding protein 4 (SH3BP4), mRNA.	BOG25; TTP
B4GALT4	679	985.2	0	0	27.863	0.00163569	1.45096	0.537005	2000646	NM_003778.3	NM_003778.3	ILMN_1661500	Homo sapiens UDP-Gal:betaGlcNAc beta 1,4- galactosyltransferase, polypeptide 4 (B4GALT4), transcript variant 2, mRNA.	B4Gal-T4; beta4Gal-T4
CCT6A	786.2	1140.9	0	0	22.1528	0.00609144	1.45116	0.537204	2600630	NM_001762.3	NM_001762.3	ILMN_1719611	Homo sapiens chaperonin containing TCP1, subunit 6A (zeta 1) (CCT6A), transcript variant 1, mRNA.	HTR3; TCPZ; Cctz; MGC126214; MGC126215; TCP-1-zeta; TCP20; MoDP-2; TTCP20; CCT-zeta-1; CCT-zeta; CCT6
CDC5L	478	693.8	0	0	29.0185	0.00125357	1.45146	0.537509	6760189	NM_001253.2	NM_001253.2	ILMN_1652907	Homo sapiens CDC5 cell division cycle 5-like (S. pombe) (CDC5L), mRNA.	KIAA0432; CEF1; PCDC5RP; dJ319D22.1; hCDC5
SNRK	1459.5	2121.4	0	0	25.1475	0.00305668	1.45351	0.539542	2060095	NM_017719.3	NM_017719.3	ILMN_2107184	Homo sapiens SNF related kinase (SNRK), mRNA.	HSNFRK; DKFZp779A1866; FLJ20224; KIAA0096
LOC100128288	723	1051.4	0	0	22.5132	0.00560635	1.45422	0.540244	2630246	NR_024447.1	NR_024447.1	ILMN_3235637	Homo sapiens hypothetical protein LOC100128288 (LOC100128288), non-coding RNA.
MTRR	431.1	627.2	0	0	28.835	0.00130768	1.45488	0.540903	5340487	NM_002454.1	NM_024010.1	ILMN_1718932	Homo sapiens 5-methyltetrahydrofolate-homocysteine methyltransferase reductase (MTRR), transcript variant 2, mRNA.	MSR; MGC129643
LAMA3	849.6	1237	0	0	31.4756	0.000711934	1.45598	0.54199	6480592	NM_198129.1	NM_198129.1	ILMN_2406035	Homo sapiens laminin, alpha 3 (LAMA3), transcript variant 1, mRNA.	LOCS; E170; lama3a; LAMNA
CYP20A1	298.7	435	0	0	25.8138	0.00262192	1.45631	0.542318	3360133	NM_177538.1	NM_177538.2	ILMN_1718177	Homo sapiens cytochrome P450, family 20, subfamily A, polypeptide 1 (CYP20A1), mRNA.	MGC22229; CYP-M
DDAH1	927.5	1351.1	0	0	30.3374	0.000925252	1.45671	0.542715	3170292	NM_012137.2	NM_012137.2	ILMN_1668507	Homo sapiens dimethylarginine dimethylaminohydrolase 1 (DDAH1), mRNA.	FLJ25539; DDAH; FLJ21264
PREPL	360	524.7	0	0	24.6057	0.00346282	1.4575	0.543496	3940653	NM_006036.2	NM_006036.2	ILMN_1666615	Homo sapiens prolyl endopeptidase-like (PREPL), mRNA.	FLJ16627; KIAA0436
BCL2L1	6977.6	10174.1	0	0	29.3874	0.00115149	1.45811	0.544098	670673	NM_138578.1	NM_138578.1	ILMN_1654118	Homo sapiens BCL2-like 1 (BCL2L1), nuclear gene encoding mitochondrial protein, transcript variant 1, mRNA.	DKFZp781P2092; BCL-XL/S; bcl-xL; BCLX; Bcl-X; bcl-xS; BCL2L
ALDH1A3	8160.5	11905.6	0	0	34.0856	0.000390337	1.45893	0.544911	2360551	NM_000693.1	NM_000693.2	ILMN_1807439	Homo sapiens aldehyde dehydrogenase 1 family, member A3 (ALDH1A3), mRNA.	RALDH3; ALDH6; ALDH1A6
TNIP1	692.1	1010.1	0	0	31.2196	0.000755162	1.45947	0.545446	2680100	NM_006058.2	NM_006058.3	ILMN_1703650	Homo sapiens TNFAIP3 interacting protein 1 (TNIP1), mRNA.	KIAA0113; NAF1; ABIN-1; VAN
HS.538259	422.5	617.1	0	0	20.8339	0.00825296	1.46059	0.546553	4890324	Hs.538259	BC035081	ILMN_1838313	Homo sapiens cDNA clone IMAGE:5260685
LOC151579	2735.8	3997.9	0	0	28.4315	0.00143499	1.46133	0.54728	7050132	XM_045290.5	XM_045290.6	ILMN_1666384	PREDICTED: Homo sapiens similar to basic leucine zipper and W2 domains 1 (LOC151579), mRNA.
TOR1AIP1	418.5	612.1	0	0	29.3763	0.00115444	1.4626	0.54854	6290524	NM_015602.2	NM_015602.2	ILMN_2141941	Homo sapiens torsin A interacting protein 1 (TOR1AIP1), mRNA.	MGC3413; LAP1B; DKFZP586G011; RP11-533E19.1; FLJ13142
TSR1	330.5	483.5	0	0	27.0689	0.00196386	1.46293	0.548866	7550133	NM_018128.4	NM_018128.4	ILMN_1775761	Homo sapiens TSR1, 20S rRNA accumulation, homolog (S. cerevisiae) (TSR1), mRNA.	MGC131829; KIAA1401; FLJ10534
EI24	618.9	905.8	0	0	22.3674	0.00579776	1.46356	0.549486	5310707	NM_004879.3	NM_004879.3	ILMN_1726138	Homo sapiens etoposide induced 2.4 mRNA (EI24), transcript variant 1, mRNA.	TP53I8; PIG8
ABCE1	1084.7	1587.9	0	0	32.8449	0.00051941	1.46391	0.549824	1090543	NM_001040876.1	NM_001040876.1	ILMN_2330267	Homo sapiens ATP-binding cassette, sub-family E (OABP), member 1 (ABCE1), transcript variant 2, mRNA.	ABC38; OABP; RNASEL1; RLI; RNS4I; RNASELI
PTCD1	759	1112.1	0	0	32.0817	0.000619199	1.46522	0.551115	3180196	NM_015545.2	NM_015545.2	ILMN_2225709	Homo sapiens pentatricopeptide repeat domain 1 (PTCD1), mRNA.	KIAA0632
CCNK	900.9	1321.5	0	0	30.2142	0.000951875	1.46687	0.552738	1010053	NM_003858.2	NM_003858.3	ILMN_1689123	Homo sapiens cyclin K (CCNK), transcript variant 2, mRNA.	CPR4; MGC9113
MRS2	253.6	372	0	0	26.3245	0.00233104	1.46688	0.552748	6480440	NM_020662.1	NM_020662.2	ILMN_1778677	Homo sapiens MRS2 magnesium homeostasis factor homolog (S. cerevisiae) (MRS2), mRNA.	MGC78523; HPT; MRS2; MRS2L
NFX1	590.6	866.6	0	0	31.4334	0.000718886	1.46732	0.553185	4060494	NM_147134.1	NM_147134.1	ILMN_1804610	Homo sapiens nuclear transcription factor, X-box binding 1 (NFX1), transcript variant 3, mRNA.	MGC20369; NFX2; DKFZp779G2416
COL4A3BP	203	297.9	0.0013	0	24.322	0.00369658	1.46749	0.553348	4120707	NM_005713.1	NM_005713.1	ILMN_1680109	Homo sapiens collagen, type IV, alpha 3 (Goodpasture antigen) binding protein (COL4A3BP), transcript variant 1, mRNA.	GPBP; STARD11; FLJ20597; CERTL; CERT
OXTR	749.5	1100.7	0	0	20.45	0.00901571	1.46858	0.554421	7050768	NM_000916.3	NM_000916.3	ILMN_1804929	Homo sapiens oxytocin receptor (OXTR), mRNA.	OT-R
ZBED5	564.8	829.6	0	0	30.5749	0.000876012	1.46884	0.554676	7210634	NM_021211.2	NM_021211.2	ILMN_1664424	Homo sapiens zinc finger, BED-type containing 5 (ZBED5), mRNA.
FKSG30	3499.2	5139.9	0	0	33.9616	0.000401643	1.46888	0.554715	4880646	NM_001017421.1	NM_001017421.1	ILMN_1814998	Homo sapiens actin-like protein (FKSG30), mRNA.	ACT
TTC4	1650.6	2426.8	0	0	34.213	0.000379053	1.47025	0.556065	3060347	NM_004623.2	NM_004623.2	ILMN_1678140	Homo sapiens tetratricopeptide repeat domain 4 (TTC4), mRNA.	MGC5097
FBXO30	158.9	233.9	0.0013	0	20.228	0.00948855	1.47199	0.557773	2510048	NM_032145.4	NM_032145.4	ILMN_1700232	Homo sapiens F-box protein 30 (FBXO30), mRNA.	MGC21674; Fbx30; FLJ41030
DHX35	158.6	233.7	0.0013	0	22.1791	0.00605466	1.47352	0.559265	20192	NM_021931.2	NM_021931.2	ILMN_1733667	Homo sapiens DEAH (Asp-Glu-Ala-His) box polypeptide 35 (DHX35), mRNA.	DDX35; C20orf15; KAIA0875; FLJ22759
USPL1	203.9	300.6	0.0013	0	24.8765	0.00325349	1.47425	0.559983	1580601	NM_005800.3	NM_005800.3	ILMN_1662686	Homo sapiens ubiquitin specific peptidase like 1 (USPL1), mRNA.	D13S106E; C13orf22; DKFZp781K2286; RP11-121O19.1; bA121O19.1; FLJ32952
POLR1E	148.4	218.9	0.0013	0	21.5183	0.00704969	1.47507	0.560781	6480064	NM_022490.1	NM_022490.1	ILMN_1678934	Homo sapiens polymerase (RNA) I polypeptide E, 53kDa (POLR1E), mRNA.	FLJ13390; FLJ13970; RP11-405L18.3; PRAF1; PAF53
ZNF443	198.9	293.4	0.0013	0	24.7213	0.00337186	1.47511	0.560826	6370376	NM_005815.2	NM_005815.2	ILMN_2104967	Homo sapiens zinc finger protein 443 (ZNF443), mRNA.	ZK1
MOBKL3	281.6	415.4	0	0	21.7175	0.00673364	1.47514	0.560854	6510669	NM_001100819.1	NM_001100819.1	ILMN_3229859	Homo sapiens MOB1, Mps One Binder kinase activator-like 3 (yeast) (MOBKL3), transcript variant 3, mRNA.	2C4D; MGC12264; MOB1; CGI-95; PREI3; MOB3
HOXC8	219.4	323.7	0	0	25.6937	0.00269544	1.47539	0.561094	4640059	NM_022658.3	NM_022658.3	ILMN_1718285	Homo sapiens homeobox C8 (HOXC8), mRNA.	HOX3; HOX3A
SUV420H1	246	363.1	0	0	26.472	0.0022532	1.47602	0.561709	2480661	NM_017635.3	NM_017635.3	ILMN_1669598	Homo sapiens suppressor of variegation 4-20 homolog 1 (Drosophila) (SUV420H1), transcript variant 1, mRNA.	MGC21161; MGC703; CGI-85; CGI85; MGC118909; MGC118906
CHURC1	687.5	1015.3	0	0	32.911	0.000511564	1.4768	0.562474	6370612	NM_145165.2	NM_145165.2	ILMN_1798177	Homo sapiens churchill domain containing 1 (CHURC1), mRNA.	FLJ33064; chch; My015; C14orf52
C7ORF36	311.2	459.7	0	0	28.7892	0.00132154	1.47719	0.562851	4120309	NM_020192.1	NM_020192.2	ILMN_1793508	Homo sapiens chromosome 7 open reading frame 36 (C7orf36), mRNA.	GK003
AASDHPPT	727	1074.2	0	0	29.8316	0.00103954	1.47758	0.563235	7040717	NM_015423.2	NM_015423.2	ILMN_2096191	Homo sapiens aminoadipate-semialdehyde dehydrogenase-phosphopantetheinyl transferase (AASDHPPT), mRNA.	DKFZp566E2346; CGI-80; LYS2; AASD-PPT; LYS5
TIMM9	1787.5	2642.5	0	0	26.5192	0.00222885	1.47832	0.56396	4900209	NM_012460.2	NM_012460.2	ILMN_1653709	Homo sapiens translocase of inner mitochondrial membrane 9 homolog (yeast) (TIMM9), nuclear gene encoding mitochondrial protein, mRNA.	TIM9A; TIM9
PHLDB2	249.5	369.6	0	0	27.3683	0.00183303	1.48136	0.566925	610301	NM_145753.1	NM_145753.1	ILMN_1719792	Homo sapiens pleckstrin homology-like domain, family B, member 2 (PHLDB2), mRNA.	LL5b; DKFZp686J05113; DKFZp313O2433; LL5beta; FLJ21791; DKFZp434G227
ATP2A2	809.3	1198.9	0	0	21.9667	0.00635814	1.4814	0.566965	1940053	NM_001681.2	NM_001681.2	ILMN_1687375	Homo sapiens ATPase, Ca++ transporting, cardiac muscle, slow twitch 2 (ATP2A2), transcript variant 2, mRNA.	DAR; ATP2B; MGC45367; DD; SERCA2
NR3C2	194.3	288	0.0013	0	25.0075	0.00315682	1.48224	0.567783	1010672	NM_000901.1	NM_000901.1	ILMN_2210934	Homo sapiens nuclear receptor subfamily 3, group C, member 2 (NR3C2), mRNA.	MGC133092; MR; MLR; MCR
SEH1L	337.7	500.8	0	0	29.9117	0.00102054	1.48297	0.568492	580196	NM_031216.3	NM_001013437.1	ILMN_1708619	Homo sapiens SEH1-like (S. cerevisiae) (SEH1L), transcript variant 1, mRNA.	Seh1; SEH1A; SEC13L; SEH1B
C20ORF177	419.3	622	0	0	22.093	0.0061759	1.48342	0.568932	770221	NM_022106.1	NM_022106.1	ILMN_1718712	Homo sapiens chromosome 20 open reading frame 177 (C20orf177), mRNA.	dJ551D2.5
ANXA2P1	8075.6	11983.6	0	0	36.7751	0.000210131	1.48393	0.56942	3370202	NR_001562.1	NR_001562.1	ILMN_2041101	Homo sapiens annexin A2 pseudogene 1 (ANXA2P1) on chromosome 4.	LPC2A; ANX2L1; ANX2P1
SMAD3	697.5	1035.6	0	0	33.7457	0.000422114	1.48473	0.570202	6840328	NM_005902.3	NM_005902.3	ILMN_1682738	Homo sapiens SMAD family member 3 (SMAD3), transcript variant 1, mRNA.	MADH3; JV15-2; HSPC193; MGC60396; Smad 3; HsT17436; DKFZp686J10186; DKFZP586N0721
ATP6V1B2	1481.4	2199.7	0	0	35.5921	0.000275924	1.48488	0.570346	6650017	NM_001693.2	NM_001693.3	ILMN_1787705	Homo sapiens ATPase, H+ transporting, lysosomal 56/58kDa, V1 subunit B2 (ATP6V1B2), mRNA.	VATB; VPP3; ATP6B2; ATP6B1B2; Vma2; HO57
ANXA11	571	848.3	0	0	33.0684	0.000493356	1.48564	0.571084	1300274	NM_001157.2	NM_001157.2	ILMN_2380494	Homo sapiens annexin A11 (ANXA11), transcript variant a, mRNA.	CAP50; ANX11
TRIM47	436.9	649.2	0	0	20.3943	0.00913209	1.48592	0.57136	840528	NM_033452.2	NM_033452.2	ILMN_1712708	Homo sapiens tripartite motif-containing 47 (TRIM47), mRNA.	GOA; RNF100
GTPBP8	253.1	376.1	0	0	27.877	0.00163042	1.48597	0.571409	6620176	NM_014170.2	NM_014170.2	ILMN_2393243	Homo sapiens GTP-binding protein 8 (putative) (GTPBP8), transcript variant 1, mRNA.	HSPC135
PARP12	125.2	186.2	0.0013	0.0013	20.1962	0.00955829	1.48722	0.572619	2340072	NM_022750.2	NM_022750.2	ILMN_1718558	Homo sapiens poly (ADP-ribose) polymerase family, member 12 (PARP12), mRNA.	MSTP109; FLJ22693; ZC3H1; ZC3HDC1; MST109; PARP-12
NOB1	232.2	345.4	0	0	27.1962	0.00190713	1.48751	0.5729	1430544	NM_014062.1	NM_014062.1	ILMN_1689110	Homo sapiens NIN1/RPN12 binding protein 1 homolog (S. cerevisiae) (NOB1), mRNA.	PSMD8BP1; MSTP158; ART-4; MST158; NOB1P
CRY2	140.6	209.2	0.0013	0	21.6909	0.00677501	1.48791	0.573286	1190193	NM_021117.1	NM_021117.2	ILMN_1796180	Homo sapiens cryptochrome 2 (photolyase-like) (CRY2), mRNA.	FLJ10332; PHLL2; KIAA0658; HCRY2
GARNL4	281.1	418.3	0	0	28.9317	0.00127888	1.48808	0.573455	2850291	NM_015085.3	NM_015085.3	ILMN_2041236	Homo sapiens GTPase activating Rap/RanGAP domain-like 4 (GARNL4), mRNA.	RAP1GA3; DKFZp686O238; KIAA1039
NFE2L3	2851.6	4244.2	0	0	33.99	0.000399025	1.48836	0.573721	5820035	NM_004289.5	NM_004289.5	ILMN_2049766	Homo sapiens nuclear factor (erythroid-derived 2)-like 3 (NFE2L3), mRNA.	NRF3
L3MBTL2	276.7	411.9	0	0	26.5608	0.0022076	1.48862	0.573971	5870646	NM_031488.4	NM_031488.4	ILMN_2336109	Homo sapiens l(3)mbt-like 2 (Drosophila) (L3MBTL2), mRNA.	H-l(3)mbt-l; L3MBT
BIRC2	744.8	1110.1	0	0	20.1636	0.0096303	1.49047	0.575765	840280	NM_001166.3	NM_001166.3	ILMN_2182704	Homo sapiens baculoviral IAP repeat-containing 2 (BIRC2), mRNA.	API1; Hiap-2; MIHB; RNF48; HIAP2; cIAP1
ZNF23	151.2	225.5	0.0013	0	22.7662	0.00528908	1.4914	0.576669	4260221	NM_145911.1	NM_145911.1	ILMN_2147993	Homo sapiens zinc finger protein 23 (KOX 16) (ZNF23), mRNA.	KOX16; Zfp612; ZNF359; ZNF612
IL4R	178	265.5	0.0013	0	23.7856	0.00418254	1.49157	0.576835	5910609	NM_000418.2	NM_000418.2	ILMN_1652185	Homo sapiens interleukin 4 receptor (IL4R), transcript variant 1, mRNA.	IL4RA; CD124
C9ORF156	213.1	318	0	0	22.2794	0.00591643	1.49226	0.577496	3440446	NM_016481.2	NM_016481.3	ILMN_1700028	Homo sapiens chromosome 9 open reading frame 156 (C9orf156), mRNA.	NAP1; RP11-23B15.3; HSPC219
ZNF777	234.9	350.6	0	0	26.2526	0.00236995	1.49255	0.577779	540615	NM_015694.2	NM_015694.2	ILMN_3235517	Homo sapiens zinc finger protein 777 (ZNF777), mRNA.	KIAA1285
LOC147804	137.5	205.3	0.0013	0	21.7364	0.0067044	1.49309	0.578302	6860615	NM_001010856.1	NR_003148.2	ILMN_1761801	Homo sapiens tropomyosin 3 pseudogene (LOC147804), non-coding RNA.	MGC71022
PRPF4	1108.7	1655.9	0	0	35.9532	0.00025391	1.49355	0.578747	6100441	NM_004697.3	NM_004697.3	ILMN_1697440	Homo sapiens PRP4 pre-mRNA processing factor 4 homolog (yeast) (PRPF4), mRNA.	HPRP4P; PRP4; HPRP4; Prp4p
SLC30A7	680.4	1016.5	0	0	27.7605	0.00167475	1.49397	0.579155	3120402	NM_133496.3	NM_133496.3	ILMN_1789999	Homo sapiens solute carrier family 30 (zinc transporter), member 7 (SLC30A7), mRNA.	ZnT-7; ZNT7; ZnTL2; DKFZp686M0368
SLC16A3	3002.1	4487.1	0	0	37.4482	0.000179962	1.49465	0.579811	110719	NM_004207.2	NM_004207.2	ILMN_2364022	Homo sapiens solute carrier family 16, member 3 (monocarboxylic acid transporter 4) (SLC16A3), transcript variant 2, mRNA.	MCT3; MGC138472; MGC138474; MCT4
SFRS5	3072.6	4597.3	0	0	21.2189	0.00755284	1.49622	0.581327	4730543	NM_006925.2	NM_006925.3	ILMN_1761996	Homo sapiens splicing factor, arginine/serine-rich 5 (SFRS5), transcript variant 2, mRNA.	SRP40; HRS
LPGAT1	131.3	196.5	0.0013	0	20.1621	0.00963363	1.49657	0.581662	4640347	NM_014873.1	NM_014873.1	ILMN_1687998	Homo sapiens lysophosphatidylglycerol acyltransferase 1 (LPGAT1), mRNA.	NET8; FAM34A; FAM34A1
NSUN2	2490.2	3727	0	0	35.8831	0.000258042	1.49667	0.581753	3450093	NM_017755.4	NM_017755.4	ILMN_1680129	Homo sapiens NOP2/Sun domain family, member 2 (NSUN2), mRNA.	MISU; SAKI; FLJ20303; TRM4
C1ORF124	205.3	307.3	0	0	26.6617	0.0021569	1.49683	0.581914	20553	NM_032018.4	NM_001010984.1	ILMN_1655485	Homo sapiens chromosome 1 open reading frame 124 (C1orf124), transcript variant 2, mRNA.	DKFZP547N043; PRO4323; DDDL1880; dJ876B10.3; RP5-876B10.3
PICK1	213.5	319.6	0	0	27.1178	0.00194187	1.49696	0.582031	7040243	NM_012407.3	NM_012407.3	ILMN_2373982	Homo sapiens protein interacting with PRKCA 1 (PICK1), transcript variant 1, mRNA.	MGC15204; PRKCABP
TTPAL	567.6	851.3	0	0	26.5888	0.00219341	1.49982	0.584793	1450452	NM_024331.3	NM_024331.3	ILMN_2364131	Homo sapiens tocopherol (alpha) transfer protein-like (TTPAL), transcript variant 1, mRNA.	DKFZp686E0870; MGC2470
ZUFSP	134.8	202.2	0.0013	0	21.9095	0.00644243	1.5	0.584963	5290717	NM_145062.1	NM_145062.1	ILMN_1796119	Homo sapiens zinc finger with UFM1-specific peptidase domain (ZUFSP), mRNA.	dJ412I7.3; RP3-412I7.3
DKC1	2751.3	4128.2	0	0	38.0097	0.000158136	1.50045	0.585399	6980327	NM_001363.2	NM_001363.2	ILMN_1671257	Homo sapiens dyskeratosis congenita 1, dyskerin (DKC1), mRNA.	NAP57; NOLA4; XAP101; dyskerin; DKC
TM2D3	834.5	1252.2	0	0	27.724	0.00168888	1.50054	0.585481	3890220	NM_025141.2	NM_078474.2	ILMN_1761120	Homo sapiens TM2 domain containing 3 (TM2D3), transcript variant 1, mRNA.	BLP2
ZBTB45	207.5	311.4	0	0	27.1082	0.00194617	1.50072	0.585658	2900255	NM_032792.2	NM_032792.2	ILMN_1661484	Homo sapiens zinc finger and BTB domain containing 45 (ZBTB45), mRNA.	FLJ14486; DKFZp547H249; ZNF499
SCYL1BP1	258.4	388.1	0	0	24.1557	0.00384087	1.50193	0.586822	830441	NM_152281.1	NM_152281.1	ILMN_1761911	Homo sapiens SCY1-like 1 binding protein 1 (SCYL1BP1), mRNA.	NTKL-BP1; MGC51263; NTKLBP1; FLJ11752; MGC70512; RP11-545I10.1
NOP2	1083.8	1629.3	0	0	36.9213	0.000203175	1.50332	0.588154	540221	NM_006170.2	NM_001033714.1	ILMN_1723158	Homo sapiens NOP2 nucleolar protein homolog (yeast) (NOP2), transcript variant 2, mRNA.	p120; NOP120; MGC149288; NSUN1; MGC117384; MGC149287
RAN	733.2	1102.4	0	0	35.8201	0.000261812	1.50355	0.588369	6250707	NM_006325.2	NM_006325.2	ILMN_1757384	Homo sapiens RAN, member RAS oncogene family (RAN), mRNA.	TC4; Gsp1; ARA24
PPIF	173.1	260.3	0.0013	0	21.7054	0.00675243	1.50376	0.58857	2900072	NM_005729.3	NM_005729.3	ILMN_1809607	Homo sapiens peptidylprolyl isomerase F (PPIF), nuclear gene encoding mitochondrial protein, mRNA.	Cyp-D; CYP3; MGC117207; FLJ90798
PUS1	205.1	308.7	0	0	25.4248	0.00286761	1.50512	0.589878	6100735	NM_001002019.1	NM_001002019.1	ILMN_2411559	Homo sapiens pseudouridylate synthase 1 (PUS1), transcript variant 2, mRNA.	MLASA; MGC11268
ISOC1	770.1	1159.2	0	0	36.17	0.000241546	1.50526	0.590012	4670451	NM_016048.1	NM_016048.1	ILMN_1764861	Homo sapiens isochorismatase domain containing 1 (ISOC1), mRNA.	CGI-111
ZNF773	175.2	264.3	0.0013	0	21.2247	0.00754275	1.50856	0.593174	630332	NM_198542.1	NM_198542.1	ILMN_1685365	Homo sapiens zinc finger protein 773 (ZNF773), mRNA.	ZNF419B; MGC4728; FLJ00301
SFPQ	306.1	461.9	0	0	31.4851	0.000710379	1.50898	0.593578	5050408	NM_005066.1	NM_005066.1	ILMN_1769931	Homo sapiens splicing factor proline/glutamine-rich (polypyrimidine tract binding protein associated) (SFPQ), mRNA.	POMP100; PSF
KLHL8	166.6	251.6	0.0013	0	25.2875	0.00295972	1.5102	0.594744	2000019	NM_020803.3	NM_020803.3	ILMN_1714083	Homo sapiens kelch-like 8 (Drosophila) (KLHL8), mRNA.	FLJ46304; KIAA1378
DHX36	619	935.9	0	0	24.176	0.00382296	1.51195	0.596415	150050	NM_020865.1	NM_020865.1	ILMN_1738272	Homo sapiens DEAH (Asp-Glu-Ala-His) box polypeptide 36 (DHX36), mRNA.	MLEL1; DDX36; KIAA1488
FAM105B	281.6	425.8	0	0	29.6077	0.00109454	1.51207	0.596529	1070253	NM_138348.3	NM_138348.4	ILMN_1790062	Homo sapiens family with sequence similarity 105, member B (FAM105B), mRNA.	FLJ34884
NDRG1	9507.3	14379.8	0	0	29.0609	0.0012414	1.5125	0.596936	1230070	NM_006096.2	NM_006096.2	ILMN_1809931	Homo sapiens N-myc downstream regulated gene 1 (NDRG1), mRNA.	CMT4D; GC4; RTP; RIT42; PROXY1; NMSL; NDR1; TDD5; TARG1; CAP43; HMSNL; DRG1
ALG6	267.1	404	0	0	25.438	0.00285891	1.51254	0.596975	6960243	NM_013339.2	NM_013339.2	ILMN_1771411	Homo sapiens asparagine-linked glycosylation 6 homolog (S. cerevisiae, alpha-1,3-glucosyltransferase) (ALG6), mRNA.
DNCL1	9801.6	14828.8	0	0	40.0148	9.96598e-05	1.5129	0.597313	4230520	NM_003746.1	NM_003746.1	ILMN_1795227	Homo sapiens dynein, cytoplasmic, light polypeptide 1 (DNCL1), mRNA.	PIN; MGC126138; hdlc1; DLC1; MGC126137; LC8; DLC8
TNFRSF10A	258.1	390.8	0	0	30.4192	0.000907988	1.51414	0.5985	1050762	NM_003844.2	NM_003844.2	ILMN_1721316	Homo sapiens tumor necrosis factor receptor superfamily, member 10a (TNFRSF10A), mRNA.	TRAILR1; MGC9365; APO2; DR4; CD261; TRAILR-1
TRMT6	205.7	311.5	0.0013	0	25.8523	0.00259878	1.51434	0.59869	4060280	NM_015939.3	NM_015939.3	ILMN_1765085	Homo sapiens tRNA methyltransferase 6 homolog (S. cerevisiae) (TRMT6), mRNA.	GCD10; MGC5029; Gcd10p; CGI-09
CAV2	671.3	1017	0	0	27.8123	0.00165489	1.51497	0.59929	620360	NM_001233.3	NM_001233.3	ILMN_1658835	Homo sapiens caveolin 2 (CAV2), transcript variant 1, mRNA.	CAV; MGC12294
NCL	541	819.7	0	0	35.7437	0.000266459	1.51516	0.599467	3120458	NM_005381.2	NM_005381.2	ILMN_1695422	Homo sapiens nucleolin (NCL), mRNA.	FLJ45706; C23
KIAA0090	311.5	472.3	0	0	32.2592	0.000594402	1.51621	0.600471	6660047	NM_015047.1	NM_015047.1	ILMN_2153280	Homo sapiens KIAA0090 (KIAA0090), mRNA.	RP1-43E13.1
SFRS6	3187.7	4833.8	0	0	39.8749	0.000102922	1.51639	0.600642	3060110	NM_006275.4	NM_006275.4	ILMN_1697469	Homo sapiens splicing factor, arginine/serine-rich 6 (SFRS6), mRNA.	B52; MGC5045; SRP55
PPAN	336.7	510.7	0	0	32.9335	0.000508921	1.51678	0.601012	1230673	NM_020230.4	NM_020230.4	ILMN_1798459	Homo sapiens peter pan homolog (Drosophila) (PPAN), mRNA.	MGC14226; SSF2; SSF1; BXDC3; SSF; MGC45852
TRMT12	838	1272	0	0	37.7452	0.000168066	1.5179	0.602077	2510707	NM_017956.1	NM_017956.2	ILMN_1809944	Homo sapiens tRNA methyltransferase 12 homolog (S. cerevisiae) (TRMT12), mRNA.	FLJ20772; TRM12; TYW2
DUSP3	1949.7	2960.2	0	0	34.7997	0.000331154	1.51828	0.602442	6560156	NM_004090.2	NM_004090.2	ILMN_1797522	Homo sapiens dual specificity phosphatase 3 (vaccinia virus phosphatase VH1-related) (DUSP3), mRNA.	VHR
RBM14	790.3	1200	0	0	37.6151	0.000173177	1.51841	0.602562	6660343	NM_006328.2	NM_006328.2	ILMN_1700604	Homo sapiens RNA binding motif protein 14 (RBM14), mRNA.	SYTIP1; COAA; SIP; DKFZp779J0927
RBM45	203.3	308.7	0.0013	0	28.2709	0.00148905	1.51845	0.602595	4200035	NM_152945.1	NM_152945.2	ILMN_1680378	Homo sapiens RNA binding motif protein 45 (RBM45), mRNA.	MGC42237; FLJ44612; DRB1
POLR1E	509.5	773.8	0	0	23.2574	0.00472346	1.51874	0.602879	4040504	NM_022490.1	NM_022490.1	ILMN_2110167	Homo sapiens polymerase (RNA) I polypeptide E, 53kDa (POLR1E), mRNA.	FLJ13390; FLJ13970; RP11-405L18.3; PRAF1; PAF53
FGFBP1	4341.5	6605.4	0	0	40.6433	8.62323e-05	1.52146	0.605452	7650441	NM_005130.3	NM_005130.3	ILMN_1785404	Homo sapiens fibroblast growth factor binding protein 1 (FGFBP1), mRNA.	FGFBP; HBP17
PAIP2	160.1	243.6	0.0013	0	25.6247	0.00273861	1.52155	0.605541	5860743	NM_016480.3	NM_016480.3	ILMN_1782094	Homo sapiens poly(A) binding protein interacting protein 2 (PAIP2), transcript variant 2, mRNA.	PAIP2A; MGC72018
C12ORF29	340.9	518.7	0	0	33.4727	0.0004495	1.52156	0.605552	110240	NM_001009894.2	NM_001009894.2	ILMN_1792671	Homo sapiens chromosome 12 open reading frame 29 (C12orf29), mRNA.	MGC102978; FLJ38158; DKFZp313K0436; DKFZp686L04169; DKFZp434N2030
MAP3K1	164.6	250.5	0.0013	0	26.0032	0.00251004	1.52187	0.605846	4230373	XM_042066.10	NM_005921.1	ILMN_1723020	Homo sapiens mitogen-activated protein kinase kinase kinase 1 (MAP3K1), mRNA.	MAPKKK1; MEKK1; MEKK
C5ORF30	260.2	396.1	0	0	31.1811	0.000761886	1.52229	0.606244	3120037	NM_033211.2	NM_033211.2	ILMN_1677292	Homo sapiens chromosome 5 open reading frame 30 (C5orf30), mRNA.	FLJ25291
SCHIP1	237.2	361.1	0	0	30.2642	0.000940979	1.52234	0.606294	630465	NM_014575.1	NM_014575.2	ILMN_1794598	Homo sapiens schwannomin interacting protein 1 (SCHIP1), mRNA.	FLJ39160; SCHIP-1
ACTN4	860.3	1310.2	0	0	38.3525	0.000146134	1.52296	0.606875	270437	NM_004924.3	NM_004924.3	ILMN_1725534	Homo sapiens actinin, alpha 4 (ACTN4), mRNA.	DKFZp686K23158; FSGS1; FSGS
HCCS	162.5	247.5	0.0013	0	25.5664	0.00277562	1.52308	0.606989	3440544	NM_005333.2	NM_005333.2	ILMN_2128923	Homo sapiens holocytochrome c synthase (cytochrome c heme-lyase) (HCCS), mRNA.	MCOPS7; DKFZp779I1858; CCHL
NECAP1	547.9	835.1	0	0	26.1632	0.00241925	1.52418	0.608036	2640114	NM_015509.2	NM_015509.2	ILMN_1726359	Homo sapiens NECAP endocytosis associated 1 (NECAP1), mRNA.	DKFZP566B183; MGC131900
FAHD1	461.1	703	0	0	35.7931	0.000263445	1.52462	0.608445	650563	NM_001018104.1	NM_001018104.1	ILMN_1701457	Homo sapiens fumarylacetoacetate hydrolase domain containing 1 (FAHD1), nuclear gene encoding mitochondrial protein, transcript variant 1, mRNA.	C16orf36; YISKL; DKFZp566J2046; MGC74876
HCCS	694.2	1059.9	0	0	30.1157	0.000973711	1.52679	0.610505	2970762	NM_005333.2	NM_005333.2	ILMN_1707236	Homo sapiens holocytochrome c synthase (cytochrome c heme-lyase) (HCCS), mRNA.	MCOPS7; DKFZp779I1858; CCHL
NFKB1	2258.8	3449.2	0	0	40.7084	8.49493e-05	1.52701	0.610705	7400626	NM_003998.2	NM_003998.2	ILMN_1714965	Homo sapiens nuclear factor of kappa light polypeptide gene enhancer in B-cells 1 (NFKB1), mRNA.	NF-kappa-B; DKFZp686C01211; MGC54151; NFKB-p105; NFKB-p50; EBP-1; KBF1
HS.127310	1890	2887.2	0	0	38.1034	0.00015476	1.52762	0.611285	4180612	Hs.127310	AL137257	ILMN_1859946	Homo sapiens mRNA; cDNA DKFZp434C1613 (from clone DKFZp434C1613)
NOL11	2014.5	3081.3	0	0	32.0431	0.000624727	1.52956	0.613117	2630161	NM_015462.2	NM_015462.3	ILMN_1688971	Homo sapiens nucleolar protein 11 (NOL11), mRNA.	DKFZP586L0724
FAM100A	148.6	227.3	0.0013	0	22.5783	0.00552294	1.52961	0.613164	1660086	NM_145253.1	NM_145253.2	ILMN_1733863	Homo sapiens family with sequence similarity 100, member A (FAM100A), mRNA.	FLJ32185; FLJ31223; PP11303
LOC653071	612.7	937.9	0	0	30.1707	0.000961457	1.53077	0.614253	6760343	XM_930721.1	XM_930721.1	ILMN_1659365	PREDICTED: Homo sapiens similar to CG32820-PA, isoform A, transcript variant 5 (LOC653071), mRNA.
HS.21177	119.9	183.6	0.0013	0.0013	20.8675	0.00818936	1.53128	0.614734	6580674	Hs.21177	AJ420516	ILMN_1889752	Homo sapiens mRNA full length insert cDNA clone EUROIMAGE 966164
PALLD	1002.8	1535.6	0	0	34.6753	0.000340777	1.53131	0.614769	3780053	NM_016081.2	NM_016081.3	ILMN_1698732	Homo sapiens palladin, cytoskeletal associated protein (PALLD), transcript variant 2, mRNA.	CGI-151; PNCA1; KIAA0992; FLJ22190; SIH002; FLJ38193; FLJ39139
RHBDF1	723.2	1108.1	0	0	21.6714	0.0068055	1.53222	0.615621	1710189	NM_022450.2	NM_022450.2	ILMN_1808404	Homo sapiens rhomboid 5 homolog 1 (Drosophila) (RHBDF1), mRNA.	gene -90; gene -89; C16orf8; FLJ22357; EGFR-RS; hDist1; Dist1; FLJ2235
HNRNPM	1369.7	2100.4	0	0	37.7045	0.000169648	1.53347	0.616804	2360669	NM_031203.2	NM_031203.2	ILMN_3192791	Homo sapiens heterogeneous nuclear ribonucleoprotein M (HNRNPM), transcript variant 2, mRNA.	HNRPM4; HTGR1; HNRNPM4; HNRNPM; DKFZp547H118; NAGR1
C12ORF31	721.1	1106.7	0	0	38.967	0.000126853	1.53474	0.617993	2940546	NM_032338.2	NM_032338.2	ILMN_2122176	Homo sapiens chromosome 12 open reading frame 31 (C12orf31), mRNA.	MGC104302; MGC14817
AMY1C	4731	7265.3	0	0	37.6023	0.000173688	1.53568	0.618877	1820068	NM_001008219.1	NM_001008219.1	ILMN_1663313	Homo sapiens amylase, alpha 1C (salivary) (AMY1C), mRNA.	AMY1
CALD1	224.2	344.3	0	0	30.7926	0.000833182	1.53568	0.61888	4230328	NM_033157.2	NM_033157.2	ILMN_2324002	Homo sapiens caldesmon 1 (CALD1), transcript variant 3, mRNA.	L-CAD; CDM; MGC21352; NAG22; H-CAD
DDX47	655.4	1006.5	0	0	38.6859	0.000135335	1.5357	0.6189	3940379	NM_016355.3	NM_016355.3	ILMN_1747162	Homo sapiens DEAD (Asp-Glu-Ala-Asp) box polypeptide 47 (DDX47), transcript variant 1, mRNA.	FLJ30012; E4-DBP; DKFZp564O176; MSTP162; HQ0256
PSME3	406.3	624	0	0	36.0837	0.000246394	1.53581	0.619001	2470427	NM_005789.2	NM_005789.2	ILMN_1800975	Homo sapiens proteasome (prosome, macropain) activator subunit 3 (PA28 gamma; Ki) (PSME3), transcript variant 1, mRNA.	PA28-gamma; Ki; PA28G; REG-GAMMA
INHBB	2268.9	3488	0	0	23.7244	0.0042419	1.53731	0.620407	50446	NM_002193.1	NM_002193.1	ILMN_1685714	Homo sapiens inhibin, beta B (activin AB beta polypeptide) (INHBB), mRNA.
RAB23	1261.4	1942.2	0	0	24.4278	0.00360761	1.53972	0.622666	6020719	NM_016277.3	NM_016277.3	ILMN_2346997	Homo sapiens RAB23, member RAS oncogene family (RAB23), transcript variant 1, mRNA.	HSPC137; MGC8900; DKFZp781H0695
EPHA2	827.1	1273.9	0	0	40.0539	9.87666e-05	1.5402	0.623118	6510332	NM_004431.2	NM_004431.2	ILMN_1699354	Homo sapiens EPH receptor A2 (EPHA2), mRNA.	ECK
FAM60A	180.5	278.1	0.0013	0	28.5351	0.00140117	1.54072	0.623605	6940343	NM_021238.2	NM_021238.2	ILMN_3196019	Homo sapiens family with sequence similarity 60, member A (FAM60A), transcript variant 2, mRNA.
BRIX1	1193.6	1839.3	0	0	41.1687	7.64064e-05	1.54097	0.623837	1110722	NM_018321.3	NM_018321.3	ILMN_2155172	Homo sapiens BRX1, biogenesis of ribosomes, homolog (S. cerevisiae) (BRIX1), mRNA.	BRIX; FLJ11100
MYADM	4641.9	7155.9	0	0	28.5209	0.00140576	1.54159	0.624418	2970730	NM_001020820.1	NM_001020820.1	ILMN_2308849	Homo sapiens myeloid-associated differentiation marker (MYADM), transcript variant 4, mRNA.	SB135
SLC37A1	184.1	284	0.0013	0	28.9758	0.00126596	1.54264	0.625401	2140463	NM_018964.3	NM_018964.3	ILMN_1687495	Homo sapiens solute carrier family 37 (glycerol-3-phosphate transporter), member 1 (SLC37A1), mRNA.	FLJ22340; G3PP
SETMAR	342.1	528.9	0	0	28.5072	0.0014102	1.54604	0.628577	7610097	NM_006515.1	NM_006515.1	ILMN_1682404	Homo sapiens SET domain and mariner transposase fusion gene (SETMAR), mRNA.	METNASE
CCND1	7235.2	11187.6	0	0	43.6685	4.29685e-05	1.54627	0.628796	5820601	NM_053056.1	NM_053056.2	ILMN_1688480	Homo sapiens cyclin D1 (CCND1), mRNA.	PRAD1; D11S287E; BCL1; U21B31
GTF2H2B	276.7	428.3	0	0	34.0442	0.000394076	1.54789	0.630299	1510138	NM_001098729.1	NM_001098729.1	ILMN_3242603	Homo sapiens general transcription factor IIH, polypeptide 2B (GTF2H2B), mRNA.
CEBPZ	1521.4	2356.8	0	0	37.3751	0.000183016	1.5491	0.63143	4010131	NM_005760.2	NM_005760.2	ILMN_1744147	Homo sapiens CCAAT/enhancer binding protein (C/EBP), zeta (CEBPZ), mRNA.	NOC1; CBF2; HSP-CBF
BRIX1	2915.3	4517.8	0	0	36.3252	0.000233067	1.54969	0.631976	2120445	NM_018321.3	NM_018321.3	ILMN_1679800	Homo sapiens BRX1, biogenesis of ribosomes, homolog (S. cerevisiae) (BRIX1), mRNA.	BRIX; FLJ11100
GFM1	524.5	813.4	0	0	39.1683	0.000121107	1.55081	0.633022	3440195	NM_024996.5	NM_024996.5	ILMN_1657682	Homo sapiens G elongation factor, mitochondrial 1 (GFM1), nuclear gene encoding mitochondrial protein, mRNA.	FLJ12662; EFG; GFM; FLJ20773; COXPD1; hEFG1; EFG1; EGF1; FLJ13632; EFGM
LIPA	1297.8	2015.3	0	0	42.6496	5.433e-05	1.55286	0.634927	5360148	NM_000235.2	NM_000235.2	ILMN_1718063	Homo sapiens lipase A, lysosomal acid, cholesterol esterase (LIPA), transcript variant 2, mRNA.	CESD; LAL
RND3	1387.2	2154.2	0	0	42.0388	6.25345e-05	1.55291	0.634976	4210524	NM_005168.3	NM_005168.3	ILMN_1759513	Homo sapiens Rho family GTPase 3 (RND3), mRNA.	RhoE; Rho8; memB; ARHE
HS.371609	236.2	366.8	0	0	27.3101	0.00185776	1.55292	0.634985	1510608	Hs.371609	BC036485	ILMN_1865764	Homo sapiens cDNA clone IMAGE:5261213
GTF2IP1	156.3	242.9	0.0013	0	27.6064	0.00173524	1.55406	0.636045	6380286	NR_002206.1	NR_002206.1	ILMN_2208158	Homo sapiens general transcription factor II, i, pseudogene 1 (GTF2IP1) on chromosome 7.	WBSCR7
PURB	1130.6	1758.5	0	0	32.0189	0.000628217	1.55537	0.637257	6290546	NM_033224.3	NM_033224.3	ILMN_1750079	Homo sapiens purine-rich element binding protein B (PURB), mRNA.	MGC126786; MGC126784; PURBETA
SSBP1	3653.9	5688.1	0	0	44.4781	3.56607e-05	1.55672	0.63851	1230044	NM_003143.1	NM_003143.1	ILMN_1809478	Homo sapiens single-stranded DNA binding protein 1 (SSBP1), mRNA.	SSBP
AGPAT5	167.9	261.4	0.0013	0	27.0255	0.00198358	1.55688	0.638657	830719	NM_018361.2	NM_018361.2	ILMN_1662049	Homo sapiens 1-acylglycerol-3-phosphate O-acyltransferase 5 (lysophosphatidic acid acyltransferase, epsilon) (AGPAT5), mRNA.	1-AGPAT5; LPAAT-epsilon; LPAAT-e
LOC100132715	3282	5111.4	0	0	44.466	3.57602e-05	1.5574	0.639143	4290692	XR_039129.1	XR_039129.1	ILMN_3211935	PREDICTED: Homo sapiens misc_RNA (LOC100132715), miscRNA.
ANKFY1	168.6	262.7	0.0013	0	28.9575	0.00127131	1.55813	0.639812	450300	NM_016376.2	NM_016376.3	ILMN_1794470	Homo sapiens ankyrin repeat and FYVE domain containing 1 (ANKFY1), transcript variant 1, mRNA.	KIAA1255; DKFZp686M19106; ANKHZN; ZFYVE14
ZNF550	124	193.3	0.0013	0	20.2601	0.00941868	1.55887	0.640502	1850364	NM_153231.2	NM_153231.2	ILMN_1760102	Homo sapiens zinc finger protein 550 (ZNF550), mRNA.	MGC41917
AZIN1	3171.3	4951	0	0	44.8662	3.26122e-05	1.56119	0.642646	2480039	NM_015878.4	NM_015878.4	ILMN_1656682	Homo sapiens antizyme inhibitor 1 (AZIN1), transcript variant 1, mRNA.	ODC1L; OAZIN; OAZI; MGC3832; MGC691
C11ORF24	217.9	340.2	0	0	23.0148	0.00499482	1.56127	0.642717	6110348	NM_022338.2	NM_022338.2	ILMN_1808163	Homo sapiens chromosome 11 open reading frame 24 (C11orf24), mRNA.	DM4E3
LOC646821	145.2	226.9	0.0013	0	27.1743	0.00191677	1.56267	0.644015	610142	XM_929781.1	XM_929781.1	ILMN_3199755	PREDICTED: Homo sapiens similar to beta-actin (LOC646821), mRNA.
ZNF83	262.7	410.8	0	0	28.7166	0.00134382	1.56376	0.64502	3130370	NM_018300.2	NM_018300.2	ILMN_2190414	Homo sapiens zinc finger protein 83 (ZNF83), mRNA.	MGC33853; FLJ90585; HPF1; FLJ11015; ZNF816B; FLJ14876
PMP22	105.4	164.9	0.0013	0.0013	21.788	0.00662522	1.56452	0.645717	270538	NM_153321.1	NM_153321.1	ILMN_1810864	Homo sapiens peripheral myelin protein 22 (PMP22), transcript variant 2, mRNA.	CMT1A; GAS-3; DSS; CMT1E; MGC20769; HMSNIA; HNPP; Sp110
BCL2L1	582.2	911.1	0	0	20.4729	0.0089683	1.56493	0.646095	4290411	NM_138578.1	NM_138578.1	ILMN_1742410	Homo sapiens BCL2-like 1 (BCL2L1), nuclear gene encoding mitochondrial protein, transcript variant 1, mRNA.	DKFZp781P2092; BCL-XL/S; bcl-xL; BCLX; Bcl-X; bcl-xS; BCL2L
GSPT2	472.1	739	0	0	40.0087	9.97999e-05	1.56535	0.646482	7610754	NM_018094.2	NM_018094.2	ILMN_1730101	Homo sapiens G1 to S phase transition 2 (GSPT2), mRNA.	GST2; FLJ10441; eRF3b
PFKFB3	1363.4	2135.9	0	0	25.2324	0.00299751	1.5666	0.647635	4120053	NM_004566.2	NM_004566.2	ILMN_2186061	Homo sapiens 6-phosphofructo-2-kinase/fructose-2,6-biphosphatase 3 (PFKFB3), mRNA.	PFK2; IPFK2
ZNHIT6	830.3	1300.9	0	0	39.6581	0.000108191	1.56678	0.647805	780259	NM_017953.2	NM_017953.2	ILMN_3235065	Homo sapiens zinc finger, HIT type 6 (ZNHIT6), mRNA.	NY-BR-75; FLJ20729; MGC131963; FLJ20760
NBN	618.1	968.6	0	0	35.2499	0.000298545	1.56706	0.648061	3610343	NM_001024688.1	NM_002485.4	ILMN_1734833	Homo sapiens nibrin (NBN), mRNA.	MGC87362; FLJ10155; ATV; NBS; AT-V1; AT-V2; NBS1
C9ORF69	530.2	832	0	0	22.5232	0.00559345	1.56922	0.650047	7380367	NM_152833.2	NM_152833.2	ILMN_3244065	Homo sapiens chromosome 9 open reading frame 69 (C9orf69), mRNA.	bA83N9.1
ENC1	257.8	404.7	0	0	35.2577	0.000298009	1.56982	0.650601	7150563	NM_003633.1	NM_003633.1	ILMN_1779147	Homo sapiens ectodermal-neural cortex (with BTB-like domain) (ENC1), mRNA.	PIG10; NRPB; CCL28; FLJ39259; ENC-1; TP53I10; KLHL35
TTPAL	316.1	496.3	0	0	37.3498	0.000184086	1.57007	0.650831	2370504	NM_024331.2	NM_001039199.1	ILMN_1744442	Homo sapiens tocopherol (alpha) transfer protein-like (TTPAL), transcript variant 2, mRNA.	DKFZp686E0870; MGC2470
C7ORF25	317.8	499.1	0	0	37.435	0.000180509	1.57048	0.65121	4010072	NM_024054.1	NM_001099858.1	ILMN_1751051	Homo sapiens chromosome 7 open reading frame 25 (C7orf25), transcript variant 1, mRNA.	MGC2821; FLJ21167
DET1	136.8	214.9	0.0013	0	21.8237	0.00657098	1.57091	0.651597	3990605	NM_017996.2	NM_017996.2	ILMN_2145423	Homo sapiens de-etiolated homolog 1 (Arabidopsis) (DET1), mRNA.	FLJ10103; MGC126157; MGC126156
KIAA1618	122.5	192.6	0.0013	0	20.7895	0.00833777	1.57224	0.652826	7400743	NM_020954.2	NM_020954.2	ILMN_2289093	Homo sapiens KIAA1618 (KIAA1618), mRNA.
TM2D2	91.1	143.3	0.0013	0.0013	20.4243	0.00906922	1.573	0.653516	110711	NM_078473.2	NM_078473.2	ILMN_1741171	Homo sapiens TM2 domain containing 2 (TM2D2), transcript variant 1, mRNA.	MGC125814; BLP1; MGC125813
BRPF1	124.1	195.3	0.0013	0	25.4641	0.00284178	1.57373	0.654189	3130138	NM_001003694.1	NM_001003694.1	ILMN_1669308	Homo sapiens bromodomain and PHD finger containing, 1 (BRPF1), transcript variant 1, mRNA.	BR140
LOC729680	249.5	392.9	0	0	35.3592	0.000291125	1.57475	0.655122	2850347	XR_040503.1	XR_040503.1	ILMN_3248803	PREDICTED: Homo sapiens misc_RNA (LOC729680), miscRNA.
KCTD9	191.2	301.1	0.0013	0	22.5022	0.00562057	1.57479	0.65516	1430626	NM_017634.2	NM_017634.2	ILMN_1653612	Homo sapiens potassium channel tetramerisation domain containing 9 (KCTD9), mRNA.	FLJ20038
LOC728620	3514.7	5535.1	0	0	39.7972	0.00010478	1.57484	0.655208	60753	XR_037241.1	XR_037241.1	ILMN_3232828	PREDICTED: Homo sapiens misc_RNA (LOC728620), miscRNA.
TXNRD1	3135.2	4945.6	0	0	46.6972	2.13934e-05	1.57744	0.657588	730286	NM_003330.2	NM_001093771.1	ILMN_1717056	Homo sapiens thioredoxin reductase 1 (TXNRD1), transcript variant 5, mRNA.	MGC9145; TR; TXNR; GRIM-12; TRXR1; TR1
C11ORF46	218.3	345.6	0	0	34.4155	0.000361785	1.58314	0.662791	3840736	NM_152316.1	NM_152316.1	ILMN_1767642	Homo sapiens chromosome 11 open reading frame 46 (C11orf46), mRNA.	dJ299F11.1; FLJ38968
PPAT	791.3	1253.3	0	0	40.0452	9.89646e-05	1.58385	0.663435	4070132	NM_002703.3	NM_002703.3	ILMN_1674302	Homo sapiens phosphoribosyl pyrophosphate amidotransferase (PPAT), mRNA.	ATASE; GPAT; PRAT
SLC35A5	597.9	947	0	0	43.2789	4.70013e-05	1.58388	0.66346	1500132	NM_017945.2	NM_017945.2	ILMN_1709817	Homo sapiens solute carrier family 35, member A5 (SLC35A5), mRNA.	FLJ25973; DKFZp434E102; FLJ11130; FLJ20730
PELP1	370.7	587.7	0	0	20.2056	0.00953762	1.58538	0.664828	3310041	NM_014389.1	NM_014389.1	ILMN_1728684	Homo sapiens proline, glutamic acid and leucine rich protein 1 (PELP1), mRNA.	P160; HMX3; MNAR
CCDC97	238.4	378	0	0	32.21	0.000601174	1.58557	0.665002	6650201	NM_052848.1	NM_052848.1	ILMN_1801600	Homo sapiens coiled-coil domain containing 97 (CCDC97), mRNA.	FLJ40267; MGC20255
FERMT1	588	932.6	0	0	28.405	0.00144378	1.58605	0.665442	5890347	NM_017671.3	NM_017671.4	ILMN_1696585	Homo sapiens fermitin family homolog 1 (Drosophila) (FERMT1), mRNA.	URP1; UNC112A; C20orf42; FLJ23423; DTGCU2; KIND1; FLJ20116
UBE2O	227.4	360.7	0	0	32.6448	0.000543901	1.58619	0.665567	4880376	NM_022066.2	NM_022066.2	ILMN_1746579	Homo sapiens ubiquitin-conjugating enzyme E2O (UBE2O), mRNA.	E2-230K; KIAA1734; FLJ12878
ZNF548	158.8	251.9	0.0013	0	30.19	0.000957194	1.58627	0.66564	2810100	NM_152909.2	NM_152909.2	ILMN_1728228	Homo sapiens zinc finger protein 548 (ZNF548), mRNA.	FLJ32932
SYNCRIP	1000.1	1587.4	0	0	45.7289	2.67368e-05	1.58724	0.666521	4880500	NM_006372.3	NM_006372.3	ILMN_1727740	Homo sapiens synaptotagmin binding, cytoplasmic RNA interacting protein (SYNCRIP), mRNA.	dJ3J17.2; pp68; RP1-3J17.2; HNRPQ1; hnRNP-Q; NSAP1; GRY-RBP
TRMT61A	143.8	228.3	0.0013	0	28.7257	0.001341	1.58762	0.666867	4150484	NM_152307.1	NM_152307.2	ILMN_1675577	Homo sapiens tRNA methyltransferase 61 homolog A (S. cerevisiae) (TRMT61A), mRNA.	TRM61; FLJ40452; GCD14; Gcd14p
ACTN1	3266.1	5187.4	0	0	47.9715	1.59533e-05	1.58826	0.667443	5080364	NM_001102.2	NM_001102.2	ILMN_2232177	Homo sapiens actinin, alpha 1 (ACTN1), mRNA.	FLJ40884
C17ORF42	331.1	526.8	0	0	39.7773	0.000105262	1.59106	0.669988	1050427	NM_024683.3	NM_024683.3	ILMN_3307733	Homo sapiens chromosome 17 open reading frame 42 (C17orf42), mRNA.	MGC24674; FLJ22729
ABCC5	105.2	167.4	0.0013	0.0013	23.8068	0.00416217	1.59125	0.670165	7610050	NM_001023587.1	NM_001023587.1	ILMN_1651964	Homo sapiens ATP-binding cassette, sub-family C (CFTR/MRP), member 5 (ABCC5), transcript variant 2, mRNA.	MOAT-C; pABC11; ABC33; MRP5; SMRP; EST277145; DKFZp686C1782; MOATC
ZNF302	508	808.5	0	0	43.1274	4.86698e-05	1.59154	0.670419	5490524	NM_018443.2	NM_018443.2	ILMN_2307450	Homo sapiens zinc finger protein 302 (ZNF302), transcript variant 1, mRNA.	HSD16; ZNF327; MST154; ZNF135L; ZNF140L; MSTP154
METTL13	1833.1	2918.3	0	0	47.6682	1.71072e-05	1.592	0.670843	6520408	NM_015935.4	NM_015935.4	ILMN_2343624	Homo sapiens methyltransferase like 13 (METTL13), transcript variant 1, mRNA.	FLJ10310; CGI-01; 5630401D24Rik
EXOSC3	1496.1	2383.7	0	0	38.5898	0.000138363	1.59328	0.671996	1450131	NM_001002269.1	NM_016042.2	ILMN_1708936	Homo sapiens exosome component 3 (EXOSC3), transcript variant 1, mRNA.	RP11-3J10.8; hRrp40p; MGC15120; p10; Rrp40p; CGI-102; RRP40; MGC723; bA3J10.7
TTC5	149.8	238.7	0.0013	0	25.7892	0.00263682	1.59346	0.672161	3440201	NM_138376.1	NM_138376.1	ILMN_1706455	Homo sapiens tetratricopeptide repeat domain 5 (TTC5), mRNA.	Strap
PTGER4	276.4	440.5	0	0	28.0289	0.00157438	1.5937	0.672384	2940438	NM_000958.2	NM_000958.2	ILMN_1795930	Homo sapiens prostaglandin E receptor 4 (subtype EP4) (PTGER4), mRNA.	EP4R; MGC126583; EP4
FAM73A	198.3	316.1	0.0013	0	34.1143	0.000387766	1.59405	0.672696	460564	NM_198549.1	NM_198549.1	ILMN_2123559	Homo sapiens family with sequence similarity 73, member A (FAM73A), mRNA.	FLJ35093; DKFZp686M07166
PLS3	3722.4	5933.9	0	0	33.3028	0.000467434	1.59411	0.672748	2710730	NM_005032.3	NM_005032.3	ILMN_2041788	Homo sapiens plastin 3 (T isoform) (PLS3), mRNA.	T-PLASTIN; T-plastin
ZC3H10	95	151.6	0.0013	0.0013	21.1565	0.00766214	1.59579	0.67427	2140026	NM_032786.1	NM_032786.1	ILMN_2075847	Homo sapiens zinc finger CCCH-type containing 10 (ZC3H10), mRNA.	FLJ14451; ZC3HDC10
XPC	239	381.4	0	0	30.4731	0.000896788	1.59582	0.674294	6560441	NM_004628.3	NM_004628.3	ILMN_1790807	Homo sapiens xeroderma pigmentosum, complementation group C (XPC), mRNA.	XP3; XPCC
C13ORF1	97.7	156.1	0.0013	0.0013	22.838	0.00520236	1.59775	0.67604	4010554	NM_020456.1	NM_020456.1	ILMN_2223350	Homo sapiens chromosome 13 open reading frame 1 (C13orf1), mRNA.	CLLD6
YWHAG	1556.2	2488.1	0	0	48.1428	1.53363e-05	1.59883	0.677017	1770433	NM_012479.2	NM_012479.2	ILMN_2228809	Homo sapiens tyrosine 3-monooxygenase/tryptophan 5-monooxygenase activation protein, gamma polypeptide (YWHAG), mRNA.	14-3-3GAMMA
DHX37	397.1	635.2	0	0	36.0207	0.000249994	1.5996	0.677709	4260142	NM_032656.2	NM_032656.2	ILMN_2192683	Homo sapiens DEAH (Asp-Glu-Ala-His) box polypeptide 37 (DHX37), mRNA.	MGC46245; KIAA1517; FLJ41974; MGC2695; DDX37; MGC4322
ITPRIPL2	765.8	1225.2	0	0	36.5282	0.000222423	1.5999	0.677978	1190739	XM_943094.1	NM_001034841.2	ILMN_1751034	Homo sapiens inositol 1,4,5-triphosphate receptor interacting protein-like 2 (ITPRIPL2), mRNA.	MGC126798; FLJ22994; MGC126800
LOC100134393	713.6	1142.1	0	0	45.8889	2.57697e-05	1.60048	0.678501	4060086	XR_037039.1	XR_037039.1	ILMN_3236680	PREDICTED: Homo sapiens misc_RNA (LOC100134393), miscRNA.
ETS1	1477.8	2365.3	0	0	31.5345	0.000702344	1.60055	0.678572	6370435	NM_005238.2	NM_005238.2	ILMN_2122103	Homo sapiens v-ets erythroblastosis virus E26 oncogene homolog 1 (avian) (ETS1), mRNA.	FLJ10768; ETS-1; EWSR2
PMEPA1	276.8	443.5	0	0	20.6979	0.0085155	1.60224	0.68009	240400	NM_199169.1	NM_199169.1	ILMN_1734276	Homo sapiens prostate transmembrane protein, androgen induced 1 (PMEPA1), transcript variant 2, mRNA.	STAG1; PMEPA1
NOC3L	468	751.1	0	0	43.964	4.01421e-05	1.60491	0.682496	7560201	NM_022451.9	NM_022451.9	ILMN_2187727	Homo sapiens nucleolar complex associated 3 homolog (S. cerevisiae) (NOC3L), mRNA.	FLJ12820; FAD24; AD24; C10orf117
ETS1	1847.5	2965.3	0	0	49.164	1.21227e-05	1.60503	0.682604	240333	NM_005238.2	NM_005238.2	ILMN_1687538	Homo sapiens v-ets erythroblastosis virus E26 oncogene homolog 1 (avian) (ETS1), mRNA.	FLJ10768; ETS-1; EWSR2
RAB21	564.4	907	0	0	27.7029	0.00169711	1.60702	0.684385	1770661	NM_014999.1	NM_014999.2	ILMN_1746856	Homo sapiens RAB21, member RAS oncogene family (RAB21), mRNA.	KIAA0118
CORO1C	741.3	1192.1	0	0	45.5629	2.77786e-05	1.60812	0.685376	670025	NM_014325.2	NM_014325.2	ILMN_1745954	Homo sapiens coronin, actin binding protein, 1C (CORO1C), transcript variant 1, mRNA.	HCRNN4; coronin-3
LHX6	204.4	328.7	0	0	27.9973	0.00158588	1.60812	0.685376	7550193	NM_199160.1	NM_199160.2	ILMN_1715189	Homo sapiens LIM homeobox 6 (LHX6), transcript variant 2, mRNA.	MGC119545; MGC119542; MGC119544; LHX6.1
C6ORF89	84.8	136.4	0.0013	0.0013	20.1117	0.00974608	1.60849	0.685707	3310181	NM_152734.2	NM_152734.2	ILMN_1665117	Homo sapiens chromosome 6 open reading frame 89 (C6orf89), mRNA.	FLJ25357
NR2C2AP	435	699.8	0	0	43.8434	4.12724e-05	1.60874	0.685927	3060563	NM_176880.4	NM_176880.4	ILMN_2135798	Homo sapiens nuclear receptor 2C2-associated protein (NR2C2AP), mRNA.	TRA16
DUSP1	953.6	1535.6	0	0	27.0373	0.0019782	1.61032	0.687346	6860377	NM_004417.2	NM_004417.2	ILMN_1781285	Homo sapiens dual specificity phosphatase 1 (DUSP1), mRNA.	HVH1; MKP1; MKP-1; PTPN10; CL100
PLAU	18570.6	29914.1	0	0	35.4072	0.000287925	1.61083	0.687805	5360670	NM_002658.2	NM_002658.2	ILMN_1656057	Homo sapiens plasminogen activator, urokinase (PLAU), mRNA.	UPA; URK; u-PA; ATF
EIF4E	132.8	214.2	0.0013	0	29.1816	0.00120737	1.61295	0.689703	6380768	NM_001968.2	NM_001968.2	ILMN_2050761	Homo sapiens eukaryotic translation initiation factor 4E (EIF4E), mRNA.	CBP; MGC111573; EIF4E1; EIF4F; EIF4EL1
STK17B	123.3	198.9	0.0013	0	21.6382	0.00685772	1.61314	0.68987	2490719	NM_004226.2	NM_004226.2	ILMN_1798543	Homo sapiens serine/threonine kinase 17b (STK17B), mRNA.	DRAK2
CXCL1	1347.4	2173.6	0	0	45.6577	2.71788e-05	1.61318	0.689908	5720039	NM_001511.1	NM_001511.1	ILMN_1787897	Homo sapiens chemokine (C-X-C motif) ligand 1 (melanoma growth stimulating activity, alpha) (CXCL1), mRNA.	GROa; FSP; GRO1; MGSA alpha; NAP-3; MGSA-a; MGSA; SCYB1
FICD	202.2	326.4	0.0013	0	20.3108	0.00930936	1.61424	0.690858	3850687	NM_007076.2	NM_007076.2	ILMN_1778064	Homo sapiens FIC domain containing (FICD), mRNA.	MGC5623; HYPE; UNQ3041; HIP13
FAM57A	321.2	518.6	0	0	41.7256	6.72109e-05	1.61457	0.69115	5910600	NM_024792.1	NM_024792.1	ILMN_1673899	Homo sapiens family with sequence similarity 57, member A (FAM57A), mRNA.	FLJ22282; CT120
NCL	3380.5	5458.8	0	0	51.0654	7.82456e-06	1.61479	0.691347	2600035	NM_005381.2	NM_005381.2	ILMN_2121437	Homo sapiens nucleolin (NCL), mRNA.	FLJ45706; C23
GPAM	195.7	316.1	0.0013	0	35.6807	0.000270352	1.61523	0.691737	7040372	NM_020918.2	NM_020918.3	ILMN_1758213	Homo sapiens glycerol-3-phosphate acyltransferase, mitochondrial (GPAM), nuclear gene encoding mitochondrial protein, mRNA.	GPAT1; MGC26846; KIAA1560; RP11-426E5.2
MED7	318.4	514.4	0	0	26.9483	0.00201916	1.61558	0.69205	5690487	NM_001100816.1	NM_001100816.1	ILMN_3306173	Homo sapiens mediator complex subunit 7 (MED7), transcript variant 1, mRNA.	CRSP9; CRSP33; MGC12284
RIOK1	106.5	172.1	0.0013	0.0013	23.3333	0.00464162	1.61596	0.692394	5390056	NM_031480.2	NM_031480.2	ILMN_1652487	Homo sapiens RIO kinase 1 (yeast) (RIOK1), transcript variant 1, mRNA.	FLJ30006; MGC12903; AD034; bA288G3.1
ZNF394	976	1579.3	0	0	24.9595	0.00319191	1.61814	0.694332	3310592	NM_032164.2	NM_032164.2	ILMN_2115949	Homo sapiens zinc finger protein 394 (ZNF394), mRNA.	FLJ12298; ZKSCAN14
ZNF613	199.6	323.2	0.0013	0	35.3464	0.000291985	1.61924	0.695315	20670	NM_001031721.1	NM_024840.2	ILMN_1671895	Homo sapiens zinc finger protein 613 (ZNF613), transcript variant 2, mRNA.	FLJ13590
AP3M1	2090.6	3386.3	0	0	37.7311	0.000168613	1.61977	0.695793	2760202	NM_012095.4	NM_012095.4	ILMN_2362122	Homo sapiens adaptor-related protein complex 3, mu 1 subunit (AP3M1), transcript variant 2, mRNA.	MGC22164
ZNF544	583.6	945.5	0	0	39.7665	0.000105524	1.62012	0.696098	3400072	NM_014480.1	NM_014480.1	ILMN_1797903	Homo sapiens zinc finger protein 544 (ZNF544), mRNA.
HNRNPM	2318	3756.8	0	0	51.3152	7.3872e-06	1.62071	0.696624	6510437	NM_005968.3	NM_005968.3	ILMN_3269405	Homo sapiens heterogeneous nuclear ribonucleoprotein M (HNRNPM), transcript variant 1, mRNA.	HNRPM4; HNRNPM; DKFZp547H118; HTGR1; HNRNPM4; NAGR1
C1ORF106	759.4	1231.4	0	0	31.4732	0.000712328	1.62154	0.697368	7100021	NM_018265.1	NM_018265.1	ILMN_1713952	Homo sapiens chromosome 1 open reading frame 106 (C1orf106), mRNA.	MGC125608; FLJ10901
ZNF746	456.8	740.9	0	0	44.2332	3.77294e-05	1.62194	0.697716	3060176	NM_152557.3	NM_152557.3	ILMN_1706342	Homo sapiens zinc finger protein 746 (ZNF746), mRNA.	FLJ31413
MRPL35	146.4	238	0.0013	0	31.8448	0.000653913	1.62568	0.701046	6760022	NM_016622.2	NM_016622.2	ILMN_1753016	Homo sapiens mitochondrial ribosomal protein L35 (MRPL35), nuclear gene encoding mitochondrial protein, transcript variant 1, mRNA.
DPH2	807.9	1314.7	0	0	49.3762	1.15446e-05	1.62731	0.702485	6040112	NM_001384.4	NM_001384.4	ILMN_2375418	Homo sapiens DPH2 homolog (S. cerevisiae) (DPH2), transcript variant 1, mRNA.	DPH2L2
FLNA	177.2	288.4	0.0013	0	22.5789	0.00552217	1.62754	0.702693	6250242	NM_001456.1	NM_001456.2	ILMN_1687335	Homo sapiens filamin A, alpha (actin binding protein 280) (FLNA), mRNA.	OPD2; MNS; FMD; FLN; filamin A; NHBP; ABP-280; OPD1; FLN1; ABPX; OPD; DKFZp434P031
P704P	168	273.5	0.0013	0	23.0908	0.00490817	1.62798	0.70308	7100392	XM_926231.1	XM_926231.1	ILMN_1793950	PREDICTED: Homo sapiens prostate-specific P704P (P704P), mRNA.
PKNOX1	149.1	242.8	0.0013	0	29.4549	0.00113373	1.62844	0.703488	2100537	NM_197976.1	NM_004571.3	ILMN_1745365	Homo sapiens PBX/knotted 1 homeobox 1 (PKNOX1), mRNA.	PREP1; pkonx1c
LOC100128918	144.3	235.1	0.0013	0	26.6238	0.00217581	1.62924	0.704203	6860523	XM_001716725.1	XM_001716725.1	ILMN_3176146	PREDICTED: Homo sapiens hypothetical protein LOC100128918 (LOC100128918), mRNA.
TFB2M	1039.1	1694.3	0	0	25.5346	0.00279602	1.63055	0.705355	990100	NM_022366.1	NM_022366.1	ILMN_2067709	Homo sapiens transcription factor B2, mitochondrial (TFB2M), nuclear gene encoding mitochondrial protein, mRNA.	FLJ22661; Hkp1; FLJ23182
LRRC57	134.7	219.8	0.0013	0	30.7905	0.000833585	1.63177	0.706442	6760026	NM_153260.1	NM_153260.1	ILMN_1777106	Homo sapiens leucine rich repeat containing 57 (LRRC57), mRNA.	FLJ36812; DKFZp686H1865
RCL1	264.2	431.2	0	0	41.2121	7.56467e-05	1.6321	0.706727	5340142	NM_005772.2	NM_005772.2	ILMN_1813766	Homo sapiens RNA terminal phosphate cyclase-like 1 (RCL1), mRNA.	RPCL1; RNAC
C17ORF71	662.4	1081.4	0	0	49.011	1.25574e-05	1.63255	0.707126	2490377	NM_018149.5	NM_018149.5	ILMN_1807533	Homo sapiens chromosome 17 open reading frame 71 (C17orf71), mRNA.	FLJ10587
WDR37	155.2	253.4	0.0013	0	25.5058	0.00281462	1.63273	0.707288	7210040	NM_014023.3	NM_014023.3	ILMN_2096405	Homo sapiens WD repeat domain 37 (WDR37), mRNA.	KIAA0982; RP11-529L18.2; FLJ40354
MGAT2	1042.8	1704.9	0	0	51.1694	7.63941e-06	1.63493	0.709225	870400	NM_002408.3	NM_002408.3	ILMN_2342240	Homo sapiens mannosyl (alpha-1,6-)-glycoprotein beta-1,2-N-acetylglucosaminyltransferase (MGAT2), mRNA.	GNT-II; CDGS2; GLCNACTII; GNT2
ABCE1	954.1	1560.7	0	0	42.2689	5.93076e-05	1.63578	0.709981	5310152	NM_002940.1	NM_001040876.1	ILMN_1676846	Homo sapiens ATP-binding cassette, sub-family E (OABP), member 1 (ABCE1), transcript variant 2, mRNA.	ABC38; OABP; RNASEL1; RLI; RNS4I; RNASELI
HSPA8	7131.8	11669.4	0	0	34.8182	0.000329746	1.63625	0.710392	430672	NM_153201.1	NM_153201.1	ILMN_2413084	Homo sapiens heat shock 70kDa protein 8 (HSPA8), transcript variant 2, mRNA.	MGC131511; HSC54; HSPA10; MGC29929; HSC70; HSP71; HSP73; LAP1; HSC71; NIP71
WDR1	2987.5	4889	0	0	53.46	4.50817e-06	1.63649	0.710601	7150475	NM_017491.3	NM_005112.4	ILMN_1780036	Homo sapiens WD repeat domain 1 (WDR1), transcript variant 2, mRNA.	NORI-1; AIP1
ZNF721	395.1	646.6	0	0	45.8828	2.5806e-05	1.63655	0.710656	2070619	NM_133474.1	NM_133474.2	ILMN_1805271	Homo sapiens zinc finger protein 721 (ZNF721), mRNA.	KIAA1982
VCL	10661.4	17449.8	0	0	54.2828	3.7301e-06	1.63673	0.710814	70592	NM_003373.3	NM_014000.2	ILMN_1795429	Homo sapiens vinculin (VCL), transcript variant 1, mRNA.	MVCL
SYNM	126.2	206.6	0.0013	0	29.2362	0.00119228	1.63708	0.711128	2760735	NM_015286.4	NM_015286.5	ILMN_1712075	Homo sapiens synemin, intermediate filament protein (SYNM), transcript variant B, mRNA.	SYN; KIAA0353
ACTB	9171.9	15015.6	0	0	54.2828	3.7301e-06	1.63713	0.71117	5270730	NM_001101.2	NM_001101.2	ILMN_1777296	Homo sapiens actin, beta (ACTB), mRNA.	PS1TP5BP1; beta-actin
PDSS1	107.8	176.5	0.0013	0.0013	25.5675	0.00277492	1.63729	0.711311	430192	NM_014317.3	NM_014317.3	ILMN_1703324	Homo sapiens prenyl (decaprenyl) diphosphate synthase, subunit 1 (PDSS1), mRNA.	TPT; hDPS1; RP13-16H11.3; COQ1; TPRT; MGC70953
ZNF558	189.9	311.1	0.0013	0	27.701	0.00169785	1.63823	0.712138	4070176	NM_144693.1	NM_144693.1	ILMN_1766195	Homo sapiens zinc finger protein 558 (ZNF558), mRNA.	FLJ30932
YTHDF2	1300.1	2132.4	0	0	52.4251	5.72124e-06	1.64018	0.713855	610543	NM_016258.1	NM_016258.2	ILMN_1730658	Homo sapiens YTH domain family, member 2 (YTHDF2), mRNA.	HGRG8; NY-REN-2
SNRK	716.2	1175.6	0	0	23.99	0.00399025	1.64144	0.714963	5820338	NM_017719.3	NM_017719.3	ILMN_1794399	Homo sapiens SNF related kinase (SNRK), mRNA.	HSNFRK; DKFZp779A1866; FLJ20224; KIAA0096
CTPS	639.3	1049.8	0	0	49.8477	1.03569e-05	1.64211	0.71555	6370273	NM_001905.1	NM_001905.1	ILMN_1783285	Homo sapiens CTP synthase (CTPS), mRNA.
MSTO1	144.3	237.1	0.0013	0	32.8992	0.000512956	1.6431	0.716424	290554	NM_018116.2	NM_018116.2	ILMN_1707337	Homo sapiens misato homolog 1 (Drosophila) (MSTO1), mRNA.	LST005; DKFZp686B1757; RP11-29H23.3; FLJ10504; DKFZp686I01261; MST
PLCL2	182.7	300.2	0.0013	0	36.9205	0.000203212	1.64313	0.716447	670711	NM_015184.2	NM_015184.3	ILMN_1737025	Homo sapiens phospholipase C-like 2 (PLCL2), mRNA.	PLCE2; KIAA1092; FLJ13484
AASDHPPT	192.3	316.1	0.0013	0	36.8456	0.000206747	1.64379	0.717022	6060767	NM_015423.2	NM_015423.2	ILMN_1698189	Homo sapiens aminoadipate-semialdehyde dehydrogenase-phosphopantetheinyl transferase (AASDHPPT), mRNA.	DKFZp566E2346; CGI-80; LYS2; AASD-PPT; LYS5
LOXL4	466.1	766.3	0	0	24.1696	0.0038286	1.64407	0.71727	4150477	NM_032211.6	NM_032211.6	ILMN_2179083	Homo sapiens lysyl oxidase-like 4 (LOXL4), mRNA.	FLJ21889; LOXC
KLHL20	669.4	1101.1	0	0	50.4091	9.10102e-06	1.64491	0.718005	130408	NM_014458.3	NM_014458.3	ILMN_1756525	Homo sapiens kelch-like 20 (Drosophila) (KLHL20), mRNA.	KHLHX; KLEIP; RP3-383J4.3; KLHLX
IL32	93.5	153.8	0.0013	0.0013	24.7178	0.00337458	1.64492	0.718017	3440754	NM_001012633.1	NM_001012633.1	ILMN_2368530	Homo sapiens interleukin 32 (IL32), transcript variant 4, mRNA.	IL-32alpha; TAIFd; IL-32beta; TAIFc; TAIF; IL-32gamma; TAIFb; TAIFa; IL-32delta; NK4
ADO	1876.9	3087.6	0	0	48.2605	1.49262e-05	1.64505	0.718134	4480546	NM_032804.5	NM_032804.5	ILMN_1690352	Homo sapiens 2-aminoethanethiol (cysteamine) dioxygenase (ADO), mRNA.	FLJ14547; DKFZp564C046
MYADM	655.9	1079	0	0	38.499	0.000141286	1.64507	0.718147	2970594	NM_138373.3	NM_138373.3	ILMN_2350574	Homo sapiens myeloid-associated differentiation marker (MYADM), transcript variant 2, mRNA.	SB135
GPAM	189.3	311.5	0.0013	0	37.6688	0.000171049	1.64554	0.718558	3840026	NM_020918.2	NM_020918.2	ILMN_2178855	Homo sapiens glycerol-3-phosphate acyltransferase, mitochondrial (GPAM), mRNA.	GPAT1; MGC26846; KIAA1560; RP11-426E5.2
LOC387934	612.4	1007.8	0	0	39.9447	0.000101281	1.64566	0.718663	830682	XM_937508.1	XM_937508.2	ILMN_1779852	PREDICTED: Homo sapiens similar to Fatty acid-binding protein, epidermal (E-FABP) (Psoriasis-associated fatty acid-binding protein homolog) (PA-FABP) (LOC387934), mRNA.
ZBTB9	408.7	673.3	0	0	41.1536	7.66726e-05	1.64742	0.720207	5050500	NM_152735.3	NM_152735.3	ILMN_1688853	Homo sapiens zinc finger and BTB domain containing 9 (ZBTB9), mRNA.	MGC23166
SMARCAD1	133	219.2	0.0013	0	31.7004	0.000676021	1.64812	0.720822	6280053	NM_020159.1	NM_020159.2	ILMN_1741976	Homo sapiens SWI/SNF-related, matrix-associated actin-dependent regulator of chromatin, subfamily a, containing DEAD/H box 1 (SMARCAD1), mRNA.	KIAA1122; ETL1; DKFZp762K2015
PUS3	358.6	591.2	0	0	29.6377	0.001087	1.64863	0.721271	1050424	NM_031307.2	NM_031307.2	ILMN_2097185	Homo sapiens pseudouridylate synthase 3 (PUS3), mRNA.	FKSG32; FLJ23638; 2610020J05Rik
PAQR3	124.7	205.6	0.0013	0	27.8296	0.00164831	1.64876	0.721379	6960019	NM_177453.2	NM_001040202.1	ILMN_1716071	Homo sapiens progestin and adipoQ receptor family member III (PAQR3), mRNA.	RKTG
ZNFX1	245.9	406.1	0	0	36.591	0.00021923	1.65148	0.723763	3800487	NM_021035.1	NM_021035.2	ILMN_1745148	Homo sapiens zinc finger, NFX1-type containing 1 (ZNFX1), mRNA.	MGC131926; FLJ39275
POMT1	113.2	187	0.0013	0.0013	28.9088	0.00128564	1.65194	0.724164	4390687	NM_007171.3	NM_007171.3	ILMN_2305721	Homo sapiens protein-O-mannosyltransferase 1 (POMT1), transcript variant 1, mRNA.	FLJ37239; LGMD2K; RT
GPATCH4	680.8	1124.7	0	0	29.5954	0.00109764	1.65203	0.724237	1820544	NM_182679.1	NM_182679.1	ILMN_2383305	Homo sapiens G patch domain containing 4 (GPATCH4), transcript variant 2, mRNA.	GPATC4
LOC144438	282.8	467.4	0	0	27.3678	0.00183324	1.65276	0.724876	4150167	NR_024266.1	NR_024266.1	ILMN_3239113	Homo sapiens hypothetical LOC144438 (LOC144438), non-coding RNA.
ACTG1	6526.1	10787.3	0	0	44.967	3.1864e-05	1.65295	0.725041	6510072	NM_001614.2	NM_001614.2	ILMN_1704961	Homo sapiens actin, gamma 1 (ACTG1), mRNA.	DFNA26; ACTG; DFNA20; ACT
PURA	165.4	273.8	0.0013	0	36.2623	0.000236467	1.65538	0.727163	50601	NM_005859.3	NM_005859.3	ILMN_2127328	Homo sapiens purine-rich element binding protein A (PURA), mRNA.	PURALPHA; PUR-ALPHA; PUR1
NOL8	478.7	793.1	0	0	39.7646	0.00010557	1.65678	0.728381	4120722	NM_017948.4	NM_017948.4	ILMN_1689747	Homo sapiens nucleolar protein 8 (NOL8), mRNA.	FLJ20736; bA62C3.3; Nop132; C9orf34; bA62C3.4; DKFZp686P12242
PHLDB2	370.4	613.9	0	0	47.3965	1.82117e-05	1.6574	0.72892	3780441	NM_145753.1	NM_145753.1	ILMN_2179778	Homo sapiens pleckstrin homology-like domain, family B, member 2 (PHLDB2), mRNA.	LL5b; DKFZp686J05113; DKFZp313O2433; LL5beta; FLJ21791; DKFZp434G227
SRXN1	875.6	1451.4	0	0	44.0327	3.95121e-05	1.65761	0.729101	3780717	NM_080725.1	NM_080725.1	ILMN_1804822	Homo sapiens sulfiredoxin 1 homolog (S. cerevisiae) (SRXN1), mRNA.	Npn3; SRX1; C20orf139; YKL086W; dJ850E9.2
FRMD8	984.4	1632	0	0	26.1461	0.00242879	1.65786	0.729324	6510408	NM_031904.3	NM_031904.3	ILMN_3241870	Homo sapiens FERM domain containing 8 (FRMD8), mRNA.	MGC31785; FKSG44; FLJ32216; FLJ90369
APBB3	101.1	167.7	0.0013	0.0013	27.0847	0.00195673	1.65875	0.7301	4120279	NM_006051.2	NM_133172.2	ILMN_1740772	Homo sapiens amyloid beta (A4) precursor protein-binding, family B, member 3 (APBB3), transcript variant 3, mRNA.	MGC87674; SRA; MGC150555; FE65L2
TMEM199	295.4	490.2	0	0	45.1836	3.03138e-05	1.65944	0.730701	2190056	NM_152464.1	NM_152464.1	ILMN_1748481	Homo sapiens transmembrane protein 199 (TMEM199), mRNA.	MGC45714; C17orf32
NAT10	986.3	1640.4	0	0	54.173	3.8256e-06	1.66319	0.733949	1170554	NM_024662.1	NM_024662.1	ILMN_1705594	Homo sapiens N-acetyltransferase 10 (GCN5-related) (NAT10), mRNA.	FLJ10774; FLJ23850; DKFZp434C116; KIAA1709; hALP; ALP; FLJ12179
HS.572538	230.9	384.1	0	0	40.7711	8.37317e-05	1.66349	0.734214	3400301	Hs.572538	CF454561	ILMN_1886769	AGENCOURT_15364206 Human Anterior Horn Homo sapiens cDNA clone IMAGE:30513831 5, mRNA sequence
PUS3	457.6	761.6	0	0	44.9093	3.22901e-05	1.66434	0.734946	4260100	NM_031307.2	NM_031307.2	ILMN_1694147	Homo sapiens pseudouridylate synthase 3 (PUS3), mRNA.	FKSG32; 2610020J05Rik; FLJ23638
LOC653308	473.5	788.7	0	0	39.6734	0.00010781	1.66568	0.736112	2360110	XM_928675.1	XM_928675.1	ILMN_1784206	PREDICTED: Homo sapiens similar to N-acylsphingosine amidohydrolase 2, transcript variant 1 (LOC653308), mRNA.
TIAL1	81	135	0.0013	0.0013	21.2561	0.00748842	1.66667	0.736966	5560504	NM_003252.3	NM_003252.3	ILMN_2351309	Homo sapiens TIA1 cytotoxic granule-associated RNA binding protein-like 1 (TIAL1), transcript variant 1, mRNA. XM_945560 XM_945564 XM_945566 XM_945569 XM_945570 XM_945572 XM_945573	TCBP; TIAR; MGC33401
ZNF16	82.4	137.4	0.0013	0.0013	23.4931	0.00447394	1.66748	0.737666	7560370	NM_001029976.1	NM_006958.2	ILMN_1669275	Homo sapiens zinc finger protein 16 (ZNF16), transcript variant 1, mRNA.	KOX9
ZNF23	183.8	306.5	0.0013	0	39.0652	0.000124017	1.66757	0.73775	2470446	NM_145911.1	NM_145911.1	ILMN_1720027	Homo sapiens zinc finger protein 23 (KOX 16) (ZNF23), mRNA.	KOX16; Zfp612; ZNF359; ZNF612
FAM98A	1776.1	2963.5	0	0	56.4131	2.28397e-06	1.66854	0.738589	2100161	NM_015475.3	NM_015475.3	ILMN_1735453	Homo sapiens family with sequence similarity 98, member A (FAM98A), mRNA.	DKFZp686O03192; DKFZP564F0522
ZBTB24	121.4	202.6	0.0013	0	31.3457	0.00073355	1.66886	0.738866	3370746	NM_014797.1	NM_014797.1	ILMN_1659937	Homo sapiens zinc finger and BTB domain containing 24 (ZBTB24), mRNA.	ZNF450; BIF1; PATZ2
EMP1	3737.4	6250.9	0	0	57.9302	1.61057e-06	1.67253	0.742029	3940435	NM_001423.1	NM_001423.1	ILMN_1801616	Homo sapiens epithelial membrane protein 1 (EMP1), mRNA.	CL-20; EMP-1; TMP
LIPT1	187.7	314.2	0.0013	0	30.304	0.000932395	1.67395	0.743255	2970088	NM_145197.1	NM_015929.2	ILMN_1717524	Homo sapiens lipoyltransferase 1 (LIPT1), transcript variant 1, mRNA.	MGC13378; MGC12290
IL7R	305.1	511.1	0	0	37.7199	0.000169048	1.67519	0.744323	3890523	XM_937367.1	XM_937367.1	ILMN_1691341	PREDICTED: Homo sapiens interleukin 7 receptor (IL7R), mRNA.
GPR81	85.9	143.9	0.0013	0.0013	24.7133	0.00337808	1.6752	0.744337	2370678	NM_032554.2	NM_032554.2	ILMN_1811272	Homo sapiens G protein-coupled receptor 81 (GPR81), mRNA.	FKSG80; GPR104; TA-GPCR
DDX28	145.3	243.5	0.0013	0	27.3498	0.00184086	1.67584	0.744887	1300037	NM_018380.2	NM_018380.2	ILMN_1741736	Homo sapiens DEAD (Asp-Glu-Ala-Asp) box polypeptide 28 (DDX28), nuclear gene encoding mitochondrial protein, mRNA.	MDDX28; FLJ11282
B3GALT6	502.9	844.9	0	0	52.3847	5.77471e-06	1.68006	0.748509	2510477	NM_080605.2	NM_080605.3	ILMN_1739749	Homo sapiens UDP-Gal:betaGal beta 1,3-galactosyltransferase polypeptide 6 (B3GALT6), mRNA.	beta3GalT6
TBCC	255.4	429.1	0	0	45.2977	2.95277e-05	1.68011	0.748555	4200386	NM_003192.1	NM_003192.2	ILMN_1743352	Homo sapiens tubulin folding cofactor C (TBCC), mRNA.	CFC
GPRASP2	132.1	222	0.0013	0	23.3915	0.00457984	1.68055	0.748929	3130128	NM_138437.3	NM_001004051.1	ILMN_1754727	Homo sapiens G protein-coupled receptor associated sorting protein 2 (GPRASP2), transcript variant 1, mRNA.	GASP2; FLJ37327; FLJ35662
YRDC	951.2	1599.5	0	0	25.6574	0.00271807	1.68156	0.7498	6450475	NM_024640.3	NM_024640.3	ILMN_1736008	Homo sapiens yrdC domain containing (E. coli) (YRDC), nuclear gene encoding mitochondrial protein, mRNA.	FLJ23476; IRIP; FLJ26165; RP11-109P14.4; SUA5; DRIP3
GPATCH4	218.1	366.9	0	0	36.8177	0.00020808	1.68226	0.750397	4610136	NM_182679.1	NM_182679.1	ILMN_2383306	Homo sapiens G patch domain containing 4 (GPATCH4), transcript variant 2, mRNA.	GPATC4
AZIN1	132.3	222.9	0.0013	0	21.4574	0.00714924	1.68481	0.752584	4070661	NM_148174.2	NM_148174.2	ILMN_2327994	Homo sapiens antizyme inhibitor 1 (AZIN1), transcript variant 2, mRNA.	ODC1L; OAZIN; OAZI; MGC3832; MGC691
TDG	299.5	504.9	0	0	46.8932	2.04494e-05	1.68581	0.753442	70162	NM_003211.3	NM_003211.3	ILMN_1782331	Homo sapiens thymine-DNA glycosylase (TDG), mRNA.
TFIP11	184.7	311.4	0.0013	0	40.7405	8.43238e-05	1.68598	0.753585	2570441	NM_012143.2	NM_012143.2	ILMN_2408102	Homo sapiens tuftelin interacting protein 11 (TFIP11), transcript variant 2, mRNA.	FLJ22086; TIP39; bK445C9.6
RHBDL2	94.7	159.9	0.0013	0.0013	27.4827	0.00178538	1.68849	0.755734	6200286	NM_017821.3	NM_017821.3	ILMN_2053538	Homo sapiens rhomboid, veinlet-like 2 (Drosophila) (RHBDL2), mRNA.	RRP2; MGC16997
WDR43	352.7	596.5	0	0	46.9306	2.0274e-05	1.69124	0.758081	3130400	XM_944889.1	XM_944889.1	ILMN_1671442	PREDICTED: Homo sapiens WD repeat domain 43, transcript variant 8 (WDR43), mRNA.
PIGW	152.1	257.4	0.0013	0	28.5075	0.0014101	1.69231	0.758992	5080647	NM_178517.3	NM_178517.3	ILMN_1743397	Homo sapiens phosphatidylinositol glycan anchor biosynthesis, class W (PIGW), mRNA.	Gwt1; FLJ37433
MINA	84.6	143.2	0.0013	0.0013	25.3676	0.00290563	1.69267	0.759302	3360544	NM_153182.1	NM_032778.4	ILMN_1689624	Homo sapiens MYC induced nuclear antigen (MINA), transcript variant 3, mRNA.	NO52; FLJ14393; DKFZp762O1912; MDIG; MINA53
ZNF559	221.5	375.2	0	0	44.4616	3.57965e-05	1.69391	0.760353	2940647	NM_032497.1	NM_032497.1	ILMN_1677785	Homo sapiens zinc finger protein 559 (ZNF559), mRNA.	Nbla00121; MGC13105
MSL3	136.2	231.1	0.0013	0	30.1277	0.000971024	1.69677	0.762791	4590446	NM_078628.1	NM_078628.1	ILMN_1670723	Homo sapiens male-specific lethal 3 homolog (Drosophila) (MSL3), transcript variant 4, mRNA.	DKFZP586J1822
HS.579631	3093.3	5250.9	0	0	24.009	0.00397283	1.69751	0.763418	3520168	Hs.579631	BU536065	ILMN_1881909	AGENCOURT_10229596 NIH_MGC_141 Homo sapiens cDNA clone IMAGE:6563923 5, mRNA sequence
SREBF1	141.8	240.8	0.0013	0	36.6831	0.00021463	1.69817	0.763978	3390343	NM_004176.3	NM_001005291.1	ILMN_1663035	Homo sapiens sterol regulatory element binding transcription factor 1 (SREBF1), transcript variant 1, mRNA.	SREBP1
HSPA2	146.7	249.3	0.0013	0	26.5013	0.00223805	1.69939	0.765014	2940577	NM_021979.2	NM_021979.3	ILMN_1766499	Homo sapiens heat shock 70kDa protein 2 (HSPA2), mRNA.
PDE12	346	588	0	0	50.9695	7.99926e-06	1.69942	0.765044	3060154	NM_177966.4	NM_177966.4	ILMN_1660305	Homo sapiens phosphodiesterase 12 (PDE12), mRNA.
LOC147727	320.8	545.2	0	0	45.2513	2.98449e-05	1.6995	0.765111	5340653	NR_024333.1	NR_024333.1	ILMN_3235597	Homo sapiens hypothetical LOC147727 (LOC147727), non-coding RNA.
ATF3	463.1	787.1	0	0	32.8551	0.000518191	1.69963	0.765223	4780128	NM_001040619.1	NM_001040619.1	ILMN_2374865	Homo sapiens activating transcription factor 3 (ATF3), transcript variant 4, mRNA.
ZNF91	304.5	517.7	0	0	49.5279	1.11483e-05	1.70016	0.765674	2640619	NM_003430.1	NM_003430.2	ILMN_1802053	Homo sapiens zinc finger protein 91 (ZNF91), mRNA.	HTF10; HPF7
MNT	259.5	441.2	0	0	32.5347	0.000557866	1.70019	0.765698	6760255	NM_020310.2	NM_020310.2	ILMN_1792910	Homo sapiens MAX binding protein (MNT), mRNA.	MXD6; ROX; MAD6
TPM4	205.8	350	0	0	35.0069	0.000315726	1.70068	0.766112	6860441	NM_003290.1	NM_003290.1	ILMN_1653180	Homo sapiens tropomyosin 4 (TPM4), mRNA.
EXOC3	154.3	262.6	0.0013	0	38.6269	0.000137186	1.70188	0.767129	4730682	NM_007277.3	NM_007277.4	ILMN_1789419	Homo sapiens exocyst complex component 3 (EXOC3), mRNA.	SEC6L1; SEC6; Sec6p
C12ORF43	210.6	358.6	0	0	41.2851	7.43858e-05	1.70275	0.76787	50414	NM_022895.1	NM_022895.1	ILMN_1737818	Homo sapiens chromosome 12 open reading frame 43 (C12orf43), mRNA.	FLJ12448
LOC100130190	78.4	133.5	0.0013	0.0013	24.1966	0.00380487	1.70281	0.767914	2030224	XR_037421.1	XR_037421.1	ILMN_3188099	PREDICTED: Homo sapiens misc_RNA (LOC100130190), miscRNA.
ZNF343	138.9	236.6	0.0013	0	36.654	0.000216073	1.70338	0.768403	2350471	NM_024325.4	NM_024325.4	ILMN_1810832	Homo sapiens zinc finger protein 343 (ZNF343), mRNA.	MGC20504; dJ734P14.5; FLJ39592; MGC10715
GEMIN4	727.3	1239.7	0	0	57.466	1.79226e-06	1.70452	0.769369	6450300	NM_015721.1	NM_015721.2	ILMN_1770206	Homo sapiens gem (nuclear organelle) associated protein 4 (GEMIN4), mRNA.	HC56; p97; DKFZP434B131; DKFZP434D174; HHRF-1; HCAP1
HHEX	157.9	269.7	0.0013	0	32.8703	0.000516381	1.70804	0.772344	5130750	NM_002729.2	NM_002729.4	ILMN_1762712	Homo sapiens hematopoietically expressed homeobox (HHEX), mRNA.	HEX; PRH; PRHX; HOX11L-PEN; HMPH
RCAN1	2072.5	3548.6	0	0	61.8347	6.55436e-07	1.71223	0.775878	2850551	NM_203417.1	NM_203417.1	ILMN_2367239	Homo sapiens regulator of calcineurin 1 (RCAN1), transcript variant 2, mRNA.	ADAPT78; MCIP1; DSC1; CSP1; DSCR1; RCN1
ZNF259	400.8	686.6	0	0	53.9482	4.02884e-06	1.71307	0.776587	7050561	NM_003904.3	NM_003904.3	ILMN_1753790	Homo sapiens zinc finger protein 259 (ZNF259), mRNA.	MGC110983; ZPR1
METTL13	720.3	1235.2	0	0	58.5761	1.388e-06	1.71484	0.778075	2510463	NM_015935.4	NM_001007239.1	ILMN_1790575	Homo sapiens methyltransferase like 13 (METTL13), transcript variant 3, mRNA.	FLJ10310; CGI-01; 5630401D24Rik
C15ORF52	1392.5	2390.8	0	0	61.4688	7.1305e-07	1.71691	0.779816	2230156	NM_207380.1	NM_207380.1	ILMN_1775330	Homo sapiens chromosome 15 open reading frame 52 (C15orf52), mRNA.	FLJ43339; DKFZp686N1468
LOC732360	160.8	276.4	0.0013	0	23.0028	0.00500864	1.71891	0.78149	3940274	XR_038607.1	XR_038607.1	ILMN_3229033	PREDICTED: Homo sapiens misc_RNA (LOC732360), miscRNA.
PPRC1	299.7	515.3	0	0	50.107	9.75663e-06	1.71939	0.781894	7160100	NM_015062.3	NM_015062.3	ILMN_1796210	Homo sapiens peroxisome proliferator-activated receptor gamma, coactivator-related 1 (PPRC1), mRNA.	PRC; MGC74642; KIAA0595; RP11-302K17.6
LOC729148	639.7	1099.9	0	0	58.3864	1.44997e-06	1.7194	0.781905	5670397	XM_372205.4	XM_001129792.1	ILMN_1675542	PREDICTED: Homo sapiens similar to lethal (2) k00619 CG4775-PA (LOC729148), mRNA.
DDX21	2973.4	5112.8	0	0	37.3446	0.000184306	1.71951	0.782	2750719	NM_004728.2	NM_004728.2	ILMN_1735461	Homo sapiens DEAD (Asp-Glu-Ala-Asp) box polypeptide 21 (DDX21), mRNA.	RH-II/GU; GUA; GURDB; RH-II/GuA; DKFZp686F21172
WTAP	282.8	486.3	0	0	32.6821	0.00053925	1.71959	0.782064	1510193	NM_152858.1	NM_152858.1	ILMN_1748904	Homo sapiens Wilms tumor 1 associated protein (WTAP), transcript variant 3, mRNA.	KIAA0105; DKFZp686F20131; MGC3925
DEFB103B	190	327	0.0013	0	24.8962	0.00323877	1.72105	0.783291	5890292	XM_928791.1	NM_001081551.2	ILMN_1714587	Homo sapiens defensin, beta 103B (DEFB103B), mRNA.
MYH9	1988.9	3424.8	0	0	49.6396	1.08653e-05	1.72196	0.784049	1510458	NM_002473.3	NM_002473.3	ILMN_2087702	Homo sapiens myosin, heavy chain 9, non-muscle (MYH9), mRNA.	NMMHCA; DFNA17; EPSTS; MHA; MGC104539; FTNS; NMHC-II-A
C12ORF43	163	280.8	0.0013	0	39.7184	0.000106699	1.7227	0.784671	580014	NM_022895.1	NM_022895.1	ILMN_2169856	Homo sapiens chromosome 12 open reading frame 43 (C12orf43), mRNA.	FLJ12448
ACTB	9516.7	16404.5	0	0	55.828	2.61336e-06	1.72376	0.785558	5570132		NM_001101.2	ILMN_2038777	Homo sapiens actin, beta (ACTB), mRNA.	PS1TP5BP1; beta-actin
ZNF586	219.4	378.3	0	0	47.0992	1.9502e-05	1.72425	0.785967	1050626	NM_017652.2	NM_017652.2	ILMN_2372200	Homo sapiens zinc finger protein 586 (ZNF586), mRNA.	FLJ20070
MFSD8	105.4	181.8	0.0013	0.0013	32.1318	0.000612097	1.72486	0.786477	7210762	NM_152778.1	NM_152778.1	ILMN_2123119	Homo sapiens major facilitator superfamily domain containing 8 (MFSD8), mRNA.	CLN7; MGC33302
PFAS	130.4	225.2	0.0013	0	36.9144	0.000203498	1.72699	0.788263	3840092	NM_012393.1	NM_012393.1	ILMN_1755862	Homo sapiens phosphoribosylformylglycinamidine synthase (FGAR amidotransferase) (PFAS), mRNA.	FGAMS; PURL; KIAA0361; FGARAT
ZNF281	656.7	1134.9	0	0	59.5043	1.12091e-06	1.72819	0.789259	1240064	NM_012482.3	NM_012482.3	ILMN_1683127	Homo sapiens zinc finger protein 281 (ZNF281), mRNA.	FLJ12859; ZNP-99; ZBP-99; FLJ14378
TMEM185B	247.7	428.1	0	0	36.7475	0.000211471	1.7283	0.789354	6960544	NR_000034.1	NR_000034.1	ILMN_2231021	Homo sapiens transmembrane protein 185B (pseudogene) (TMEM185B), non-coding RNA.	FLJ20979; FAM11B
CHCHD7	119.8	207.1	0.0013	0	35.2829	0.000296285	1.72871	0.7897	5220504	NM_001011668.1	NM_001011671.1	ILMN_1744138	Homo sapiens coiled-coil-helix-coiled-coil-helix domain containing 7 (CHCHD7), transcript variant 6, mRNA.	FLJ40966; MGC2217
SFRS1	2284.1	3950	0	0	46.1423	2.43092e-05	1.72935	0.790227	430026	NM_006924.3	NM_001078166.1	ILMN_1795341	Homo sapiens splicing factor, arginine/serine-rich 1 (SFRS1), transcript variant 2, mRNA.	SRp30a; SF2; SF2p33; MGC5228; ASF
B4GALT4	144	249.1	0.0013	0	39.4395	0.000113776	1.72986	0.790656	6220672	NM_003778.3	NM_003778.3	ILMN_2380688	Homo sapiens UDP-Gal:betaGlcNAc beta 1,4- galactosyltransferase, polypeptide 4 (B4GALT4), transcript variant 2, mRNA.	B4Gal-T4; beta4Gal-T4
HS.571417	113.9	197.6	0.0013	0	29.2909	0.00117736	1.73486	0.794815	1110066	Hs.571417	BC030623	ILMN_1876124	Homo sapiens cDNA clone IMAGE:4820809
ZNF586	518.6	899.7	0	0	36.4333	0.000227337	1.73486	0.794822	1400279	NM_017652.1	NM_017652.2	ILMN_1666727	Homo sapiens zinc finger protein 586 (ZNF586), mRNA.	FLJ20070
CSTF3	387.9	673.1	0	0	24.1405	0.00385434	1.73524	0.795136	650598	NM_001033505.1	NM_001033505.1	ILMN_2397880	Homo sapiens cleavage stimulation factor, 3' pre-RNA, subunit 3, 77kDa (CSTF3), transcript variant 2, mRNA.	MGC75122; MGC43001; MGC117398; CSTF-77
TUT1	202.7	352.1	0.0013	0	23.1311	0.00486284	1.73705	0.796639	3930113	NM_022830.1	NM_022830.1	ILMN_1786108	Homo sapiens terminal uridylyl transferase 1, U6 snRNA-specific (TUT1), mRNA.	FLJ21850; MGC149809; PAPD2; TUTase; RBM21; FLJ22347; FLJ22267; MGC131987
SFRS18	178.4	309.9	0.0013	0	35.8768	0.000258416	1.73711	0.796687	2060433	NM_015491.1	NM_015491.1	ILMN_3299558	Homo sapiens splicing factor, arginine/serine-rich 18 (SFRS18), transcript variant 2, mRNA.	DKFZp564B0769; FLJ90147; SRrp130; MGC104269; C6orf111; bA98I9.2; RP11-98I9.2; HSPC306; FLJ14752; FLJ14992; FLJ14853
TPCN2	91.8	159.7	0.0013	0.0013	29.7727	0.00105373	1.73965	0.798798	5890487	NM_139075.1	NM_139075.2	ILMN_1726873	Homo sapiens two pore segment channel 2 (TPCN2), mRNA.	FLJ41094; TPC2
HNRNPH3	308.1	536	0	0	39.6107	0.000109378	1.73969	0.798834	3130280	NM_012207.2	NM_012207.2	ILMN_3270641	Homo sapiens heterogeneous nuclear ribonucleoprotein H3 (2H9) (HNRNPH3), transcript variant 2H9, mRNA.
SOCS4	514.3	895.1	0	0	59.1365	1.21997e-06	1.74042	0.799439	7100082	NM_080867.2	NM_080867.2	ILMN_2413259	Homo sapiens suppressor of cytokine signaling 4 (SOCS4), transcript variant 2, mRNA.	DKFZp686J1568; SOCS7
ZNHIT6	910.8	1589.5	0	0	63.2179	4.76661e-07	1.74517	0.803367	150681	NM_017953.2	NM_017953.2	ILMN_1668540	Homo sapiens zinc finger, HIT type 6 (ZNHIT6), mRNA.	NY-BR-75; FLJ20729; MGC131963; FLJ20760
RFESD	177	309.2	0.0013	0	37.0424	0.000197588	1.74689	0.804791	6100278	NM_173362.2	NM_173362.2	ILMN_2100458	Homo sapiens Rieske (Fe-S) domain containing (RFESD), mRNA.
FAM50B	114.7	200.5	0.0013	0	30.6206	0.000866842	1.74804	0.805737	5570376	NM_012135.1	NM_012135.1	ILMN_2153466	Homo sapiens family with sequence similarity 50, member B (FAM50B), mRNA.	D6S2654E; X5L
TRIM21	85.5	149.8	0.0013	0.0013	28.8308	0.00130894	1.75205	0.809041	6560075	NM_003141.3	NM_003141.3	ILMN_1678054	Homo sapiens tripartite motif-containing 21 (TRIM21), mRNA.	RNF81; RO52; SSA1; SSA
UTP23	330.5	579.3	0	0	31.1025	0.0007758	1.7528	0.80966	4850673	NM_032334.1	NM_032334.1	ILMN_1774860	Homo sapiens UTP23, small subunit (SSU) processome component, homolog (yeast) (UTP23), mRNA.	MGC14595
HCG4	1031.1	1807.4	0	0	49.7178	1.06714e-05	1.75289	0.809732	2690390	XR_001115.1	NR_002139.1	ILMN_1660923	Homo sapiens HLA complex group 4 (HCG4), non-coding RNA.	HCGIV.9
MYC	5079.4	8917.5	0	0	68.1592	1.52785e-07	1.75562	0.811981	6270646	NM_002467.3	NM_002467.3	ILMN_1680618	Homo sapiens v-myc myelocytomatosis viral oncogene homolog (avian) (MYC), mRNA.	c-Myc
ATF5	1037.1	1820.8	0	0	64.2031	3.79918e-07	1.75566	0.812017	1570484	NM_012068.2	NM_012068.3	ILMN_1669113	Homo sapiens activating transcription factor 5 (ATF5), mRNA.	ATFX; FLJ34666; HMFN0395
CYP20A1	211.5	372.1	0	0	49.6778	1.07701e-05	1.75934	0.815033	270332	NM_177538.1	NM_177538.1	ILMN_2391333	Homo sapiens cytochrome P450, family 20, subfamily A, polypeptide 1 (CYP20A1), transcript variant 1, mRNA.	MGC22229; CYP-M
L3MBTL2	177.8	313.1	0.0013	0	46.4401	2.26981e-05	1.76097	0.816368	450670	NM_031488.4	NM_031488.4	ILMN_3307786	Homo sapiens l(3)mbt-like 2 (Drosophila) (L3MBTL2), mRNA.	H-l(3)mbt-l; L3MBT
MARVELD2	336	591.7	0	0	56.9403	2.02288e-06	1.76101	0.816405	1940301	NM_144724.1	NM_144724.1	ILMN_1711124	Homo sapiens MARVEL domain containing 2 (MARVELD2), transcript variant 2, mRNA.	FLJ30532; MARVD2; MRVLDC2; DFNB49; Tric
TMEM185B	668.2	1176.9	0	0	63.3575	4.61583e-07	1.7613	0.81664	3850722	NR_000034.1	NR_000034.1	ILMN_2231020	Homo sapiens transmembrane protein 185B (pseudogene) (TMEM185B), non-coding RNA.	FLJ20979; FAM11B
ZNF26	221.3	390	0	0	34.6408	0.000343495	1.76231	0.817471	2750133	NM_019591.2	NM_019591.2	ILMN_1691798	Homo sapiens zinc finger protein 26 (ZNF26), mRNA.	KOX20; FLJ20755
ZNF35	330.3	582.7	0	0	34.8523	0.000327167	1.76415	0.818976	5090010	NM_003420.2	NM_003420.3	ILMN_1692100	Homo sapiens zinc finger protein 35 (ZNF35), mRNA.	Zfp105; HF.10; HF10
BYSL	612.3	1080.4	0	0	32.7273	0.000533667	1.76449	0.819255	4860356	NM_004053.3	NM_004053.3	ILMN_1682792	Homo sapiens bystin-like (BYSL), mRNA.	BYSTIN
ZNF667	91.4	161.4	0.0013	0.0013	31.1989	0.00075877	1.76586	0.820375	2070020	NM_022103.2	NM_022103.2	ILMN_1804945	Homo sapiens zinc finger protein 667 (ZNF667), mRNA.	DKFZp686O111; MIPU1; FLJ14011
SIN3B	59.4	104.9	0.0013	0.0013	20.0088	0.00997976	1.76599	0.82048	4290440	NM_015260.1	NM_015260.1	ILMN_1788315	Homo sapiens SIN3 homolog B, transcription regulator (yeast) (SIN3B), mRNA.	KIAA0700
ZNF350	59.6	105.3	0.0013	0.0013	21.3263	0.00736835	1.76678	0.821121	1240286	NM_021632.3	NM_021632.3	ILMN_1755850	Homo sapiens zinc finger protein 350 (ZNF350), mRNA.	ZBRK1; ZFQR
TRAF6	63.8	112.8	0.0013	0.0013	20.8746	0.00817598	1.76803	0.822139	6330026	NM_004620.2	NM_004620.2	ILMN_2392143	Homo sapiens TNF receptor-associated factor 6 (TRAF6), transcript variant 2, mRNA.	MGC:3310; RNF85
SGK1	332.6	588.1	0	0	27.0071	0.001992	1.76819	0.822273	1410209	NM_005627.3	NM_005627.3	ILMN_3229324	Homo sapiens serum/glucocorticoid regulated kinase 1 (SGK1), transcript variant 1, mRNA.	SGK
LOC399988	4294.9	7596.3	0	0	35.4752	0.000283452	1.76868	0.822672	4850136	XR_018287.2	XR_018287.2	ILMN_3200330	PREDICTED: Homo sapiens misc_RNA (LOC399988), miscRNA.
ANKRD37	415.5	735.9	0	0	21.7148	0.00673783	1.77112	0.824661	240682	NM_181726.1	NM_181726.2	ILMN_1756417	Homo sapiens ankyrin repeat domain 37 (ANKRD37), mRNA.	Lrp2bp; MGC111507
KLHL18	156.2	276.7	0.0013	0	44.5677	3.49325e-05	1.77145	0.824928	4050239	NM_025010.2	NM_025010.3	ILMN_1655608	Homo sapiens kelch-like 18 (Drosophila) (KLHL18), mRNA.	FLJ13703; KIAA0795
TMEM64	353.7	627.4	0	0	58.9152	1.28375e-06	1.77382	0.826859	6270600	NM_001008495.2	NM_001008495.2	ILMN_2150402	Homo sapiens transmembrane protein 64 (TMEM64), mRNA.	DKFZp762C1112
CRSP9	390.7	693.1	0	0	60.0977	9.77755e-07	1.774	0.827002	6060452	NM_004270.3	NM_004270.3	ILMN_1739770	Homo sapiens cofactor required for Sp1 transcriptional activation, subunit 9, 33kDa (CRSP9), mRNA.	CRSP33; MGC12284; MED7
TAF7	245.6	436.1	0	0	49.5431	1.11094e-05	1.77565	0.828348	430270	NM_005642.2	NM_005642.2	ILMN_1759460	Homo sapiens TAF7 RNA polymerase II, TATA box binding protein (TBP)-associated factor, 55kDa (TAF7), mRNA.	TAFII55; TAF2F
HCG4	75.1	133.4	0.0013	0.0013	27.0815	0.00195817	1.7763	0.828874	6040187	NR_002139.1	NR_002139.1	ILMN_2203729	Homo sapiens HLA complex group 4 (HCG4), non-coding RNA.	HCGIV.9
LOC729231	132.8	236.1	0.0013	0	20.3292	0.00927001	1.77786	0.830143	5390132	XR_038073.1	XR_038073.1	ILMN_3223813	PREDICTED: Homo sapiens misc_RNA (LOC729231), miscRNA.
SURF6	955.8	1702.5	0	0	61.9676	6.35682e-07	1.78123	0.832874	2600452	NM_006753.3	NM_006753.3	ILMN_1778032	Homo sapiens surfeit 6 (SURF6), mRNA.	FLJ30322
ZNF469	72.4	129	0.0013	0.0013	25.0097	0.00315522	1.78177	0.833309	2970753	XM_040592.7	XM_001125745.1	ILMN_1794442	PREDICTED: Homo sapiens zinc finger protein 469 (ZNF469), mRNA.
MBLAC2	132.2	235.8	0.0013	0	41.5452	7.00616e-05	1.78366	0.834842	7380463	NM_203406.1	NM_203406.1	ILMN_2193752	Homo sapiens metallo-beta-lactamase domain containing 2 (MBLAC2), mRNA.	MGC46734; DKFZp686P15118
CBLL1	131.4	234.4	0.0013	0	25.7596	0.00265485	1.78387	0.835007	1690180	NM_024814.1	NM_024814.1	ILMN_1705433	Homo sapiens Cas-Br-M (murine) ecotropic retroviral transforming sequence-like 1 (CBLL1), mRNA.	HAKAI; FLJ23109; MGC163403; RNF188; MGC163401
DKK1	1105.7	1974	0	0	26.4896	0.00224409	1.78529	0.836162	4880609	NM_012242.2	NM_012242.2	ILMN_2174189	Homo sapiens dickkopf homolog 1 (Xenopus laevis) (DKK1), mRNA.	DKK-1; SK
SGK1	349.5	624.1	0	0	24.0739	0.0039139	1.78569	0.836485	2030324	NM_005627.3	NM_005627.3	ILMN_3305938	Homo sapiens serum/glucocorticoid regulated kinase 1 (SGK1), transcript variant 1, mRNA.	SGK
BAG5	732.8	1309.2	0	0	66.0973	2.45624e-07	1.78657	0.837194	130669	NM_004873.2	NM_004873.2	ILMN_2361695	Homo sapiens BCL2-associated athanogene 5 (BAG5), transcript variant 2, mRNA.	BAG-5
TTC14	149	266.2	0.0013	0	44.3707	3.65536e-05	1.78658	0.837198	270403	NM_133462.2	NM_133462.2	ILMN_2390472	Homo sapiens tetratricopeptide repeat domain 14 (TTC14), transcript variant 1, mRNA.	DRDL5813; KIAA1980; DKFZp313M1015; FLJ00166; PRO19630
ZNF828	241.9	432.9	0	0	47.9042	1.62024e-05	1.78958	0.839623	4480504	NM_032436.1	NM_032436.1	ILMN_1729976	Homo sapiens zinc finger protein 828 (ZNF828), mRNA.	KIAA1802; FLJ90413
PTPRE	65.7	117.6	0.0013	0.0013	24.5434	0.00351285	1.78995	0.839923	2490240	NM_130435.2	NM_130435.2	ILMN_2383611	Homo sapiens protein tyrosine phosphatase, receptor type, E (PTPRE), transcript variant 2, mRNA.	DKFZp313F1310; PTPE; HPTPE; R-PTP-EPSILON
WDR5	116.7	209	0.0013	0	29.7232	0.00106581	1.79092	0.840698	4850079	NM_052821.3	NM_017588.2	ILMN_1728626	Homo sapiens WD repeat domain 5 (WDR5), transcript variant 1, mRNA.	SWD3; BIG-3
KCTD8	56	100.3	0.0013	0.0013	20.9245	0.00808258	1.79107	0.840823	1980079	NM_198353.1	NM_198353.1	ILMN_1754570	Homo sapiens potassium channel tetramerisation domain containing 8 (KCTD8), mRNA.
ZNF296	203.8	365.1	0.0013	0	22.523	0.00559371	1.79146	0.841138	2970397	NM_145288.1	NM_145288.1	ILMN_1693242	Homo sapiens zinc finger protein 296 (ZNF296), mRNA.	ZNF296
LRRC58	344.3	616.9	0	0	59.4111	1.14522e-06	1.79175	0.84137	1690161	NM_001099678.1	NM_001099678.1	ILMN_3251467	Homo sapiens leucine rich repeat containing 58 (LRRC58), mRNA.
POLR1C	920.6	1653.9	0	0	29.9938	0.00100143	1.79655	0.845226	5700167	NM_004875.2	NM_203290.1	ILMN_1767219	Homo sapiens polymerase (RNA) I polypeptide C, 30kDa (POLR1C), transcript variant 1, mRNA.	RPAC1; RPA5; RPA39; RP3-337H4.4; RPA40
NOP56	992	1782.4	0	0	53.9363	4.03989e-06	1.79677	0.845409	5910154	NM_006392.2	NM_006392.2	ILMN_2044832	Homo sapiens NOP56 ribonucleoprotein homolog (yeast) (NOP56), transcript variant 1, mRNA.	NOP56
ZNF529	152.3	273.8	0.0013	0	38.5689	0.00013903	1.79777	0.846207	6900356	NM_020951.1	NM_020951.2	ILMN_1660193	Homo sapiens zinc finger protein 529 (ZNF529), mRNA.	KIAA1615
YOD1	575.1	1035	0	0	51.5187	7.04904e-06	1.79969	0.847746	4590020	NM_018566.3	NM_018566.3	ILMN_1678919	Homo sapiens YOD1 OTU deubiquinating enzyme 1 homolog (S. cerevisiae) (YOD1), mRNA.	PRO0907; RP11-164O23.1; OTUD2; DKFZp451J1719
HIST2H2BE	926.3	1667.6	0	0	28.8727	0.00129637	1.80028	0.848222	4230678	NM_003528.2	NM_003528.2	ILMN_1732071	Homo sapiens histone cluster 2, H2be (HIST2H2BE), mRNA.	H2BFQ; MGC119804; MGC129733; H2B/q; GL105; MGC129734; H2B; MGC119802; H2B.1
ZNF562	266.1	479.2	0	0	57.6276	1.72679e-06	1.80083	0.848659	5720100	NM_017656.1	NM_017656.2	ILMN_1672940	Homo sapiens zinc finger protein 562 (ZNF562), mRNA.	MGC126160; FLJ20079
SNAPC1	440.1	792.6	0	0	37.407	0.000181677	1.80095	0.848762	3420020	NM_003082.2	NM_003082.2	ILMN_2093389	Homo sapiens small nuclear RNA activating complex, polypeptide 1, 43kDa (SNAPC1), mRNA.	SNAP43; PTFgamma
EXOSC6	355	639.4	0	0	44.1172	3.87507e-05	1.80113	0.8489	6330025	NM_058219.2	NM_058219.2	ILMN_1670218	Homo sapiens exosome component 6 (EXOSC6), mRNA.	hMtr3p; MTR3; p11; EAP4; Mtr3p
C10ORF2	247.3	445.6	0	0	46.5479	2.21417e-05	1.80186	0.849487	2190538	NM_021830.3	NM_021830.3	ILMN_1701243	Homo sapiens chromosome 10 open reading frame 2 (C10orf2), mRNA.	C10orf2; TWINL; PEO1; PEO; FLJ21832; PEOA3; SANDO
ORMDL3	66	119	0.0013	0.0013	21.419	0.00721274	1.80303	0.850424	1500112	NM_139280.1	NM_139280.1	ILMN_1662174	Homo sapiens ORM1-like 3 (S. cerevisiae) (ORMDL3), mRNA.
ANKRD49	141.1	254.7	0.0013	0	44.8713	3.25739e-05	1.8051	0.852081	520341	NM_017704.2	NM_017704.2	ILMN_1669259	Homo sapiens ankyrin repeat domain 49 (ANKRD49), mRNA.	FGIF; FLJ20189; GBIF; FLJ20441
CTR9	167.6	302.7	0.0013	0	24.5388	0.00351658	1.80609	0.852867	2570020	NM_014633.2	NM_014633.3	ILMN_1665164	Homo sapiens Ctr9, Paf1/RNA polymerase II complex component, homolog (S. cerevisiae) (CTR9), mRNA.	KIAA0155; TSBP; p150TSP; SH2BP1; p150
EIF3J	712.9	1287.8	0	0	68.9175	1.28307e-07	1.80642	0.853137	4280020	NM_003758.1	NM_003758.2	ILMN_1815345	Homo sapiens eukaryotic translation initiation factor 3, subunit J (EIF3J), mRNA.	eIF3-p35; eIF3j; eIF3-alpha; EIF3S1
NOP56	810.4	1464	0	0	20.4394	0.00903774	1.80652	0.853209	5560465	XM_936090.1	NM_006392.2	ILMN_1705407	Homo sapiens NOP56 ribonucleoprotein homolog (yeast) (NOP56), transcript variant 1, mRNA.	NOP56
PRAGMIN	201.2	364.3	0	0	27.7296	0.00168671	1.81064	0.856497	2640441	NM_001080826.1	NM_001080826.1	ILMN_3240222	Homo sapiens homolog of rat pragma of Rnd2 (PRAGMIN), mRNA.	DKFZp761P0423
C1ORF135	86.1	155.9	0.0013	0.0013	20.1491	0.00966251	1.81069	0.856536	150129	NM_024037.1	NM_024037.1	ILMN_1787280	Homo sapiens chromosome 1 open reading frame 135 (C1orf135), mRNA.	FLJ14264; MGC2603
LOC345041	221.9	402.5	0	0	26.8825	0.00204998	1.81388	0.859079	1510484	XR_038458.1	XR_038458.1	ILMN_3204890	PREDICTED: Homo sapiens misc_RNA (LOC345041), miscRNA.
FSTL3	142.4	258.3	0.0013	0	25.3994	0.00288443	1.8139	0.859098	2360356	NM_005860.1	NM_005860.2	ILMN_1730670	Homo sapiens follistatin-like 3 (secreted glycoprotein) (FSTL3), mRNA.	FLRG; FSRP
SFRS2	3076	5580.9	0	0	32.49	0.000563638	1.81434	0.859442	3940414	NM_003016.2	NM_003016.3	ILMN_1696407	Homo sapiens splicing factor, arginine/serine-rich 2 (SFRS2), mRNA.	PR264; SC-35; SRp30b; SC35; SFRS2A
LOC642897	434.8	789.5	0	0	47.0108	1.99031e-05	1.81578	0.860587	5560253	NM_182749.1	XR_017554.1	ILMN_1701077	PREDICTED: Homo sapiens misc_RNA (LOC642897), miscRNA.
MAP6D1	296	537.6	0	0	22.9516	0.00506804	1.81622	0.860936	2680538	NM_024871.1	NM_024871.1	ILMN_1688464	Homo sapiens MAP6 domain containing 1 (MAP6D1), mRNA.	SL21; FLJ12748; MAPO6D1
ANKRD16	145.9	265	0.0013	0	39.625	0.000109018	1.81631	0.861012	650008	NM_001009941.1	NM_019046.1	ILMN_1659156	Homo sapiens ankyrin repeat domain 16 (ANKRD16), transcript variant 1, mRNA.
RPP40	1201.7	2184.8	0	0	69.104	1.22914e-07	1.81809	0.862424	160204	NM_006638.2	NM_006638.2	ILMN_1810423	Homo sapiens ribonuclease P/MRP 40kDa subunit (RPP40), mRNA.	RNASEP1; bA428J1.3
USP14	164.4	298.9	0.0013	0	33.225	0.000475883	1.81813	0.862453	2490382	NM_005151.2	NM_001037334.1	ILMN_1806804	Homo sapiens ubiquitin specific peptidase 14 (tRNA-guanine transglycosylase) (USP14), transcript variant 2, mRNA.	TGT
WDR4	1281.5	2330.2	0	0	46.0071	2.50778e-05	1.81834	0.86262	3930703	NM_033661.3	NM_033661.3	ILMN_1656628	Homo sapiens WD repeat domain 4 (WDR4), transcript variant 2, mRNA.	TRM82
MAP2K3	751	1366.1	0	0	26.9549	0.00201609	1.81904	0.863178	3170017	XM_940575.1	NM_002756.3	ILMN_1790534	Homo sapiens mitogen-activated protein kinase kinase 3 (MAP2K3), transcript variant A, mRNA.	MEK3; MKK3; MAPKK3; PRKMK3
MOBKL3	395.2	719	0	0	65.1038	3.08759e-07	1.81933	0.863409	6940307	NM_199482.2	NM_199482.2	ILMN_3306168	Homo sapiens MOB1, Mps One Binder kinase activator-like 3 (yeast) (MOBKL3), transcript variant 2, mRNA.	2C4D; MGC12264; MOB1; CGI-95; PREI3; MOB3
PLOD2	298	542.2	0	0	61.3093	7.39724e-07	1.81946	0.863513	4640187	NM_000935.2	NM_000935.2	ILMN_2410924	Homo sapiens procollagen-lysine, 2-oxoglutarate 5-dioxygenase 2 (PLOD2), transcript variant 2, mRNA.	LH2; TLH
C7ORF43	85.6	155.8	0.0013	0.0013	26.9993	0.00199558	1.82009	0.864013	510255	NM_018275.3	NM_018275.3	ILMN_1770030	Homo sapiens chromosome 7 open reading frame 43 (C7orf43), mRNA.	FLJ10925; DKFZp761G0712
LOC441019	407.3	741.4	0	0	39.2729	0.000118225	1.82028	0.86416	6860162	XM_498969.2	XM_498969.2	ILMN_1761281	PREDICTED: Homo sapiens hypothetical LOC441019 (LOC441019), mRNA.
PLAUR	440.9	803.3	0	0	20.9263	0.00807923	1.82196	0.865487	730528	NM_002659.2	NM_002659.2	ILMN_2408543	Homo sapiens plasminogen activator, urokinase receptor (PLAUR), transcript variant 1, mRNA.	UPAR; URKR; CD87
STK38L	63.8	116.3	0.0013	0.0013	21.4635	0.00713921	1.82288	0.866223	2760653	NM_015000.1	NM_015000.2	ILMN_1755792	Homo sapiens serine/threonine kinase 38 like (STK38L), mRNA.	NDR2; KIAA0965
C21ORF100	175.6	320.2	0.0013	0	20.6708	0.0085688	1.82346	0.86668	5960484	NM_145033.1	XR_017892.1	ILMN_1667790	PREDICTED: Homo sapiens chromosome 21 open reading frame 100 (C21orf100), misc RNA.
GTPBP4	2412	4399.4	0	0	75.4917	2.82377e-08	1.82396	0.867077	1090437	NM_012341.2	NM_012341.2	ILMN_1742577	Homo sapiens GTP binding protein 4 (GTPBP4), mRNA.	NGB; CRFG; NOG1; FLJ10686; FLJ39774; FLJ10690
ZNF813	76.6	139.8	0.0013	0.0013	28.5188	0.00140644	1.82507	0.867948	5310315	NM_001004301.1	NM_001004301.3	ILMN_1749809	Homo sapiens zinc finger protein 813 (ZNF813), mRNA.	FLJ16542; FLJ34141
RARA	382	697.5	0	0	55.0351	3.13682e-06	1.82592	0.868621	7050600	NM_001024809.2	NM_000964.2	ILMN_1659206	Homo sapiens retinoic acid receptor, alpha (RARA), transcript variant 1, mRNA.	NR1B1; RAR
FAM86C	77.6	142	0.0013	0.0013	30.7577	0.000839905	1.8299	0.871762	670446	NM_152563.1	NM_152563.2	ILMN_1753482	Homo sapiens family with sequence similarity 86, member C (FAM86C), transcript variant 2, mRNA.	MGC45068; FLJ10661; FLJ27199
CHPF2	67.4	123.4	0.0013	0.0013	20.5528	0.00880481	1.83086	0.872522	1740326	NM_019015.1	NM_019015.1	ILMN_1772991	Homo sapiens chondroitin polymerizing factor 2 (CHPF2), mRNA.	KIAA1402
CASP7	65.8	120.5	0.0013	0.0013	26.4297	0.00227525	1.83131	0.872874	5290465	NM_033339.3	NM_033339.3	ILMN_2373763	Homo sapiens caspase 7, apoptosis-related cysteine peptidase (CASP7), transcript variant gamma, mRNA.	ICE-LAP3; CMH-1; MCH3
TACSTD2	6565.9	12038	0	0	76.8327	2.07362e-08	1.83341	0.874531	6270138	NM_002353.1	NM_002353.1	ILMN_1739001	Homo sapiens tumor-associated calcium signal transducer 2 (TACSTD2), mRNA.	GA733; EGP-1; TROP2; GA733-1; M1S1
RBM28	261	478.9	0	0	46.9374	2.02423e-05	1.83487	0.875675	380682	NM_018077.1	NM_018077.1	ILMN_1793033	Homo sapiens RNA binding motif protein 28 (RBM28), mRNA.	FLJ10377
ARL5B	158.4	290.7	0.0013	0	50.134	9.69617e-06	1.83523	0.875959	1710753	NM_178815.3	NM_178815.3	ILMN_2120022	Homo sapiens ADP-ribosylation factor-like 5B (ARL5B), mRNA.	ARL8
LOC644422	355	652.6	0	0	45.9524	2.53957e-05	1.83831	0.87838	380750	XM_930254.1	XR_019449.1	ILMN_1712347	PREDICTED: Homo sapiens misc_RNA (LOC644422), miscRNA.
MSX1	472.6	869	0	0	58.9796	1.26485e-06	1.83876	0.878737	1010333	NM_002448.1	NM_002448.3	ILMN_1777397	Homo sapiens msh homeobox 1 (MSX1), mRNA.	HOX7; HYD1
OBFC2A	1322.3	2433.7	0	0	75.8929	2.5746e-08	1.84051	0.880102	4260253	NM_022837.1	NM_001031716.1	ILMN_1785852	Homo sapiens oligonucleotide/oligosaccharide-binding fold containing 2A (OBFC2A), mRNA.	MGC111163; FLJ22833; DKFZp667M1322; FLJ13624
LOC731007	97.3	179.2	0.0013	0.0013	37.6976	0.000169918	1.84173	0.881059	1850402	XM_938196.1	XM_001132080.1	ILMN_1777499	PREDICTED: Homo sapiens similar to Adenylate kinase isoenzyme 4, mitochondrial (Adenylate kinase 3-like 1) (ATP-AMP transphosphorylase) (LOC731007), mRNA.
EIF5A2	68.2	125.7	0.0013	0.0013	20.0694	0.00984147	1.84311	0.882141	2190356	NM_020390.5	NM_020390.5	ILMN_1735151	Homo sapiens eukaryotic translation initiation factor 5A2 (EIF5A2), mRNA.	EIF-5A2; eIF5AII
BCLAF1	768.1	1418	0	0	73.967	4.01144e-08	1.84611	0.884491	3800176	NM_014739.1	NM_001077440.1	ILMN_1775192	Homo sapiens BCL2-associated transcription factor 1 (BCLAF1), transcript variant 2, mRNA.	BTF; bK211L9.1; KIAA0164
PMM2	285.3	527.5	0	0	60.6226	8.66443e-07	1.84893	0.886691	1260315	NM_000303.1	NM_000303.1	ILMN_1785336	Homo sapiens phosphomannomutase 2 (PMM2), mRNA.	CDGS; CDG1a; CDG1
PANX1	168.5	311.6	0.0013	0	52.9547	5.06442e-06	1.84926	0.886947	1940343	NM_015368.3	NM_015368.3	ILMN_1697817	Homo sapiens pannexin 1 (PANX1), mRNA.	MRS1; MGC21309; UNQ2529
PLD6	147.2	272.3	0.0013	0	33.7816	0.000418639	1.84986	0.887419	1980474	NM_178836.2	NM_178836.2	ILMN_1731518	Homo sapiens phospholipase D family, member 6 (PLD6), mRNA.
BRMS1L	154.2	285.3	0.0013	0	50.8253	8.26932e-06	1.85019	0.887677	3140039	NM_032352.3	NM_032352.3	ILMN_1775943	Homo sapiens breast cancer metastasis-suppressor 1-like (BRMS1L), mRNA.	BRMS1; MGC11296
EFNB2	310.6	575.4	0	0	39.8626	0.000103214	1.85254	0.889507	5090289	NM_004093.2	NM_004093.2	ILMN_1703852	Homo sapiens ephrin-B2 (EFNB2), mRNA.	MGC126227; LERK5; HTKL; EPLG5; MGC126226; Htk-L; MGC126228
MEST	65.2	120.8	0.0013	0.0013	27.1844	0.00191232	1.85276	0.889677	3520338	NM_177524.1	NM_177524.1	ILMN_1669479	Homo sapiens mesoderm specific transcript homolog (mouse) (MEST), transcript variant 2, mRNA.	PEG1; MGC111102; DKFZp686L18234; MGC8703
DNAJB1	1210.1	2242.2	0	0	31.1704	0.000763765	1.8529	0.889789	60079	NM_006145.1	NM_006145.1	ILMN_1775304	Homo sapiens DnaJ (Hsp40) homolog, subfamily B, member 1 (DNAJB1), mRNA.	Sis1; Hsp40; HSPF1; Hdj1
NOL6	458.4	850	0	0	70.5845	8.74078e-08	1.85428	0.890856	3180706	NM_139235.3	NM_139235.3	ILMN_2320250	Homo sapiens nucleolar protein family 6 (RNA-associated) (NOL6), transcript variant gamma, mRNA.	MGC20838; NRAP; MGC14921; bA311H10.1; MGC14896; UTP22; FLJ21959
CPA4	83.3	154.5	0.0013	0.0013	33.9761	0.000400304	1.85474	0.891218	520682	NM_016352.2	NM_016352.2	ILMN_1784294	Homo sapiens carboxypeptidase A4 (CPA4), mRNA.	CPA3
TWISTNB	197.4	366.3	0.0013	0	46.4672	2.25569e-05	1.85562	0.891904	5570343	NM_001002926.1	NM_001002926.1	ILMN_1781121	Homo sapiens TWIST neighbor (TWISTNB), mRNA.
CCNT2	95.7	177.9	0.0013	0.0013	23.344	0.0046302	1.85893	0.894476	3520382	NM_001241.2	NM_058241.1	ILMN_1722522	Homo sapiens cyclin T2 (CCNT2), transcript variant b, mRNA.	FLJ90560; MGC134840
MYD88	200.1	372	0.0013	0	47.6833	1.70479e-05	1.85907	0.894581	4560576	NM_002468.2	NM_002468.3	ILMN_1738523	Homo sapiens myeloid differentiation primary response gene (88) (MYD88), mRNA.
NPTX1	246.3	458.3	0	0	54.827	3.29079e-06	1.86074	0.895876	6100468	NM_002522.2	NM_002522.2	ILMN_1814221	Homo sapiens neuronal pentraxin I (NPTX1), mRNA.	MGC105123; NP1; DKFZp686J2446
RRP15	1195.2	2224.3	0	0	52.1402	6.10914e-06	1.86103	0.896099	4900484	NM_016052.2	NM_016052.3	ILMN_1685661	Homo sapiens ribosomal RNA processing 15 homolog (S. cerevisiae) (RRP15), mRNA.	KIAA0507; CGI-115; MGC22291
RANBP6	178.3	332	0.0013	0	55.3937	2.88822e-06	1.86203	0.896877	50370	NM_012416.2	NM_012416.2	ILMN_1780842	Homo sapiens RAN binding protein 6 (RANBP6), transcript variant 1, mRNA.
PDLIM5	57.6	107.3	0.0013	0.0013	24.4451	0.00359327	1.86285	0.897509	380523	NM_001011515.1	NM_001011515.1	ILMN_2412281	Homo sapiens PDZ and LIM domain 5 (PDLIM5), transcript variant 4, mRNA.	ENH; LIM; L9; ENH1
HSPA1B	4176	7787.3	0	0	22.9798	0.00503524	1.86477	0.899001	3850433	NM_005346.3	NM_005346.3	ILMN_1660436	Homo sapiens heat shock 70kDa protein 1B (HSPA1B), mRNA.	HSP70-2; HSPA1A
RGS2	3508.3	6542.7	0	0	37.4713	0.000179007	1.86492	0.899114	3400019	NM_002923.1	NM_002923.1	ILMN_2197365	Homo sapiens regulator of G-protein signalling 2, 24kDa (RGS2), mRNA.	G0S8
MT2A	3622.6	6757.5	0	0	64.7641	3.3388e-07	1.86537	0.899464	450615	NM_005953.2	NM_005953.2	ILMN_1686664	Homo sapiens metallothionein 2A (MT2A), mRNA.	MT2
ZNF791	404	754	0	0	58.6903	1.35198e-06	1.86634	0.900209	3830192	NM_153358.1	NM_153358.1	ILMN_1758105	Homo sapiens zinc finger protein 791 (ZNF791), mRNA.	MGC126179; FLJ90396; MGC126180
ZNF561	62.3	116.4	0.0013	0.0013	25.0123	0.00315333	1.86838	0.901787	2230300	NM_152289.1	NM_152289.1	ILMN_1717049	Homo sapiens zinc finger protein 561 (ZNF561), mRNA.	MGC45408
PFDN4	61	114.1	0.0013	0.0013	23.5285	0.00443762	1.87049	0.903418	7200471	NM_002623.3	NM_002623.3	ILMN_1801762	Homo sapiens prefoldin subunit 4 (PFDN4), mRNA.	C1; PFD4
KIAA1285	82.1	153.7	0.0013	0.0013	23.5324	0.00443364	1.87211	0.904663	5860240	NM_015694.1	NM_015694.1	ILMN_1749583	Homo sapiens KIAA1285 protein (KIAA1285), mRNA.
FLJ39827	146.4	274.1	0.0013	0	34.4105	0.000362201	1.87227	0.904787	5420400	NM_152424.1	NM_152424.1	ILMN_1750051	Homo sapiens hypothetical protein FLJ39827 (FLJ39827), mRNA.	RP11-403E24.2
AMY1A	2475.6	4637.6	0	0	77.5951	1.73976e-08	1.87332	0.9056	1740220	NM_004038.3	NM_004038.3	ILMN_2294762	Homo sapiens amylase, alpha 1A (salivary) (AMY1A), transcript variant 1, mRNA.	AMY1; AMY1B
GALNT4	94.9	177.8	0.0013	0.0013	21.405	0.00723602	1.87355	0.905775	7320717	NM_003774.3	NM_003774.3	ILMN_1739297	Homo sapiens UDP-N-acetyl-alpha-D-galactosamine:polypeptide N-acetylgalactosaminyltransferase 4 (GalNAc-T4) (GALNT4), mRNA.	GalNAcT4; GALNAC-T4
PTPN2	68.1	127.6	0.0013	0.0013	29.4522	0.00113444	1.87372	0.905902	3610370	NM_002828.2	NM_002828.2	ILMN_2296036	Homo sapiens protein tyrosine phosphatase, non-receptor type 2 (PTPN2), transcript variant 1, mRNA.	TCELLPTP; TCPTP; TC-PTP; PTPT
TGFA	815.7	1528.5	0	0	67.9254	1.61235e-07	1.87385	0.906006	360377	NM_003236.1	NM_003236.1	ILMN_2083946	Homo sapiens transforming growth factor, alpha (TGFA), mRNA.	TFGA
AKAP12	625.5	1172.7	0	0	53.4779	4.48962e-06	1.87482	0.906752	6940475	NM_005100.2	NM_005100.2	ILMN_2308950	Homo sapiens A kinase (PRKA) anchor protein (gravin) 12 (AKAP12), transcript variant 1, mRNA.	DKFZp686M0430; AKAP250; DKFZp686O0331
ADM	1032.6	1936.8	0	0	55.4764	2.83374e-06	1.87565	0.907393	5670465	NM_001124.1	NM_001124.1	ILMN_1708934	Homo sapiens adrenomedullin (ADM), mRNA.	AM
OSGEPL1	111.3	209	0.0013	0	29.3196	0.00116961	1.87781	0.909049	3840747	NM_022353.2	NM_022353.2	ILMN_2047676	Homo sapiens O-sialoglycoprotein endopeptidase-like 1 (OSGEPL1), mRNA.
QTRTD1	534.4	1004.2	0	0	74.9015	3.23482e-08	1.87912	0.910055	2490204	NM_024638.2	NM_024638.2	ILMN_2155516	Homo sapiens queuine tRNA-ribosyltransferase domain containing 1 (QTRTD1), mRNA.	FLJ12960
GRPEL1	1383.7	2600.5	0	0	51.739	6.70039e-06	1.87938	0.910258	1510468	NM_025196.2	NM_025196.2	ILMN_1670817	Homo sapiens GrpE-like 1, mitochondrial (E. coli) (GRPEL1), nuclear gene encoding mitochondrial protein, mRNA.	HMGE; FLJ25609
SLC29A3	66.4	125	0.0013	0.0013	29.1884	0.00120548	1.88253	0.912673	3800463	NM_018344.3	NM_018344.3	ILMN_1717326	Homo sapiens solute carrier family 29 (nucleoside transporters), member 3 (SLC29A3), mRNA.	FLJ11160; ENT3
C6ORF120	58.8	110.8	0.0013	0.0013	23.4918	0.00447528	1.88435	0.91407	5560703	NM_001029863.1	NM_001029863.1	ILMN_1743187	Homo sapiens chromosome 6 open reading frame 120 (C6orf120), mRNA.	bA160E12.4
C1ORF163	156.9	296.4	0.0013	0	24.3289	0.00369071	1.8891	0.9177	2810022	NM_023077.1	NM_023077.1	ILMN_1757415	Homo sapiens chromosome 1 open reading frame 163 (C1orf163), mRNA.	FLJ12439
SGK	532.9	1007.5	0	0	65.8529	2.59842e-07	1.8906	0.918843	4390450	NM_005627.2	NM_005627.2	ILMN_1702487	Homo sapiens serum/glucocorticoid regulated kinase (SGK), mRNA.	SGK1
SDAD1	1228.9	2324.2	0	0	81.6581	6.82637e-09	1.89128	0.919367	6620441	NM_018115.1	NM_018115.2	ILMN_1735360	Homo sapiens SDA1 domain containing 1 (SDAD1), mRNA.	DKFZp686E22207; FLJ10498
LOC100132418	136.7	259.2	0.0013	0	51.3322	7.35834e-06	1.89612	0.923052	5870754	XM_001719607.1	XM_001719607.1	ILMN_3242357	PREDICTED: Homo sapiens similar to PRO1102 (LOC100132418), mRNA.
TGM2	516.2	981.1	0	0	76.9668	2.01057e-08	1.90062	0.92647	1580435	NM_004613.2	NM_004613.2	ILMN_1705750	Homo sapiens transglutaminase 2 (C polypeptide, protein-glutamine-gamma-glutamyltransferase) (TGM2), transcript variant 1, mRNA.	TGC; TG2
NUP98	91	173	0.0013	0.0013	39.5155	0.000111802	1.9011	0.926834	3440528	NM_139131.2	NM_016320.3	ILMN_1732776	Homo sapiens nucleoporin 98kDa (NUP98), transcript variant 1, mRNA.	NUP196; ADIR2
MTERF	176.5	335.6	0.0013	0	53.4128	4.55743e-06	1.90142	0.927075	2260070	NM_006980.3	NM_006980.3	ILMN_2099249	Homo sapiens mitochondrial transcription termination factor (MTERF), nuclear gene encoding mitochondrial protein, mRNA.	MGC131634
C10ORF47	338.3	643.6	0	0	29.9112	0.00102066	1.90245	0.927861	1110767	NM_153256.2	NM_153256.2	ILMN_2128639	Homo sapiens chromosome 10 open reading frame 47 (C10orf47), mRNA.	MGC35403
CTTN	56.8	108.2	0.0013	0.0013	25.9066	0.00256649	1.90493	0.929738	7400437	NM_005231.2	NM_005231.2	ILMN_1798838	Homo sapiens cortactin (CTTN), transcript variant 1, mRNA.	EMS1; FLJ34459
YRDC	1464.4	2807.4	0	0	85.3765	2.89968e-09	1.9171	0.938925	3440224	NM_024640.3	NM_024640.3	ILMN_2061732	Homo sapiens yrdC domain containing (E. coli) (YRDC), nuclear gene encoding mitochondrial protein, mRNA.	FLJ23476; IRIP; FLJ26165; RP11-109P14.4; SUA5; DRIP3
C19ORF29	48.6	93.2	0.0013	0.0013	22.4128	0.00573746	1.9177	0.939374	1820307	NM_001080543.1	NM_001080543.1	ILMN_2350421	Homo sapiens chromosome 19 open reading frame 29 (C19orf29), transcript variant 1, mRNA.	cactin; NY-REN-24
ALG10B	86.4	166.1	0.0013	0.0013	24.2318	0.00377416	1.92245	0.942949	5310524	NM_001013620.3	NM_001013620.3	ILMN_3251482	Homo sapiens asparagine-linked glycosylation 10, alpha-1,2-glucosyltransferase homolog B (yeast) (ALG10B), mRNA.	ALG10; KCR1
TGFA	380.6	732.4	0	0	75.9715	2.52842e-08	1.92433	0.944356	3420296	NM_003236.1	NM_001099691.1	ILMN_1805175	Homo sapiens transforming growth factor, alpha (TGFA), transcript variant 2, mRNA.	TFGA
ZNF266	82.6	159	0.0013	0.0013	20.0999	0.0097726	1.92494	0.944813	3940333	NM_006631.2	NM_006631.2	ILMN_2396786	Homo sapiens zinc finger protein 266 (ZNF266), mRNA.	HZF1
ANKRD16	46.4	89.4	0.0026	0.0013	21.6239	0.00688034	1.92672	0.94615	3450274	NM_001009941.1	NM_001009941.1	ILMN_2353431	Homo sapiens ankyrin repeat domain 16 (ANKRD16), transcript variant 2, mRNA.
PDCD7	301.7	581.3	0	0	61.5888	6.93617e-07	1.92675	0.946168	7320307	NM_005707.1	NM_005707.1	ILMN_1772959	Homo sapiens programmed cell death 7 (PDCD7), mRNA.	HES18; ES18; MGC22015
C14ORF169	450.6	868.3	0	0	50.1986	9.553e-06	1.92699	0.946346	6510634	NM_024644.1	NM_024644.2	ILMN_1711543	Homo sapiens chromosome 14 open reading frame 169 (C14orf169), mRNA.	FLJ21802
ADAMTS1	251.5	485.1	0	0	25.1993	0.00302044	1.92883	0.947724	6900086	NM_006988.3	NM_006988.3	ILMN_1673566	Homo sapiens ADAM metallopeptidase with thrombospondin type 1 motif, 1 (ADAMTS1), mRNA.	KIAA1346; C3-C5; METH1
NEXN	108.9	210.1	0.0013	0	34.4219	0.000361252	1.92929	0.948072	2750187	NM_144573.1	NM_144573.3	ILMN_1783276	Homo sapiens nexilin (F actin binding protein) (NEXN), mRNA.	MGC138865; MGC138866; NELIN; MGC104234
MYC	2266.5	4380.6	0	0	88.511	1.40896e-09	1.93276	0.950662	6550600	NM_002467.3	NM_002467.3	ILMN_2110908	Homo sapiens v-myc myelocytomatosis viral oncogene homolog (avian) (MYC), mRNA.	c-Myc
C10ORF47	204.7	395.8	0	0	37.6855	0.000170392	1.93356	0.951261	870014	NM_153256.2	NM_153256.2	ILMN_1750338	Homo sapiens chromosome 10 open reading frame 47 (C10orf47), mRNA.	MGC35403
LSG1	223.3	432.2	0	0	50.9588	8.019e-06	1.93551	0.952716	6660619	NM_018385.1	NM_018385.1	ILMN_1705746	Homo sapiens large subunit GTPase 1 homolog (S. cerevisiae) (LSG1), mRNA.	FLJ11301
KLHL21	206.6	400.2	0	0	65.8841	2.57982e-07	1.93708	0.953881	1240386	NM_014851.2	NM_014851.2	ILMN_1692785	Homo sapiens kelch-like 21 (Drosophila) (KLHL21), mRNA.	KIAA0469; MGC99635
CGN	220.3	427.1	0	0	48.2206	1.5064e-05	1.93872	0.955104	1980670	NM_020770.1	NM_020770.1	ILMN_1746801	Homo sapiens cingulin (CGN), mRNA.	FLJ39281; DKFZp779N1112; KIAA1319
AKAP12	83.3	161.5	0.0013	0.0013	24.767	0.00333657	1.93878	0.955146	6900706	NM_144497.1	NM_144497.1	ILMN_1686846	Homo sapiens A kinase (PRKA) anchor protein (gravin) 12 (AKAP12), transcript variant 2, mRNA.	DKFZp686M0430; DKFZp686O0331; AKAP250
SEH1L	119.4	231.6	0.0013	0	50.7506	8.41279e-06	1.9397	0.955832	1580286	NM_031216.3	NM_031216.3	ILMN_1705032	Homo sapiens SEH1-like (S. cerevisiae) (SEH1L), transcript variant 2, mRNA.	Seh1; SEH1A; SEC13L; SEH1B
LOC650832	600.4	1166	0	0	49.0671	1.23962e-05	1.94204	0.957572	4010433	XM_939919.1	XM_939919.2	ILMN_1783156	PREDICTED: Homo sapiens similar to mitogen-activated protein kinase kinase 3 isoform A (LOC650832), mRNA.
ZNF800	314.4	610.9	0	0	67.9283	1.61128e-07	1.94307	0.958335	7150682	NM_176814.3	NM_176814.3	ILMN_1688346	Homo sapiens zinc finger protein 800 (ZNF800), mRNA.	MGC130033; MGC130032; FLJ43301
SCN9A	89.5	174	0.0013	0.0013	40.6411	8.6276e-05	1.94413	0.959128	2350168	NM_002977.1	NM_002977.2	ILMN_1672591	Homo sapiens sodium channel, voltage-gated, type IX, alpha subunit (SCN9A), mRNA.	NE-NA; NENA; ETHA; Nav1.7; PN1
SFRS3	455	885.6	0	0	80.6922	8.52668e-09	1.94637	0.960789	5900561	NM_003017.3	NM_003017.3	ILMN_1723212	Homo sapiens splicing factor, arginine/serine-rich 3 (SFRS3), mRNA.	SRp20
ZNF202	53.1	103.4	0.0013	0.0013	22.9665	0.00505068	1.94727	0.961452	3420180	NM_003455.2	NM_003455.2	ILMN_1792990	Homo sapiens zinc finger protein 202 (ZNF202), mRNA.	ZKSCAN10
RRBP1	82.7	161.1	0.0013	0.0013	33.9311	0.000404473	1.948	0.961997	1230307	NM_004587.1	NM_001042576.1	ILMN_1803810	Homo sapiens ribosome binding protein 1 homolog 180kDa (dog) (RRBP1), transcript variant 1, mRNA.	DKFZp586A1420; MGC157721; ES130; FLJ36146; MGC157720; ES/130; hES
FOXO1	140.5	274.1	0.0013	0	43.3383	4.63628e-05	1.95089	0.964132	6770719	NM_002015.2	NM_002015.3	ILMN_1738816	Homo sapiens forkhead box O1 (FOXO1), mRNA.	FKHR; FKH1; FOXO1A
SRF	1406.2	2744	0	0	80.9434	8.04748e-09	1.95136	0.964479	20022	NM_003131.2	NM_003131.2	ILMN_1803398	Homo sapiens serum response factor (c-fos serum response element-binding transcription factor) (SRF), mRNA.	MCM1
MCL1	173	337.8	0.0013	0	43.2195	4.76486e-05	1.9526	0.965397	7380100	NM_021960.3	NM_021960.3	ILMN_1756806	Homo sapiens myeloid cell leukemia sequence 1 (BCL2-related) (MCL1), transcript variant 1, mRNA.	MCL1L; MGC104264; MGC1839; TM; MCL1S; EAT
CCT6P1	46.1	90.1	0.0026	0.0013	22.4795	0.00565002	1.95445	0.96676	3460703	XM_943658.1	NR_003110.2	ILMN_1681160	Homo sapiens chaperonin containing TCP1, subunit 6 (zeta) pseudogene 1 (CCT6P1), non-coding RNA.	DKFZp779B0634
FJX1	1350.6	2641.2	0	0	82.6911	5.38133e-09	1.95558	0.967593	6270437	NM_014344.2	NM_014344.2	ILMN_1746465	Homo sapiens four jointed box 1 (Drosophila) (FJX1), mRNA.	FLJ25593; FLJ22416
MPHOSPH10	704.3	1377.5	0	0	85.7115	2.68442e-09	1.95584	0.96779	2350563	NM_005791.1	NM_005791.1	ILMN_1652085	Homo sapiens M-phase phosphoprotein 10 (U3 small nucleolar ribonucleoprotein) (MPHOSPH10), mRNA.	MPP10P; MPP10
SS18L1	155.4	304	0.0013	0	53.7238	4.24248e-06	1.95624	0.968085	6510661	NM_015558.3	NM_198935.1	ILMN_1676625	Homo sapiens synovial sarcoma translocation gene on chromosome 18-like 1 (SS18L1), mRNA.	MGC78386; MGC26711; LP2261; KIAA0693; CREST
DBR1	59.4	116.3	0.0013	0.0013	29.4848	0.00112595	1.95791	0.969316	5960561	NM_016216.2	NM_016216.2	ILMN_2226314	Homo sapiens debranching enzyme homolog 1 (S. cerevisiae) (DBR1), mRNA.
LOC400506	110.4	216.2	0.0013	0	48.2913	1.48207e-05	1.95833	0.969626	4760113	NM_001012991.1	NM_001012991.1	ILMN_1783712	Homo sapiens similar to TSG118.1 (LOC400506), mRNA.	101F10.1
MED7	378.6	742.1	0	0	79.7669	1.05514e-08	1.96012	0.970939	2450681	NM_001100816.1	NM_001100816.1	ILMN_3229552	Homo sapiens mediator complex subunit 7 (MED7), transcript variant 1, mRNA.	CRSP9; CRSP33; MGC12284
JUNB	164.7	323.2	0.0013	0	40.7167	8.47871e-05	1.96236	0.972587	7550500	NM_002229.2	NM_002229.2	ILMN_2086077	Homo sapiens jun B proto-oncogene (JUNB), mRNA.
ARL5B	80.3	157.6	0.0013	0.0013	39.2683	0.00011835	1.96264	0.972796	2340564	NM_178815.3	NM_178815.3	ILMN_1680465	Homo sapiens ADP-ribosylation factor-like 5B (ARL5B), mRNA.	ARL8
ARL15	67.7	133.1	0.0013	0.0013	24.3715	0.00365469	1.96603	0.975283	2140605	NM_019087.1	NM_019087.1	ILMN_1774161	Homo sapiens ADP-ribosylation factor-like 15 (ARL15), mRNA.	FLJ20051; ARFRP2
DOLK	185.2	364.2	0.0013	0	51.3083	7.39895e-06	1.96652	0.975647	3390730	NM_014908.3	NM_014908.3	ILMN_1753627	Homo sapiens dolichol kinase (DOLK), mRNA.	SEC59; DK; KIAA1094; DK1; TMEM15
TP53RK	264.5	520.3	0	0	74.3175	3.70041e-08	1.96711	0.976076	2320037	NM_033550.3	NM_033550.3	ILMN_1764851	Homo sapiens TP53 regulating kinase (TP53RK), mRNA.	BUD32; PRPK; Nori-2p; Nori-2; C20orf64; dJ101A2
SIK1	157.2	309.4	0.0013	0	60.0368	9.91562e-07	1.96819	0.976872	1690678	NM_173354.2	NM_173354.3	ILMN_1717639	Homo sapiens salt-inducible kinase 1 (SIK1), mRNA.	SIK; MSK; SIK1
BIK	134.2	264.3	0.0013	0	43.2045	4.78134e-05	1.96945	0.977792	6280440	NM_001197.3	NM_001197.3	ILMN_1770505	Homo sapiens BCL2-interacting killer (apoptosis-inducing) (BIK), mRNA.	NBK; BIP1; BP4
STK36	66.1	130.3	0.0013	0.0013	31.7897	0.000662262	1.97126	0.979115	6420161	NM_015690.2	NM_015690.2	ILMN_1693538	Homo sapiens serine/threonine kinase 36, fused homolog (Drosophila) (STK36), mRNA.	FU; DKFZp434N0223; KIAA1278
SLC5A6	221.7	437.1	0	0	59.4987	1.12235e-06	1.97158	0.979355	5050040	NM_021095.1	NM_021095.1	ILMN_1741054	Homo sapiens solute carrier family 5 (sodium-dependent vitamin transporter), member 6 (SLC5A6), mRNA.	SMVT
ISG20L2	524.4	1035.1	0	0	85.3642	2.9079e-09	1.97387	0.981031	2690224	NM_030980.1	NM_030980.1	ILMN_2090397	Homo sapiens interferon stimulated exonuclease gene 20kDa-like 2 (ISG20L2), mRNA.	FLJ12671
ARMCX5	207.7	410	0	0	37.607	0.0001735	1.974	0.981123	1580619	NM_022838.2	NM_022838.2	ILMN_1741156	Homo sapiens armadillo repeat containing, X-linked 5 (ARMCX5), mRNA.	FLJ13382; DKFZp686A22185; FLJ12969
RRP1B	269.7	533	0	0	41.8358	6.5527e-05	1.97627	0.98278	6480609	NM_015056.1	NM_015056.2	ILMN_1812973	Homo sapiens ribosomal RNA processing 1 homolog B (S. cerevisiae) (RRP1B), mRNA.	RRP1; KIAA0179; Nnp1
C15ORF48	1404.8	2781.2	0	0	22.0599	0.00622315	1.97978	0.985343	1110373	NM_032413.2	NM_032413.2	ILMN_1805410	Homo sapiens chromosome 15 open reading frame 48 (C15orf48), transcript variant 2, mRNA.	FLJ22645; MGC32925; NMES1; FOAP-11
LOC728127	46.4	92	0.0026	0.0013	22.1455	0.00610169	1.98276	0.987509	6180692	XM_930729.1	XR_015281.1	ILMN_1698369	PREDICTED: Homo sapiens similar to centaurin, gamma-like family, member 1 (LOC728127), mRNA.
RIOK1	348.4	690.9	0	0	57.9845	1.59056e-06	1.98307	0.987732	60500	NM_031480.2	NM_031480.2	ILMN_1797534	Homo sapiens RIO kinase 1 (yeast) (RIOK1), transcript variant 1, mRNA.	FLJ30006; MGC12903; AD034; bA288G3.1
UTP15	121.5	241.4	0.0013	0	46.5406	2.21789e-05	1.98683	0.990469	1770195	NM_032175.2	NM_032175.2	ILMN_1735908	Homo sapiens UTP15, U3 small nucleolar ribonucleoprotein, homolog (S. cerevisiae) (UTP15), mRNA.	FLJ12787
NOP58	1384.5	2756.4	0	0	83.7742	4.19353e-09	1.9909	0.99342	2190189	NM_015934.3	NM_015934.3	ILMN_1748476	Homo sapiens NOP58 ribonucleoprotein homolog (yeast) (NOP58), mRNA.	HSPC120
SNRNP35	42.7	85.3	0.0039	0.0013	21.9886	0.00632616	1.99766	0.99831	6100681	NM_180703.2	NM_180703.2	ILMN_3229052	Homo sapiens small nuclear ribonucleoprotein 35kDa (U11/U12) (SNRNP35), transcript variant 4, mRNA.
OSBP2	220.7	441.4	0	0	69.6717	1.07852e-07	2	1	3780100	NM_030758.3	NM_030758.3	ILMN_1781966	Homo sapiens oxysterol binding protein 2 (OSBP2), transcript variant 1, mRNA.	ORP-4; OSBPL1; ORP4; OSBPL4
OASL	154.9	310.7	0.0013	0	29.5219	0.00111637	2.00581	1.00419	7650097	NM_003733.2	NM_198213.1	ILMN_1674811	Homo sapiens 2'-5'-oligoadenylate synthetase-like (OASL), transcript variant 2, mRNA.	p59OASL; TRIP14
AMY1B	200.2	402.8	0.0013	0	72.2656	5.93526e-08	2.01199	1.00862	5550288	NM_001008218.1	NM_001008218.1	ILMN_1726327	Homo sapiens amylase, alpha 1B (salivary) (AMY1B), mRNA.	AMY1
HS.104792	42.1	85	0.0039	0.0013	21.016	0.00791407	2.019	1.01364	10600	Hs.104792	BX114061	ILMN_1851376	BX114061 Soares_testis_NHT Homo sapiens cDNA clone IMAGp998F051794, mRNA sequence
ZNF200	67.8	137.4	0.0013	0.0013	37.1168	0.000194232	2.02655	1.01902	7100300	NM_198088.1	NM_198088.1	ILMN_1809951	Homo sapiens zinc finger protein 200 (ZNF200), transcript variant 3, mRNA.	MGC45293
ZNF239	242.1	490.7	0	0	49.2535	1.18754e-05	2.02685	1.01924	5670095	NM_005674.1	NM_001099283.1	ILMN_1748427	Homo sapiens zinc finger protein 239 (ZNF239), transcript variant 4, mRNA.	MOK2; HOK-2
VCL	482.9	979.6	0	0	57.2146	1.89907e-06	2.02858	1.02047	2900068	NM_003373.3	NM_003373.3	ILMN_2413527	Homo sapiens vinculin (VCL), transcript variant 2, mRNA.	MVCL; CMD1W
HCP5	72	146.2	0.0013	0.0013	38.9863	0.00012629	2.03056	1.02187	780600	NM_006674.2	NM_006674.2	ILMN_1803945	Homo sapiens HLA complex P5 (HCP5), mRNA.	P5-1; D6S2650E
ASB1	199.3	404.7	0.0013	0	62.8163	5.22841e-07	2.03061	1.02191	1820347	NM_016114.3	NM_016114.3	ILMN_1683096	Homo sapiens ankyrin repeat and SOCS box-containing 1 (ASB1), mRNA.	MGC11165; KIAA1146; ASB-1
FRMD6	874.9	1777.6	0	0	38.6663	0.000135947	2.03178	1.02274	5420070	NM_152330.3	NM_152330.3	ILMN_2330787	Homo sapiens FERM domain containing 6 (FRMD6), transcript variant 2, mRNA.	EX1; c14_5320; MGC17921; C14orf31; Willin
GADD45B	353.4	718.1	0	0	86.4451	2.2672e-09	2.03198	1.02288	4920110	NM_015675.1	NM_015675.2	ILMN_1718977	Homo sapiens growth arrest and DNA-damage-inducible, beta (GADD45B), mRNA.	MYD118; DKFZP566B133; GADD45BETA
ZNF658	40.4	82.1	0.0039	0.0013	21.67	0.00680769	2.03218	1.02303	6760326	NM_033160.4	NM_033160.4	ILMN_1703435	Homo sapiens zinc finger protein 658 (ZNF658), mRNA.	FLJ32813; MGC35232; DKFZp572C163
AKAP12	939.5	1909.7	0	0	48.6115	1.37673e-05	2.03268	1.02338	670041	NM_005100.2	NM_144497.1	ILMN_1684836	Homo sapiens A kinase (PRKA) anchor protein (gravin) 12 (AKAP12), transcript variant 2, mRNA.	DKFZp686M0430; DKFZp686O0331; AKAP250
CSTF2	455.3	926.2	0	0	90.4327	9.0517e-10	2.03426	1.02451	6280079	NM_001325.2	NM_001325.2	ILMN_1653129	Homo sapiens cleavage stimulation factor, 3' pre-RNA, subunit 2, 64kDa (CSTF2), mRNA.	CstF-64
IKBKE	38.3	78	0.0039	0.0013	20.4743	0.00896541	2.03655	1.02613	2450762	NM_014002.2	NM_014002.2	ILMN_1755024	Homo sapiens inhibitor of kappa light polypeptide gene enhancer in B-cells, kinase epsilon (IKBKE), mRNA.	MGC125295; MGC125297; IKKI; MGC125294; IKK-i; IKKE; KIAA0151
HS.567759	302.4	615.9	0	0	84.1595	3.83751e-09	2.03671	1.02624	1820768	Hs.567759	AK095472	ILMN_1853876	Homo sapiens cDNA FLJ38153 fis, clone DFNES1000083
IL1RN	202.3	412.8	0.0013	0	45.1319	3.06768e-05	2.04053	1.02895	3060735	NM_173842.1	NM_173843.1	ILMN_1774874	Homo sapiens interleukin 1 receptor antagonist (IL1RN), transcript variant 4, mRNA.	ICIL-1RA; IRAP; IL-1ra3; MGC10430; IL1F3; IL1RA
ZNF473	68.1	139.2	0.0013	0.0013	37.4058	0.000181727	2.04405	1.03143	620497	NM_015428.1	NM_015428.1	ILMN_1782730	Homo sapiens zinc finger protein 473 (ZNF473), transcript variant 1, mRNA.	HZFP100; ZN473
PLD6	659.7	1348.7	0	0	54.9805	3.17651e-06	2.04441	1.03169	1340707	NM_178836.2	NM_178836.2	ILMN_3240586	Homo sapiens phospholipase D family, member 6 (PLD6), mRNA.
GLIPR1	243.3	497.5	0	0	33.1361	0.000485724	2.0448	1.03196	6220746	NM_006851.1	NM_006851.2	ILMN_1769245	Homo sapiens GLI pathogenesis-related 1 (GLIPR1), mRNA.	RTVP1; CRISP7; GLIPR
CYP1B1	410.2	840	0	0	31.2545	0.000749118	2.04778	1.03406	2120053	NM_000104.2	NM_000104.2	ILMN_1693338	Homo sapiens cytochrome P450, family 1, subfamily B, polypeptide 1 (CYP1B1), mRNA.	GLC3A; CP1B
LOC650428	74.4	152.5	0.0013	0.0013	24.9366	0.00320878	2.04973	1.03543	3370553	XM_939516.1	XM_939516.2	ILMN_1810880	PREDICTED: Homo sapiens similar to keratin, hair, basic, 6 (LOC650428), mRNA.
UGCG	367.2	752.7	0	0	88.9692	1.26789e-09	2.04984	1.03551	3800647	NM_003358.1	NM_003358.1	ILMN_1736939	Homo sapiens UDP-glucose ceramide glucosyltransferase (UGCG), mRNA.	GCS
TMEM2	132	270.8	0.0013	0	44.5462	3.51059e-05	2.05152	1.03669	3360112	NM_013390.1	NM_013390.1	ILMN_1784661	Homo sapiens transmembrane protein 2 (TMEM2), mRNA.
PIGM	439.9	902.6	0	0	91.9541	6.37661e-10	2.05183	1.03691	1230719	NM_145167.1	NM_145167.2	ILMN_1799860	Homo sapiens phosphatidylinositol glycan anchor biosynthesis, class M (PIGM), mRNA.	MGC29896
MAK16	396.3	813.3	0	0	75.7563	2.65687e-08	2.05223	1.03719	3060397	NM_032509.2	NM_032509.2	ILMN_1777139	Homo sapiens MAK16 homolog (S. cerevisiae) (MAK16), mRNA.	MAK16; MAK16L
SBNO2	65.3	134.1	0.0013	0.0013	36.9699	0.000200914	2.0536	1.03815	3190609	NM_014963.1	NM_014963.2	ILMN_1808811	Homo sapiens strawberry notch homolog 2 (Drosophila) (SBNO2), transcript variant 1, mRNA.	SNO; STNO; FLJ00173; KIAA0963
RFESD	91.9	188.8	0.0013	0.0013	49.8644	1.03172e-05	2.05441	1.03872	540703	NM_173362.2	NM_173362.2	ILMN_1802162	Homo sapiens Rieske (Fe-S) domain containing (RFESD), mRNA.
FASTKD2	110.9	228.1	0.0013	0	54.9722	3.18258e-06	2.05681	1.04041	2750091	NM_014929.2	NM_014929.2	ILMN_2053567	Homo sapiens FAST kinase domains 2 (FASTKD2), mRNA.	KIAA0971
KRT75	215.3	444.4	0	0	27.6646	0.00171214	2.0641	1.04551	6370309	NM_004693.1	NM_004693.2	ILMN_1721247	Homo sapiens keratin 75 (KRT75), mRNA.	K6HF
SCNN1D	87.2	180.2	0.0013	0.0013	26.9149	0.00203475	2.06651	1.0472	150059	NM_002978.2	NM_002978.2	ILMN_1754757	Homo sapiens sodium channel, nonvoltage-gated 1, delta (SCNN1D), transcript variant 2, mRNA.	SCNED; ENaCdelta; MGC149710; dNaCh; ENaCd; MGC149711
TNFRSF1B	106.5	220.6	0.0013	0	22.7263	0.00533789	2.07136	1.05058	2490537	NM_001066.2	NM_001066.2	ILMN_1764788	Homo sapiens tumor necrosis factor receptor superfamily, member 1B (TNFRSF1B), mRNA.	TNF-R-II; TNFR80; TNF-R75; p75; CD120b; TBPII; TNFBR; p75TNFR; TNFR2
CHMP6	116.2	240.7	0.0013	0	35.2504	0.000298511	2.07143	1.05063	4480592	NM_024591.3	XM_001132548.1	ILMN_1731609	PREDICTED: Homo sapiens chromatin modifying protein 6 (CHMP6), mRNA.
SRFBP1	96.7	200.4	0.0013	0	53.0938	4.90479e-06	2.07239	1.05129	2260176	NM_152546.1	NM_152546.1	ILMN_1721024	Homo sapiens serum response factor binding protein 1 (SRFBP1), mRNA.	P49; FLJ25286; STRAP; p49/STRAP
DAGLA	73	151.5	0.0013	0.0013	36.7349	0.000212085	2.07534	1.05335	5090736	NM_006133.1	NM_006133.1	ILMN_1683682	Homo sapiens diacylglycerol lipase, alpha (DAGLA), mRNA.	C11orf11; DAGLALPHA; DAGL(ALPHA); NSDDR
MAT2A	3733.2	7757.7	0	0	59.0287	1.25063e-06	2.07803	1.05522	7150176	NM_005911.4	NM_005911.4	ILMN_1737298	Homo sapiens methionine adenosyltransferase II, alpha (MAT2A), mRNA.	MATII; SAMS2; MATA2
LDOC1L	221.4	460.1	0	0	32.4873	0.000563988	2.07814	1.05529	2760441	NM_032287.2	NM_032287.2	ILMN_1691425	Homo sapiens leucine zipper, down-regulated in cancer 1-like (LDOC1L), mRNA.	Mart6; Mar6; DKFZp761O17121; dJ1033E15.2
OSBPL7	85.9	178.6	0.0013	0.0013	37.5871	0.000174297	2.07916	1.056	1440575	NM_145798.2	NM_145798.2	ILMN_1720865	Homo sapiens oxysterol binding protein-like 7 (OSBPL7), transcript variant 1, mRNA.	MGC71150; ORP7
NIP7	1067.3	2219.3	0	0	67.5868	1.74309e-07	2.07936	1.05614	6280482	NM_016101.3	NM_016101.3	ILMN_1704305	Homo sapiens nuclear import 7 homolog (S. cerevisiae) (NIP7), mRNA.	HSPC031; FLJ10296; CGI-37; KD93
ALG3	238.6	496.4	0	0	58.2483	1.49682e-06	2.08047	1.05691	2140427	NM_001006940.1	NM_001006940.1	ILMN_1806845	Homo sapiens asparagine-linked glycosylation 3 homolog (yeast, alpha-1,3-mannosyltransferase) (ALG3), transcript variant 3, mRNA.	D16Ertd36e; CDGS4; NOT56L; Not56
ZNF565	73.5	153.3	0.0013	0.0013	43.4435	4.52533e-05	2.08571	1.06054	2060491	NM_152477.3	NM_152477.3	ILMN_2310019	Homo sapiens zinc finger protein 565 (ZNF565), transcript variant 2, mRNA.	FLJ36991
AMDHD2	44.8	93.7	0.0026	0.0013	25.6799	0.00270402	2.09152	1.06455	6110280	NM_015944.2	NM_015944.2	ILMN_1695759	Homo sapiens amidohydrolase domain containing 2 (AMDHD2), mRNA.	CGI-14
UTP3	920	1924.9	0	0	57.187	1.91117e-06	2.09228	1.06508	5490102	NM_020368.1	NM_020368.1	ILMN_1745423	Homo sapiens UTP3, small subunit (SSU) processome component, homolog (S. cerevisiae) (UTP3), mRNA.	FLJ23256; SAS10; CRLZ1; CRL1
MBLAC2	146.5	306.8	0.0013	0	47.6788	1.70655e-05	2.0942	1.0664	580671	NM_203406.1	NM_203406.1	ILMN_1769449	Homo sapiens metallo-beta-lactamase domain containing 2 (MBLAC2), mRNA.	MGC46734; DKFZp686P15118
LOC100134259	42	88.2	0.0039	0.0013	23.8064	0.00416256	2.1	1.07039	6980411	NR_024452.1	NR_024452.1	ILMN_3246722	Homo sapiens similar to hCG1987718 (LOC100134259), non-coding RNA.
C7ORF68	714.4	1501.2	0	0	102.822	5.2212e-11	2.10134	1.07131	7320441	NM_013332.1	NM_013332.3	ILMN_1659990	Homo sapiens chromosome 7 open reading frame 68 (C7orf68), transcript variant 1, mRNA.	FLJ21076; MGC138388
DBR1	45.3	95.6	0.0026	0.0013	25.3815	0.00289634	2.11038	1.0775	3180564	NM_016216.2	NM_016216.2	ILMN_1678680	Homo sapiens debranching enzyme homolog 1 (S. cerevisiae) (DBR1), mRNA.
NANP	55.9	118.2	0.0013	0.0013	34.7419	0.000335591	2.11449	1.08031	6980097	NM_152667.1	NM_152667.1	ILMN_2064132	Homo sapiens N-acetylneuraminic acid phosphatase (NANP), mRNA.	MGC26833; HDHD4; dJ694B14.3; C20orf147
TXNRD1	1658.4	3509.4	0	0	109.459	1.13271e-11	2.11614	1.08143	2320133	NM_182743.1	NM_182743.1	ILMN_2324421	Homo sapiens thioredoxin reductase 1 (TXNRD1), transcript variant 4, mRNA.	TXNR; GRIM-12; MGC9145; TRXR1; TR; TR1
TTC14	110.2	233.6	0.0013	0	43.2069	4.7787e-05	2.11978	1.08392	7000240	NM_133462.1	NM_001042601.1	ILMN_1696757	Homo sapiens tetratricopeptide repeat domain 14 (TTC14), transcript variant 2, mRNA.	DRDL5813; KIAA1980; DKFZp313M1015; FLJ00166; PRO19630
HSPA8	5773.7	12252.5	0	0	101.203	7.58071e-11	2.12212	1.08551	2650619	NM_006597.3	NM_006597.3	ILMN_1686367	Homo sapiens heat shock 70kDa protein 8 (HSPA8), transcript variant 1, mRNA.	MGC131511; HSC54; HSPA10; MGC29929; HSC70; HSP71; HSP73; LAP1; HSC71; NIP71
LAMB3	1837.9	3901.5	0	0	88.6444	1.36634e-09	2.1228	1.08597	730040	NM_000228.2	NM_000228.2	ILMN_1715684	Homo sapiens laminin, beta 3 (LAMB3), transcript variant 1, mRNA.	LAMNB1
MGC61598	256.1	544.1	0	0	44.9858	3.17263e-05	2.12456	1.08716	3800482	XM_939432.1	XM_939432.1	ILMN_1658847	PREDICTED: Homo sapiens similar to ankyrin-repeat protein Nrarp (MGC61598), mRNA.
NOP56	2900.9	6166	0	0	111.283	7.44201e-12	2.12555	1.08783	5550220	NM_006392.2	NM_006392.2	ILMN_1787628	Homo sapiens NOP56 ribonucleoprotein homolog (yeast) (NOP56), transcript variant 1, mRNA.	NOP56
DICER1	87.3	185.6	0.0013	0.0013	52.7028	5.36686e-06	2.126	1.08814	5130091	NM_030621.2	NM_030621.2	ILMN_1772692	Homo sapiens Dicer1, Dcr-1 homolog (Drosophila) (DICER1), transcript variant 2, mRNA.	Dicer; HERNA; KIAA0928
CRSP9	80.3	170.9	0.0013	0.0013	33.9252	0.000405023	2.12827	1.08968	3870670	NM_004270.3	NM_004270.3	ILMN_2229170	Homo sapiens cofactor required for Sp1 transcriptional activation, subunit 9, 33kDa (CRSP9), mRNA.	CRSP33; MGC12284; MED7
GCH1	83.1	177.2	0.0013	0.0013	51.0651	7.8251e-06	2.13237	1.09246	240053	NM_001024024.1	NM_001024071.1	ILMN_1812759	Homo sapiens GTP cyclohydrolase 1 (GCH1), transcript variant 4, mRNA.	DYT5; GTP-CH-1; GTPCH1; GCH
RRP12	235.8	503	0	0	86.7922	2.09305e-09	2.13316	1.09299	3460687	NM_015179.2	NM_015179.2	ILMN_1767253	Homo sapiens ribosomal RNA processing 12 homolog (S. cerevisiae) (RRP12), mRNA.	FLJ20231; KIAA0690; DKFZp762P1116
PNO1	474.1	1011.8	0	0	75.3838	2.89481e-08	2.13415	1.09366	2000450	NM_020143.2	NM_020143.2	ILMN_1753607	Homo sapiens partner of NOB1 homolog (S. cerevisiae) (PNO1), mRNA.	KHRBP1
AHCTF1	243.3	520.1	0	0	89.6625	1.08081e-09	2.13769	1.09605	1230196	NM_015446.3	NM_015446.3	ILMN_1809139	Homo sapiens AT hook containing transcription factor 1 (AHCTF1), mRNA.	ELYS; TMBS62; MSTP108; MST108; DKFZp434N093
DDX11	35.9	76.9	0.0039	0.0013	21.9632	0.00636326	2.14206	1.099	4890750	NM_030653.3	NM_030653.3	ILMN_2345908	Homo sapiens DEAD/H (Asp-Glu-Ala-Asp/His) box polypeptide 11 (CHL1-like helicase homolog, S. cerevisiae) (DDX11), transcript variant 1, mRNA.	CHL1; KRG2; MGC9335; CHLR1; MGC133249
TRAF6	33.5	72	0.0065	0.0013	20.3187	0.00929245	2.14925	1.10384	3370523	NM_004620.2	NM_145803.1	ILMN_1783910	Homo sapiens TNF receptor-associated factor 6 (TRAF6), transcript variant 1, mRNA.	MGC:3310; RNF85
TDG	719	1550.5	0	0	109.129	1.22217e-11	2.15647	1.10867	1990253	NM_003211.3	NM_003211.3	ILMN_1777096	Homo sapiens thymine-DNA glycosylase (TDG), mRNA.
SNAPC4	104.5	225.5	0.0013	0	62.4667	5.6667e-07	2.15789	1.10962	2070195	NM_003086.1	NM_003086.2	ILMN_1677484	Homo sapiens small nuclear RNA activating complex, polypeptide 4, 190kDa (SNAPC4), mRNA.	SNAP190; FLJ13451; PTFalpha
CDKN1A	1112.1	2401.9	0	0	62.5537	5.55431e-07	2.15979	1.11089	6660382	NM_078467.1	NM_000389.2	ILMN_1784602	Homo sapiens cyclin-dependent kinase inhibitor 1A (p21, Cip1) (CDKN1A), transcript variant 1, mRNA.	P21; MDA-6; SDI1; p21CIP1; CIP1; CDKN1; WAF1; CAP20
KIAA0133	141.1	305.1	0.0013	0	36.2598	0.000236603	2.1623	1.11256	7050075	NM_014777.1	NM_014777.1	ILMN_1696556	Homo sapiens KIAA0133 (KIAA0133), mRNA.	MGC138838; MGC138837
SNAI2	148.7	322.4	0.0013	0	24.765	0.00333811	2.16812	1.11645	50255	NM_003068.3	NM_003068.3	ILMN_1655740	Homo sapiens snail homolog 2 (Drosophila) (SNAI2), mRNA.	WS2D; SLUG; SLUGH1; MGC10182
TRNT1	228.1	494.9	0	0	84.5839	3.48025e-09	2.16966	1.11747	4810326	NM_182916.1	NM_182916.1	ILMN_1655924	Homo sapiens tRNA nucleotidyl transferase, CCA-adding, 1 (TRNT1), mRNA.	CGI-47; MtCCA; CCA1
SPATA5L1	662.7	1439.3	0	0	107.014	1.98898e-11	2.17187	1.11894	7400619	NM_024063.1	NM_024063.1	ILMN_1729179	Homo sapiens spermatogenesis associated 5-like 1 (SPATA5L1), mRNA.	MGC5347; FLJ12286
PLK2	102.7	223.4	0.0013	0	57.4052	1.81752e-06	2.17527	1.12119	1740746	NM_006622.1	NM_006622.2	ILMN_1717706	Homo sapiens polo-like kinase 2 (Drosophila) (PLK2), mRNA.	SNK
OSGEPL1	46.7	101.8	0.0026	0.0013	29.5394	0.00111189	2.17987	1.12424	2060603	NM_022353.1	NM_022353.1	ILMN_1658909	Homo sapiens O-sialoglycoprotein endopeptidase-like 1 (OSGEPL1), mRNA.
MAP2K3	66.2	144.6	0.0013	0.0013	44.717	3.3752e-05	2.18429	1.12716	7160711	XM_944206.1	NM_002756.3	ILMN_1801175	Homo sapiens mitogen-activated protein kinase kinase 3 (MAP2K3), transcript variant A, mRNA.	MEK3; MKK3; MAPKK3; PRKMK3
HIVEP1	50.4	110.2	0.0013	0.0013	34.1678	0.000383019	2.18651	1.12863	4670500	NM_002114.1	NM_002114.2	ILMN_1735548	Homo sapiens human immunodeficiency virus type I enhancer binding protein 1 (HIVEP1), mRNA.	CRYBP1; PRDII-BF1; CIRIP; MBP-1; ZNF40
SLC39A9	138.4	302.8	0.0013	0	56.9495	2.0186e-06	2.18786	1.12952	4180341	NM_018375.2	NM_018375.2	ILMN_1756878	Homo sapiens solute carrier family 39 (zinc transporter), member 9 (SLC39A9), mRNA.	FLJ11274; MGC74989
KIAA0020	575	1258.4	0	0	110.478	8.95674e-12	2.18852	1.12996	1500603	NM_014878.3	NM_014878.4	ILMN_1665483	Homo sapiens KIAA0020 (KIAA0020), mRNA.	RP11-526D20.2; PUF6; MGC8749; HLA-HA8; XTP5; PEN
BDNF	70	153.2	0.0013	0.0013	44.753	3.34734e-05	2.18857	1.12999	770603	NM_001709.3	NM_001709.3	ILMN_1751276	Homo sapiens brain-derived neurotrophic factor (BDNF), transcript variant 4, mRNA.	MGC34632
KRT6A	540.5	1184.4	0	0	67.3731	1.83101e-07	2.1913	1.13179	3830681	NM_005554.3	NM_005554.3	ILMN_2219002	Homo sapiens keratin 6A (KRT6A), mRNA.	K6D; K6C; CK6C; K6A; KRT6C; KRT6D; CK6A; CK6D
C20ORF54	51.2	112.3	0.0013	0.0013	35.0457	0.000312918	2.19336	1.13314	2070315	NM_033409.2	NM_033409.2	ILMN_1740923	Homo sapiens chromosome 20 open reading frame 54 (C20orf54), mRNA.	bA371L19.1; MGC10698
KBTBD6	59.5	130.6	0.0013	0.0013	29.2604	0.00118566	2.19496	1.13419	150039	NM_152903.4	NM_152903.4	ILMN_2049063	Homo sapiens kelch repeat and BTB (POZ) domain containing 6 (KBTBD6), mRNA.	DKFZp547M073; DKFZp547E1912
ZNF680	51.6	113.3	0.0013	0.0013	24.4197	0.00361435	2.19574	1.1347	1090280	NM_178558.2	NM_178558.3	ILMN_1730888	Homo sapiens zinc finger protein 680 (ZNF680), mRNA.	FLJ90430
RG9MTD1	543.4	1194.8	0	0	44.6087	3.46043e-05	2.19875	1.13668	2600079	NM_017819.1	NM_017819.2	ILMN_1672565	Homo sapiens RNA (guanine-9-) methyltransferase domain containing 1 (RG9MTD1), mRNA.	FLJ20432
CSTF2T	157.9	348	0.0013	0	74.5499	3.5076e-08	2.20393	1.14008	2630400	NM_015235.2	NM_015235.2	ILMN_1807515	Homo sapiens cleavage stimulation factor, 3' pre-RNA, subunit 2, 64kDa, tau variant (CSTF2T), mRNA.	CstF-64T; KIAA0689; DKFZp434C1013
GRWD1	366.1	807.8	0	0	47.9879	1.58932e-05	2.2065	1.14176	670554	NM_031485.2	NM_031485.2	ILMN_1742166	Homo sapiens glutamate-rich WD repeat containing 1 (GRWD1), mRNA.	RRB1; KIAA1942; WDR28; GRWD
C1ORF116	432.9	955.2	0	0	46.7013	2.13732e-05	2.20651	1.14177	380026	NM_023938.4	NM_023938.4	ILMN_2073446	Homo sapiens chromosome 1 open reading frame 116 (C1orf116), mRNA.	MGC4309; DKFZp666H2010; MGC2742; FLJ36507; SARG
HPS6	819.8	1818.1	0	0	113.125	4.86968e-12	2.21774	1.14909	2940301	NM_024747.4	NM_024747.4	ILMN_1718537	Homo sapiens Hermansky-Pudlak syndrome 6 (HPS6), mRNA.	RP11-302K17.1; FLJ22501; MGC20522
CLDN23	92.4	205.2	0.0013	0	61.674	6.80143e-07	2.22078	1.15107	1850156	NM_194284.1	NM_194284.2	ILMN_1725338	Homo sapiens claudin 23 (CLDN23), mRNA.	CLDNL; hCG1646163
METTL1	640	1421.7	0	0	55.3964	2.88642e-06	2.22141	1.15147	650348	NM_005371.5	NM_005371.5	ILMN_3306997	Homo sapiens methyltransferase like 1 (METTL1), transcript variant 1, mRNA.	FLJ95748; C12orf1; YDL201w; TRM8
HS.562875	38.8	86.2	0.0039	0.0013	26.2233	0.002386	2.22165	1.15163	1450088	Hs.562875	CD237661	ILMN_1915783	FNPANH10 FNP Homo sapiens cDNA, mRNA sequence
HBEGF	576.4	1284.4	0	0	58.5632	1.39213e-06	2.22831	1.15595	1820594	NM_001945.1	NM_001945.1	ILMN_2121408	Homo sapiens heparin-binding EGF-like growth factor (HBEGF), mRNA.	DTS; DTSF; HEGFL; DTR
PRMT6	234.3	522.4	0	0	48.8633	1.29918e-05	2.22962	1.1568	3890187	NM_018137.1	NM_018137.1	ILMN_1813834	Homo sapiens protein arginine methyltransferase 6 (PRMT6), mRNA.	FLJ10559; HRMT1L6
ZNF567	33.7	75.2	0.0065	0.0013	22.7226	0.00534244	2.23145	1.15798	1780376	NM_152603.2	NM_152603.2	ILMN_1687544	Homo sapiens zinc finger protein 567 (ZNF567), mRNA.	MGC45586
KRT6C	70.7	158.2	0.0013	0.0013	44.4017	3.62936e-05	2.23762	1.16197	5820626	NM_173086.2	NM_173086.3	ILMN_1754576	Homo sapiens keratin 6C (KRT6C), mRNA.	MGC163455; MGC163457; MGC102925; KRT6E
ZNF416	90.7	203.3	0.0013	0	28.7746	0.00132599	2.24146	1.16444	1110195	NM_017879.1	NM_017879.1	ILMN_1767811	Homo sapiens zinc finger protein 416 (ZNF416), mRNA.	FLJ20557
ADAMTS6	37.5	84.1	0.0039	0.0013	21.3653	0.00730247	2.24267	1.16522	20100	NM_197941.2	NM_197941.2	ILMN_1767362	Homo sapiens ADAM metallopeptidase with thrombospondin type 1 motif, 6 (ADAMTS6), mRNA.	ADAM-TS6
IFIT2	409.9	919.4	0	0	46.3091	2.33932e-05	2.24299	1.16542	2600747	NM_001547.3	NM_001547.4	ILMN_1739428	Homo sapiens interferon-induced protein with tetratricopeptide repeats 2 (IFIT2), mRNA.	GARG-39; G10P2; cig42; ISG-54K; IFI-54; IFI54; ISG54
OTUD6B	449	1007.2	0	0	113.111	4.88495e-12	2.24321	1.16556	5550537	NM_016023.2	NM_016023.2	ILMN_2215631	Homo sapiens OTU domain containing 6B (OTUD6B), mRNA.	CGI-77
ZNF670	34.6	77.7	0.0052	0.0013	23.8613	0.00411027	2.24566	1.16714	5900706	NM_033213.2	NM_033213.2	ILMN_1747172	Homo sapiens zinc finger protein 670 (ZNF670), mRNA.	FLJ12606; MGC12466
ZNF761	48	107.8	0.0013	0.0013	32.0803	0.000619398	2.24583	1.16725	3930408	NM_001008401.1	NM_001008401.2	ILMN_1764854	Homo sapiens zinc finger protein 761 (ZNF761), mRNA.	FLJ16231; ZNF468; KIAA2033; FLJ35333
BCLAF1	150.1	337.3	0.0013	0	84.5105	3.53957e-09	2.24717	1.16811	3870634	NM_014739.2	NM_014739.2	ILMN_2357272	Homo sapiens BCL2-associated transcription factor 1 (BCLAF1), transcript variant 1, mRNA.	BTF; bK211L9.1; KIAA0164
GABPB2	318.7	716.8	0	0	89.9184	1.01897e-09	2.24914	1.16937	7200431	NM_181427.2	NM_016655.3	ILMN_1761147	Homo sapiens GA binding protein transcription factor, beta subunit 2 (GABPB2), transcript variant gamma-2, mRNA.	NRF2B2; GABPB; E4TF1-47; E4TF1; NRF2B1; E4TF1B; E4TF1-53; BABPB2; GABPB1
NT5DC3	805.6	1813.2	0	0	119.887	1.02629e-12	2.25074	1.1704	6330348	NM_016575.1	NM_016575.1	ILMN_1756049	Homo sapiens 5'-nucleotidase domain containing 3 (NT5DC3), transcript variant 2, mRNA.	TU12B1-TY; FLJ11266; TU12B1TY; GNN
ALDH1B1	333.6	750.9	0	0	73.0759	4.92504e-08	2.2509	1.1705	1240379	NM_000692.3	NM_000692.3	ILMN_2150894	Homo sapiens aldehyde dehydrogenase 1 family, member B1 (ALDH1B1), nuclear gene encoding mitochondrial protein, mRNA.	ALDH5; ALDHX; MGC2230
NEDD4L	241	543.9	0	0	61.915	6.43428e-07	2.25685	1.17431	1570273	NM_015277.2	NM_015277.3	ILMN_1733627	Homo sapiens neural precursor cell expressed, developmentally down-regulated 4-like (NEDD4L), mRNA.	FLJ33870; KIAA0439; RSP5; hNedd4-2
LOC100009676	90.7	204.7	0.0013	0	63.2952	4.68252e-07	2.25689	1.17434	870750	NR_024407.1	NR_024407.1	ILMN_3237156	Homo sapiens hypothetical LOC100009676 (LOC100009676), non-coding RNA.
LRRC3	58.2	131.9	0.0013	0.0013	43.6474	4.31777e-05	2.26632	1.18035	1010600	NM_030891.3	NM_030891.3	ILMN_1795055	Homo sapiens leucine rich repeat containing 3 (LRRC3), mRNA.	C21orf102
LOC644936	481.1	1093	0	0	36.8943	0.000204442	2.27188	1.18388	3850168	NR_004845.1	NR_004845.1	ILMN_3235221	Homo sapiens cytoplasmic beta-actin pseudogene (LOC644936), non-coding RNA.	MGC102982
STX11	48.2	109.6	0.0013	0.0013	30.2437	0.000945431	2.27386	1.18514	60470	NM_003764.2	NM_003764.2	ILMN_1720771	Homo sapiens syntaxin 11 (STX11), mRNA.	FHL4; HLH4; HPLH4
ZNF543	33.7	76.8	0.0065	0.0013	23.9897	0.00399052	2.27893	1.18836	3800037	NM_213598.1	NM_213598.1	ILMN_1716658	Homo sapiens zinc finger protein 543 (ZNF543), mRNA.	MGC119384; DKFZp434H055; MGC119382
NCRNA00161	202.8	462.6	0.0013	0	39.8418	0.00010371	2.28107	1.18971	5670215	NR_026553.1	NR_026553.1	ILMN_3297789	Homo sapiens non-protein coding RNA 161 (NCRNA00161), non-coding RNA.
ZNF18	70	159.9	0.0013	0.0013	25.0384	0.00313444	2.28429	1.19174	1230274	NM_144680.2	NM_144680.2	ILMN_1806713	Homo sapiens zinc finger protein 18 (ZNF18), mRNA.	KOX11; ZKSCAN6; HDSG1; ZNF535; Zfp535
ANGPTL4	80.6	185.1	0.0013	0.0013	26.8576	0.00206177	2.29653	1.19945	2450592	NM_001039667.1	NM_001039667.1	ILMN_2386444	Homo sapiens angiopoietin-like 4 (ANGPTL4), transcript variant 3, mRNA.	HFARP; ANGPTL2; PGAR; NL2; pp1158; ARP4; FIAF
CD3EAP	152.6	350.5	0.0013	0	22.853	0.00518442	2.29685	1.19966	5220400	NM_012099.1	NM_012099.1	ILMN_1747870	Homo sapiens CD3e molecule, epsilon associated protein (CD3EAP), mRNA.	ASE-1; CAST; MGC118851; PAF49
IRF1	327.2	753.3	0	0	53.308	4.66874e-06	2.30226	1.20305	6250064	NM_002198.1	NM_002198.1	ILMN_1708375	Homo sapiens interferon regulatory factor 1 (IRF1), mRNA.	IRF-1; MAR
WDR89	71.3	164.2	0.0013	0.0013	53.1604	4.83014e-06	2.30295	1.20348	7560687	NM_080666.2	NM_080666.2	ILMN_1659517	Homo sapiens WD repeat domain 89 (WDR89), transcript variant 2, mRNA.	MSTP050; MGC9907; C14orf150
LOC649841	33.8	77.9	0.0078	0.0013	24.8292	0.00328912	2.30473	1.2046	6580088	XM_938906.1	XM_938906.2	ILMN_1697377	PREDICTED: Homo sapiens similar to protein immuno-reactive with anti-PTH polyclonal antibodies (LOC649841), mRNA.
HS.570308	57.7	133.1	0.0013	0.0013	45.3015	2.95019e-05	2.30676	1.20587	3830209	Hs.570308	BX099724	ILMN_1900110	BX099724 Soares_fetal_liver_spleen_1NFLS_S1 Homo sapiens cDNA clone IMAGp998F201004, mRNA sequence
CDK5R1	50.8	117.4	0.0013	0.0013	36.6297	0.000217285	2.31102	1.20853	2750280	NM_003885.2	NM_003885.2	ILMN_1730928	Homo sapiens cyclin-dependent kinase 5, regulatory subunit 1 (p35) (CDK5R1), mRNA.	p35nck5a; CDK5P35; MGC33831; NCK5A; p23; p35; p25; CDK5R
CLCF1	451.9	1046.4	0	0	120.983	7.9737e-13	2.31556	1.21136	5290397	NM_013246.2	NM_013246.2	ILMN_1661197	Homo sapiens cardiotrophin-like cytokine factor 1 (CLCF1), transcript variant 1, mRNA.	CISS2; NNT1; CLC; BSF3; NR6
SNAPC1	387.8	899.7	0	0	93.2218	4.76234e-10	2.32001	1.21413	4250309	NM_003082.2	NM_003082.2	ILMN_1725346	Homo sapiens small nuclear RNA activating complex, polypeptide 1, 43kDa (SNAPC1), mRNA.	SNAP43; PTFgamma
PRMT6	383.9	892.5	0	0	93.1553	4.83582e-10	2.32482	1.21712	7200707	NM_018137.1	NM_018137.1	ILMN_2234229	Homo sapiens protein arginine methyltransferase 6 (PRMT6), mRNA.	FLJ10559; HRMT1L6
SAMD9	39.7	92.3	0.0039	0.0013	30.2414	0.000945932	2.32494	1.21719	1240142	NM_017654.2	NM_017654.2	ILMN_1814305	Homo sapiens sterile alpha motif domain containing 9 (SAMD9), mRNA.	KIAA2004; C7orf5; OEF1; FLJ20073; NFTC; OEF2
KLF2	320.8	745.9	0	0	41.4928	7.0912e-05	2.32512	1.21731	3850692	NM_016270.2	NM_016270.2	ILMN_1735930	Homo sapiens Kruppel-like factor 2 (lung) (KLF2), mRNA.	LKLF
MT1A	2895.8	6744	0	0	128.857	1.30119e-13	2.32889	1.21964	6200402	NM_005946.2	NM_005946.2	ILMN_1691156	Homo sapiens metallothionein 1A (MT1A), mRNA.	MTC; MT1; MGC32848; MT1S
TMEM177	227.7	530.6	0	0	23.7158	0.0042503	2.33026	1.22049	3930278	NM_030577.1	NM_030577.1	ILMN_1756402	Homo sapiens transmembrane protein 177 (TMEM177), mRNA.	MGC10993
ZNF17	230.9	538.4	0	0	107.457	1.79602e-11	2.33175	1.22141	4850600	NM_006959.1	NM_006959.2	ILMN_1751692	Homo sapiens zinc finger protein 17 (ZNF17), mRNA.	KIAA1947; FLJ46058; FLJ46615; HPF3; FLJ40864; KOX10
HSPA1A	2974	6939.4	0	0	23.7745	0.00419324	2.33336	1.22241	6380717	NM_005345.4	NM_005345.4	ILMN_1789074	Homo sapiens heat shock 70kDa protein 1A (HSPA1A), mRNA.	HSPA1; HSP70-1; HSPA1B; HSP72
IL12A	66.4	155	0.0013	0.0013	39.1715	0.000121018	2.33434	1.22301	4120114	NM_000882.2	NM_000882.2	ILMN_1671353	Homo sapiens interleukin 12A (natural killer cell stimulatory factor 1, cytotoxic lymphocyte maturation factor 1, p35) (IL12A), mRNA.	CLMF; p35; IL-12A; P35; NKSF1; NFSK
HS.121525	30.2	70.5	0.013	0.0013	22.3133	0.00587043	2.33444	1.22307	670037	Hs.121525	BX101252	ILMN_1882112	BX101252 NCI_CGAP_Lu24 Homo sapiens cDNA clone IMAGp998I115625, mRNA sequence
ZNF697	67.6	158.3	0.0013	0.0013	32.4005	0.000575374	2.34172	1.22757	4200673	NM_001080470.1	NM_001080470.1	ILMN_3249501	Homo sapiens zinc finger protein 697 (ZNF697), mRNA.	MGC45731
PION	37.7	88.3	0.0039	0.0013	24.131	0.00386278	2.34218	1.22785	2340301	NM_017439.3	NM_017439.3	ILMN_3245773	Homo sapiens pigeon homolog (Drosophila) (PION), mRNA.	DKFZp667B242; MGC126548
C1ORF131	347.3	813.6	0	0	85.3603	2.91052e-09	2.34264	1.22814	4760692	NM_152379.2	NM_152379.2	ILMN_1805474	Homo sapiens chromosome 1 open reading frame 131 (C1orf131), mRNA.	DKFZp547B1713
RCAN1	606.9	1423.3	0	0	128.249	1.49658e-13	2.3452	1.22971	620239	NM_203418.1	NM_203418.1	ILMN_1712112	Homo sapiens regulator of calcineurin 1 (RCAN1), transcript variant 3, mRNA.	ADAPT78; MCIP1; DSC1; CSP1; DSCR1; RCN1
TRNT1	47.5	111.6	0.0026	0.0013	36.5472	0.000221452	2.34947	1.23234	7210121	NM_016000.2	NM_182916.1	ILMN_1764098	Homo sapiens tRNA nucleotidyl transferase, CCA-adding, 1 (TRNT1), mRNA.	CGI-47; MtCCA; CCA1
METTL1	316	744.9	0	0	54.6905	3.39586e-06	2.35728	1.23712	1990358	NM_005371.3	NM_005371.4	ILMN_1815190	Homo sapiens methyltransferase like 1 (METTL1), transcript variant 1, mRNA.	C12orf1; YDL201w; TRM8
POP1	112.3	265.2	0.0013	0	60.0807	9.8159e-07	2.36153	1.23972	3840397	NM_015029.1	NM_015029.1	ILMN_1768273	Homo sapiens processing of precursor 1, ribonuclease P/MRP subunit (S. cerevisiae) (POP1), mRNA.	KIAA0061; MGC17365
LAMC2	27.1	64	0.0169	0.0013	20.0666	0.00984782	2.36162	1.23978	4150725	NM_018891.1	NM_018891.1	ILMN_1706519	Homo sapiens laminin, gamma 2 (LAMC2), transcript variant 2, mRNA.	BM600; EBR2; MGC141938; MGC138491; LAMB2T; LAMNB2; EBR2A; B2T
KCTD11	51.4	121.7	0.0013	0.0013	35.9308	0.000255223	2.3677	1.24349	2760008	NM_001002914.1	NM_001002914.2	ILMN_1777513	Homo sapiens potassium channel tetramerisation domain containing 11 (KCTD11), mRNA.	C17orf36; MGC129844; REN/KCTD11; REN
WDR21A	506.6	1201.4	0	0	113.371	4.60098e-12	2.3715	1.2458	940129	NM_015604.2	NM_015604.2	ILMN_2385278	Homo sapiens WD repeat domain 21A (WDR21A), transcript variant 1, mRNA.	MGC46524; WDR21; MGC20547; DKFZp434K114
BMP6	31.4	74.6	0.0117	0.0013	22.907	0.00512035	2.3758	1.24841	6980064	NM_001718.2	NM_001718.4	ILMN_1747650	Homo sapiens bone morphogenetic protein 6 (BMP6), mRNA.	VGR1; VGR
FA2H	50.5	120.1	0.0013	0.0013	31.7417	0.000669622	2.37822	1.24988	1190524	NM_024306.2	NM_024306.2	ILMN_1791531	Homo sapiens fatty acid 2-hydroxylase (FA2H), mRNA.	FAAH; FLJ25287; FAXDC1
NFKBIE	65.3	155.3	0.0013	0.0013	41.227	7.53876e-05	2.37825	1.2499	540139	NM_004556.2	NM_004556.2	ILMN_1717313	Homo sapiens nuclear factor of kappa light polypeptide gene enhancer in B-cells inhibitor, epsilon (NFKBIE), mRNA.	IKBE
IFIT5	31.4	74.7	0.0117	0.0013	24.6453	0.00343139	2.37898	1.25034	4890327	NM_012420.1	NM_012420.1	ILMN_1696654	Homo sapiens interferon-induced protein with tetratricopeptide repeats 5 (IFIT5), mRNA.	RI58
MT1E	96.8	230.4	0.0013	0	23.6437	0.00432146	2.38017	1.25106	2070288	NM_175617.3	NM_175617.3	ILMN_2173611	Homo sapiens metallothionein 1E (MT1E), mRNA.	MT1; MTD
RBM12B	70.7	169.1	0.0013	0.0013	39.9711	0.000100668	2.3918	1.25809	450132	NM_203390.1	NM_203390.2	ILMN_1805778	Homo sapiens RNA binding motif protein 12B (RBM12B), mRNA.	MGC:33837
LIF	86.7	207.5	0.0013	0	32.5485	0.000556096	2.39331	1.25901	2650390	NM_002309.2	NM_002309.2	ILMN_1738725	Homo sapiens leukemia inhibitory factor (cholinergic differentiation factor) (LIF), mRNA.	HILDA; D-FACTOR; CDF
ZNF525	64.7	155.7	0.0013	0.0013	46.4042	2.28865e-05	2.40649	1.26693	6860450	XM_375646.3	XM_375646.3	ILMN_1748432	PREDICTED: Homo sapiens zinc finger protein 525 (ZNF525), mRNA.
CXCR7	163	395	0.0013	0	46.1477	2.4279e-05	2.42331	1.27698	450424	NM_020311.1	NM_020311.2	ILMN_1798360	Homo sapiens chemokine (C-X-C motif) receptor 7 (CXCR7), mRNA.	CMKOR1; GPR159; RDC1
G0S2	656.5	1599	0	0	20.9074	0.00811447	2.43564	1.2843	6180427	NM_015714.2	NM_015714.2	ILMN_1691846	Homo sapiens G0/G1switch 2 (G0S2), mRNA.	RP1-28O10.2
NUFIP1	46.4	113.2	0.0026	0.0013	41.593	6.92947e-05	2.43966	1.28668	3850521	NM_012345.1	NM_012345.1	ILMN_1813800	Homo sapiens nuclear fragile X mental retardation protein interacting protein 1 (NUFIP1), mRNA.	NUFIP
KRT7	551.9	1349.7	0	0	60.4571	9.00098e-07	2.44555	1.29016	3800161	NM_005556.3	NM_005556.3	ILMN_2163723	Homo sapiens keratin 7 (KRT7), mRNA.	K7; MGC3625; MGC129731; SCL; K2C7; CK7
LOC728946	28.6	70	0.0156	0.0013	23.5172	0.00444918	2.44755	1.29134	1580546	NM_030967.2	XM_001128870.1	ILMN_1657962	PREDICTED: Homo sapiens similar to keratin associated protein 1-1 (LOC728946), mRNA.
UTP14A	350.8	860	0	0	75.8528	2.59848e-08	2.45154	1.29369	1400008	NM_006649.2	NM_006649.2	ILMN_2095820	Homo sapiens UTP14, U3 small nucleolar ribonucleoprotein, homolog A (yeast) (UTP14A), mRNA.	NY-CO-16; KIAA0266; dJ537K23.3; SDCCAG16
DNAJC11	45	110.4	0.0026	0.0013	40.7587	8.39711e-05	2.45333	1.29474	450408	NM_018198.1	NM_018198.2	ILMN_1747903	Homo sapiens DnaJ (Hsp40) homolog, subfamily C, member 11 (DNAJC11), mRNA.	FLJ10737; RP1-126A5.3; dJ126A5.1
SERPINE1	262.1	643.5	0	0	25.2319	0.00299785	2.45517	1.29582	770408	NM_000602.1	NM_000602.1	ILMN_1744381	Homo sapiens serpin peptidase inhibitor, clade E (nexin, plasminogen activator inhibitor type 1), member 1 (SERPINE1), mRNA.	PAI; PAI-1; PAI1; PLANH1
TERF1	264.8	650.2	0	0	69.8106	1.04458e-07	2.45544	1.29598	110437	NM_017489.1	NM_017489.1	ILMN_1694847	Homo sapiens telomeric repeat binding factor (NIMA-interacting) 1 (TERF1), transcript variant 1, mRNA.	t-TRF1; TRBF1; PIN2; FLJ41416; TRF; hTRF1-AS; TRF1
PLOD2	56	137.6	0.0013	0.0013	51.4086	7.23003e-06	2.45714	1.29698	460338	NM_182943.2	NM_182943.2	ILMN_1799139	Homo sapiens procollagen-lysine, 2-oxoglutarate 5-dioxygenase 2 (PLOD2), transcript variant 1, mRNA.	LH2; TLH
KTI12	348.7	857.1	0	0	47.2883	1.86711e-05	2.45799	1.29748	4610767	NM_138417.2	NM_138417.2	ILMN_1703226	Homo sapiens KTI12 homolog, chromatin associated (S. cerevisiae) (KTI12), mRNA.	TOT4; SBBI81; MGC20419; RP11-91A18.3
IRX2	121	297.5	0.0013	0	53.8038	4.16505e-06	2.45868	1.29788	6040634	NM_033267.2	NM_033267.3	ILMN_1782412	Homo sapiens iroquois homeobox 2 (IRX2), mRNA.
MGC27345	32.1	79	0.0091	0.0013	27.6252	0.00172775	2.46106	1.29928	2340168	XR_001069.1	XR_001069.1	ILMN_1660412	PREDICTED: Homo sapiens hypothetical protein MGC27345 (MGC27345), misc RNA.
NUFIP1	83.6	206.9	0.0013	0	62.7847	5.2666e-07	2.47488	1.30736	3130719	NM_012345.1	NM_012345.1	ILMN_2166686	Homo sapiens nuclear fragile X mental retardation protein interacting protein 1 (NUFIP1), mRNA.	NUFIP
DYRK2	184.7	457.3	0.0013	0	113.37	4.60257e-12	2.47591	1.30796	2100743	NM_003583.2	NM_003583.2	ILMN_2374244	Homo sapiens dual-specificity tyrosine-(Y)-phosphorylation regulated kinase 2 (DYRK2), transcript variant 1, mRNA.
ZNF696	370.8	918.6	0	0	81.4743	7.12148e-09	2.47735	1.3088	3310523	NM_030895.1	NM_030895.1	ILMN_1712517	Homo sapiens zinc finger protein 696 (ZNF696), mRNA.	FLJ14129
KLF10	113.9	282.7	0.0013	0	73.6383	4.32683e-08	2.482	1.3115	2190470	NM_005655.1	NM_005655.1	ILMN_2411897	Homo sapiens Kruppel-like factor 10 (KLF10), transcript variant 1, mRNA.	TIEG; EGRA; TIEG1
MTMR9	82.6	205.1	0.0013	0	74.2164	3.78756e-08	2.48305	1.31211	6960014	NM_015458.3	NM_015458.3	ILMN_1652521	Homo sapiens myotubularin related protein 9 (MTMR9), mRNA.	LIP-STYX; C8orf9; DKFZp434K171; MTMR8; MGC126672
ZNF468	33.4	83	0.0065	0.0013	21.8975	0.00646026	2.48503	1.31326	650136	NM_199132.1	NM_199132.1	ILMN_1782749	Homo sapiens zinc finger protein 468 (ZNF468), transcript variant 1, mRNA.	DKFZp781B1474; DKFZp781N07108
HS.555260	30.3	75.3	0.0117	0.0013	22.9441	0.0050768	2.48515	1.31333	1500386	Hs.555260	CN357235	ILMN_1896406	17000532215901 GRN_ES Homo sapiens cDNA 5, mRNA sequence
C3ORF58	110	273.9	0.0013	0	90.5315	8.8481e-10	2.49	1.31615	4060131	NM_173552.2	NM_173552.2	ILMN_1797372	Homo sapiens chromosome 3 open reading frame 58 (C3orf58), mRNA.	MGC33365
ARRDC4	26.6	66.8	0.0182	0.0013	21.2954	0.00742096	2.51128	1.32842	6580168	NM_183376.1	NM_183376.1	ILMN_1660544	Homo sapiens arrestin domain containing 4 (ARRDC4), mRNA.	FLJ36045
EHD1	2735.7	6873.6	0	0	156.536	2.22044e-16	2.51256	1.32916	1780619	NM_006795.2	NM_006795.2	ILMN_1651832	Homo sapiens EH-domain containing 1 (EHD1), mRNA.	PAST1; PAST; HPAST1; FLJ42622; FLJ44618; H-PAST
ZNF485	29.7	75	0.0143	0.0013	26.7298	0.00212334	2.52525	1.33643	4210687	NM_145312.2	NM_145312.2	ILMN_2186626	Homo sapiens zinc finger protein 485 (ZNF485), mRNA.
ZNF256	129.9	328.3	0.0013	0	76.5109	2.23311e-08	2.52733	1.33761	4390349	NM_005773.2	NM_005773.2	ILMN_1757408	Homo sapiens zinc finger protein 256 (ZNF256), mRNA.	BMZF-3; BMZF3
ST3GAL1	72.1	182.9	0.0013	0.0013	42.6099	5.4829e-05	2.53675	1.34298	6060682	NM_003033.2	NM_003033.2	ILMN_2267135	Homo sapiens ST3 beta-galactoside alpha-2,3-sialyltransferase 1 (ST3GAL1), transcript variant 1, mRNA.	Gal-NAc6S; ST3O; ST3GalA; SIATFL; ST3GalA.1; 1; ST3GalIA; SIAT4A; MGC9183
ZNF136	57	144.8	0.0013	0.0013	51.934	6.40619e-06	2.54035	1.34503	4860768	NM_003437.2	XM_001126650.1	ILMN_1689528	PREDICTED: Homo sapiens zinc finger protein 136 (ZNF136), mRNA.
BIRC3	238.7	606.6	0	0	128.732	1.33894e-13	2.54127	1.34555	3060255	NM_182962.1	NM_182962.1	ILMN_2405684	Homo sapiens baculoviral IAP repeat-containing 3 (BIRC3), transcript variant 2, mRNA.	RNF49; MALT2; API2; HIAP1; AIP1; MIHC; HAIP1; CIAP2
NUDCD1	46.9	119.3	0.0026	0.0013	30.2313	0.000948135	2.54371	1.34693	3360139	NM_032869.2	NM_032869.2	ILMN_1678745	Homo sapiens NudC domain containing 1 (NUDCD1), mRNA.	CML66; FLJ14991
RBM38	29.8	76	0.0143	0.0013	21.0768	0.00780405	2.55034	1.35069	3420372	NM_017495.4	NM_017495.4	ILMN_1704079	Homo sapiens RNA binding motif protein 38 (RBM38), transcript variant 1, mRNA.	SEB4D; SEB4B; HSRNASEB; RNPC1; dJ800J21.2
PYROXD1	28.6	73.1	0.0143	0.0013	22.2602	0.00594265	2.55594	1.35386	2120639	NM_024854.3	NM_024854.3	ILMN_3247826	Homo sapiens pyridine nucleotide-disulphide oxidoreductase domain 1 (PYROXD1), mRNA.
GABPB1	61.2	156.9	0.0013	0.0013	62.0811	6.19284e-07	2.56373	1.35824	150753	NM_002041.4	NM_002041.4	ILMN_3195401	Homo sapiens GA binding protein transcription factor, beta subunit 1 (GABPB1), transcript variant gamma-1, mRNA.
LOC201651	33.8	87.1	0.0065	0.0013	32.9913	0.000502192	2.57692	1.36565	430528	XR_017321.2	XR_017321.2	ILMN_3204975	PREDICTED: Homo sapiens misc_RNA (LOC201651), miscRNA.
RRS1	786.7	2027.4	0	0	50.8768	8.17184e-06	2.57709	1.36575	4120437	NM_015169.3	NM_015169.3	ILMN_1767658	Homo sapiens RRS1 ribosome biogenesis regulator homolog (S. cerevisiae) (RRS1), mRNA.	KIAA0112
DYRK2	65.3	168.8	0.0013	0.0013	31.5673	0.00069706	2.58499	1.37016	6560523	NM_003583.2	NM_003583.3	ILMN_1794588	Homo sapiens dual-specificity tyrosine-(Y)-phosphorylation regulated kinase 2 (DYRK2), transcript variant 1, mRNA.	FLJ21365; FLJ21217
PFKFB2	27	69.9	0.0182	0.0013	20.8414	0.00823872	2.58889	1.37233	7040181	NM_001018053.1	NM_001018053.1	ILMN_1723436	Homo sapiens 6-phosphofructo-2-kinase/fructose-2,6-biphosphatase 2 (PFKFB2), transcript variant 2, mRNA.	DKFZp781D2217; PFK-2/FBPase-2; MGC138308; MGC138310
PGBD2	47.9	124.6	0.0013	0.0013	47.9641	1.59805e-05	2.60125	1.37921	780373	NM_170725.2	NM_001017434.1	ILMN_1735075	Homo sapiens piggyBac transposable element derived 2 (PGBD2), transcript variant 2, mRNA.
KLHL9	341.3	889.2	0	0	143.983	3.99678e-15	2.60533	1.38147	6550170	NM_018847.1	NM_018847.2	ILMN_1664466	Homo sapiens kelch-like 9 (Drosophila) (KLHL9), mRNA.	RP11-380P16.6; FLJ21815
PDLIM5	78.4	204.8	0.0013	0	79.8486	1.03548e-08	2.61224	1.38529	6040608	NM_001011516.1	NM_001011516.1	ILMN_2361478	Homo sapiens PDZ and LIM domain 5 (PDLIM5), transcript variant 5, mRNA.	ENH; LIM; L9; ENH1
MT1F	1219.5	3192	0	0	67.176	1.91602e-07	2.61747	1.38817	4220672	NM_005949.1	NM_005949.2	ILMN_1718766	Homo sapiens metallothionein 1F (MT1F), mRNA.	MT1; MGC32732
WT1	43.9	115.2	0.0026	0.0013	46.4752	2.25154e-05	2.62415	1.39185	7380603	NM_024425.2	NM_024426.3	ILMN_1802174	Homo sapiens Wilms tumor 1 (WT1), transcript variant D, mRNA.	GUD; WT33; WAGR; WIT-2
C1ORF116	1214.7	3191.4	0	0	97.5724	1.74888e-10	2.62732	1.39359	730491	NM_023938.4	NM_023938.5	ILMN_1706483	Homo sapiens chromosome 1 open reading frame 116 (C1orf116), transcript variant 1, mRNA.	MGC4309; DKFZp666H2010; MGC2742; FLJ36507; SARG
ARPM1	38.7	101.7	0.0039	0.0013	40.694	8.52315e-05	2.62791	1.39391	2480615	NM_032487.2	NM_032487.3	ILMN_1782810	Homo sapiens actin related protein M1 (ARPM1), mRNA.	MGC15664
CHDH	37.1	97.6	0.0039	0.0013	21.8568	0.00652109	2.63073	1.39546	5910433	NM_018397.3	NM_018397.3	ILMN_3251423	Homo sapiens choline dehydrogenase (CHDH), mRNA.
SLC7A6	24.5	64.6	0.0234	0.0013	23.2689	0.00471097	2.63673	1.39875	6380364	NM_001076785.1	NM_001076785.1	ILMN_2324561	Homo sapiens solute carrier family 7 (cationic amino acid transporter, y+ system), member 6 (SLC7A6), transcript variant 2, mRNA.	DKFZp686K15246; KIAA0245; LAT3; LAT-2; y+LAT-2
UTP23	31.8	84	0.0104	0.0013	23.4227	0.00454705	2.64151	1.40136	6220037	NM_032334.1	NM_032334.1	ILMN_2043828	Homo sapiens UTP23, small subunit (SSU) processome component, homolog (yeast) (UTP23), mRNA.	MGC14595
NFKB2	77.8	206.2	0.0013	0	47.0561	1.96965e-05	2.65039	1.4062	3310615	NM_002502.3	NM_002502.3	ILMN_2390859	Homo sapiens nuclear factor of kappa light polypeptide gene enhancer in B-cells 2 (p49/p100) (NFKB2), transcript variant 2, mRNA.	LYT10; LYT-10
IL8	11248.5	29953.5	0	0	374.344	3.67799e-38	2.66289	1.41299	1980309	NM_000584.2	NM_000584.2	ILMN_2184373	Homo sapiens interleukin 8 (IL8), mRNA.	GCP-1; MDNCF; NAP1; CXCL8; AMCF-I; TSG-1; LYNAP; NAP-1; MONAP; GCP1; SCYB8; LUCT; K60; LECT; 3-10C; b-ENAP; NAF
SFRS7	627.7	1678.8	0	0	374.344	3.67799e-38	2.67453	1.41928	450168	NM_001031684.1	NM_001031684.1	ILMN_1778836	Homo sapiens splicing factor, arginine/serine-rich 7, 35kDa (SFRS7), mRNA.	9G8; HSSG1; AAG3; ZCRB2; RBM37; ZCCHC20
OTUD6B	195.3	524.4	0.0013	0	63.0685	4.93344e-07	2.6851	1.42498	1050450	NM_016023.2	NM_016023.2	ILMN_1772703	Homo sapiens OTU domain containing 6B (OTUD6B), mRNA.	CGI-77
MED13	23.2	62.8	0.026	0.0013	23.0042	0.00500703	2.7069	1.43664	5890110	XM_926644.1	NM_005121.2	ILMN_1671067	Homo sapiens mediator complex subunit 13 (MED13), mRNA.	THRAP1; TRAP240; ARC250; DRIP250; KIAA0593; HSPC221; MED13
ATXN7L2	26.8	72.6	0.0182	0.0013	27.7697	0.00167121	2.70896	1.43774	2710187	NM_153340.2	NM_153340.3	ILMN_1664177	Homo sapiens ataxin 7-like 2 (ATXN7L2), mRNA.	FLJ00381; MGC46534
FAM43A	673.3	1825.9	0	0	46.5088	2.23419e-05	2.71187	1.43929	1690630	NM_153690.4	NM_153690.4	ILMN_1706015	Homo sapiens family with sequence similarity 43, member A (FAM43A), mRNA.	FLJ90022
FOSB	69.7	189.2	0.0013	0	58.0367	1.57156e-06	2.71449	1.44068	7160239	NM_006732.1	NM_006732.1	ILMN_1751607	Homo sapiens FBJ murine osteosarcoma viral oncogene homolog B (FOSB), mRNA.	GOS3; G0S3; MGC42291; GOSB; DKFZp686C0818
CPNE1	64.8	176.4	0.0013	0.0013	73.6329	4.33221e-08	2.72222	1.44478	4250020	NM_003915.2	NM_003915.2	ILMN_2276000	Homo sapiens copine I (CPNE1), transcript variant 3, mRNA.	CPN1; COPN1; MGC1142
CXCL5	84.5	230.2	0.0013	0	78.62	1.37404e-08	2.72426	1.44586	540377	NM_002994.3	NM_002994.3	ILMN_2171384	Homo sapiens chemokine (C-X-C motif) ligand 5 (CXCL5), mRNA.	ENA-78; SCYB5
C1ORF116	24.3	66.2	0.0234	0.0013	24.7467	0.0033522	2.72428	1.44587	6280630	XM_925981.1	NM_023938.5	ILMN_1676725	Homo sapiens chromosome 1 open reading frame 116 (C1orf116), transcript variant 1, mRNA.	MGC4309; DKFZp666H2010; MGC2742; FLJ36507; SARG
FKRP	21.3	58.1	0.0312	0.0013	20.8865	0.00815361	2.7277	1.44768	3520521	NM_024301.2	NM_024301.3	ILMN_1753597	Homo sapiens fukutin related protein (FKRP), transcript variant 1, mRNA.	LGMD2I; MGC2991; FLJ12576; MDC1C
URB2	270.4	739.4	0	0	62.2712	5.92762e-07	2.73447	1.45126	1580433	NM_014777.2	NM_014777.2	ILMN_3249406	Homo sapiens URB2 ribosome biogenesis 2 homolog (S. cerevisiae) (URB2), mRNA.
TOE1	40.4	110.6	0.0039	0.0013	36.1706	0.000241513	2.73762	1.45292	630673	NM_025077.2	NM_025077.2	ILMN_1660938	Homo sapiens target of EGR1, member 1 (nuclear) (TOE1), mRNA.	FLJ13949
PDGFB	58.6	160.5	0.0013	0.0013	52.923	5.10152e-06	2.73891	1.4536	5390615	NM_033016.1	NM_033016.1	ILMN_2394305	Homo sapiens platelet-derived growth factor beta polypeptide (simian sarcoma viral (v-sis) oncogene homolog) (PDGFB), transcript variant 2, mRNA.	FLJ12858; PDGF2; c-sis; SSV; SIS
SNAI2	299.3	826.4	0	0	45.0282	3.14181e-05	2.76111	1.46525	6330730	NM_003068.3	NM_003068.3	ILMN_2082585	Homo sapiens snail homolog 2 (Drosophila) (SNAI2), mRNA.	WS2D; SLUG; SLUGH1; MGC10182
LOC648740	64.5	178.5	0.0013	0.0013	70.955	8.02602e-08	2.76744	1.46855	2690747	NR_024438.2	NR_024438.2	ILMN_3236904	Homo sapiens ACTB pseudogene (LOC648740), non-coding RNA.
JMJD4	127.7	353.6	0.0013	0	120.997	7.94914e-13	2.76899	1.46936	4210300	NM_023007.1	NM_023007.1	ILMN_1692896	Homo sapiens jumonji domain containing 4 (JMJD4), mRNA.	FLJ12517; MGC129896
[truncated: 159 more rows]
