# Supplementary material for: Fluid shear stress activates YAP1 to promote cancer cell motility
Source: Nat Commun. 2017 Jan 18;8:14122. doi: 10.1038/ncomms14122 (PMC5253685; doi:10.1038/ncomms14122)
Supplement: Supplementary Data 2 — YAP1 target genes evaluated for differential gene expression in WSSexposed PC3 cells Excel file containing list of YAP1 target genes derived from Lin et al. (2015) and Stein et al. (2015). [file ncomms14122-s7.xlsx]

## Sheet: Supplementary Data 2
Supplementary Data 2. YAP1 target genes evaluated for differential gene expression in WSS-exposed PC3 cells. List of YAP1 target genes derived from Lin et al. 2015 and Stein et al. 2015.
ADAMTS5
ADRB2
ANKRD1
ARNT2
ATAD2
BARD1
BMP4
C4BPB
CDC6
CDC7
CDCA2
CDK6
CEP63
CITED2
CTGF
CYR61
DLC1
DUSP4
EFNB2
EMP2
FGF2
FRMD6
FST
FZD1
GADD45A
GADD45B
GBX2
HAPLN1
HAS2
IGFBP3
INHBA
IRS1
KISS1
KSR1
LAMC2
LHX4
MAFF
MAMDC2
MOK
NOG
NPPB
NUP210
PACSIN2
PHTF2
PIK3CB
PLEKHA7
PLEKHG3
PLEKHG7
PRICKLE1
PTPRQ
SDPR
SERTAD4
SH2D4A
SHISA9
SLFN12
SOX6
ST3GAL1
TEAD1
TLL1
TRAM2
TRPC6
VGLL2
VSTM1
ZFP28
ZFP30
ZFP82
ZNF138
ZNF345
ZNF383
ZNF431
ZNF461
ZNF529
ZNF540
ZNF566
ZNF675
ZNF699
ZNF716
ZNF720
ZNF729
ZNF790
ZNF804A
ZNF90
ZNF92
