# Supplementary material for: Fluid shear stress activates YAP1 to promote cancer cell motility
Source: Nat Commun. 2017 Jan 18;8:14122. doi: 10.1038/ncomms14122 (PMC5253685; doi:10.1038/ncomms14122)
Supplement: Supplementary Data 3 — Differentially expressed genes from Illumina BeadChips filtered by candidacy for regulation by YAP1/TAZ/TEAD-bound enhancers Excel file containing list of significantly changed genes (P < 0.05) filtered by a gene set of 379 genes shown in a previous report of MDA-MB-231 breast cancer cells to be regulated by YAP1/TAZ/TEAD at enhancers and to exhibit responsiveness to siRNA-based loss of function (Zanconato et al. (2015)). [file ncomms14122-s8.xlsx]

## Sheet: Supplementary Data 3
Supplementary Data 3. Differentially expressed genes from Illumina BeadChips filtered by candidacy for regulation by YAP1/TAZ/TEAD-bound enhancers. Significantly changed genes were filtered by a gene set of 379 genes shown in a previous report of MDA-MB-231 breast cancer cells to be regulated by YAP1/TAZ/TEAD at enhancers and to exhibit responsiveness to siRNA-based loss of function (Zanconato et…
Upregulated (P < 0.05)	Downregulated (P < 0.05)
ADAMTS6	ABHD10
ADRB2	AFAP1L1
AKAP12	ANKRD10
ANKRD1	ANKRD17
ANKRD16	C11ORF83
ANKRD32	C12ORF65
ASB1	DPH5
C1ORF109	FAM46B
CDCA4	GLTPD1
CDKN2AIPNL	MRPL21
CHUK	NUP50
CORO1C	PRMT1
CRY1	PSMC3IP
CTGF	PSRC1
CYP20A1	PTPLAD2
CYR61	RPL37
DDAH1	RPL39L
DDX21	SETD8
DDX47	SETDB2
DDX56	SGOL1
DKC1	TK1
DKK1	TUBB2B
DUSP14	U2AF1L2
EDN1	U2AF1L4
EFTUD2
EID2B
EIF3J
EIF5A2
ENC1
ETS1
EXOSC2
FAM57A
FJX1
FST
FSTL3
GADD45B
GEMIN4
GNL2
GNL3
GPATCH4
GRPEL1
GTPBP4
HBEGF
HNRNPM
IL12A
ISG20L2
KLHDC4
LARP4
LIMA1
LSG1
LSM3
MAP3K1
MATN2
MEST
METTL13
MYC
NAT10
NCL
NEDD4L
NFKB1
NOB1
NOC3L
NUDCD1
ODC1
PABPC4
PAK1IP1
PHF17
PLAU
PLAUR
POLR1C
PPIF
PPRC1
PRPF4
PTPN2
PTRH2
RAB11FIP1
RABGEF1
RCAN1
RND3
RPP40
RRP1B
RRS1
SAMD4A
SEH1L
SERPINE1
SETD6
SETMAR
SMTN
SNAI2
SNAPC1
SPATA5L1
TAF5L
TCP1
TDP1
THOC1
TIMM10
TIMM8A
TMEM209
TOE1
TRMT12
URB2
UTP15
WWC1
YOD1
ZNF259
ZNHIT6
