# Supplementary material for: Fluid shear stress activates YAP1 to promote cancer cell motility
Source: Nat Commun. 2017 Jan 18;8:14122. doi: 10.1038/ncomms14122 (PMC5253685; doi:10.1038/ncomms14122)
Supplement: Supplementary Data 4 — Differential gene expression analysis of WSS-exposed PC3 cells treated with control or YAP1 siRNA Excel file containing differential gene expression analysis (P < 0.01, 1.3 fold threshold); siControl (with WSS) versus siYAP1 (with WSS). [file ncomms14122-s9.xlsx]

## Sheet: >1.3 fold up
TargetID	Signal_siConWSS	Signal_siYAPWSS	DetectionPval_siConWSS	DetectionPval_siYAPWSS	Diff_Score	p-value	Fold_change(siYAPWSS/siConWSS)	Log_ratio(siYAPWSS/siConWSS)	Probe	SEARCH_KEY	ACCESSION	PROBE_ID	DEFINITION	SYNONYMS
DYNLT3	0.4	52.6	0.4442	0.0013	34.9781	0.000317826	131.5	7.03892	6180286	NM_006520.1	NM_006520.1	ILMN_2162564	Homo sapiens dynein, light chain, Tctex-type 3 (DYNLT3), mRNA.	TCTE1L; TCTEX1L; RP3
CCDC141	0.3	34.5	0.4416	0.0052	20.9873	0.00796654	115	6.84549	3360082	NM_173648.2	NM_173648.2	ILMN_1693711	Homo sapiens coiled-coil domain containing 141 (CCDC141), mRNA.	MGC134803; FLJ39502; FLJ26337
FLJ21986	1.1	38.9	0.4	0.0039	22.6332	0.00545356	35.3636	5.14419	7510551	NM_024913.3	NM_024913.3	ILMN_1677038	Homo sapiens hypothetical protein FLJ21986 (FLJ21986), mRNA.	FLJ26813
MEIG1	1.7	44.7	0.3571	0.0026	21.5486	0.00700068	26.2941	4.71667	1070520	NM_001080836.1	NM_001080836.1	ILMN_2153825	Homo sapiens meiosis expressed gene 1 homolog (mouse) (MEIG1), mRNA.	bA2K17.3
TCP11L2	5.1	115.3	0.2649	0.0013	88.8276	1.30991e-09	22.6078	4.49875	4040088	NM_152772.1	NM_152772.1	ILMN_2231051	Homo sapiens t-complex 11 (mouse)-like 2 (TCP11L2), mRNA.	MGC40368
MDK	1.9	40	0.3857	0.0039	22.665	0.00541377	21.0526	4.39593	150458	NM_001012334.1	NM_001012334.1	ILMN_1723087	Homo sapiens midkine (neurite growth-promoting factor 2) (MDK), transcript variant 1, mRNA.	FLJ27379; MK; NEGF2
RFK	2.4	38.3	0.3468	0.0039	22.8143	0.00523082	15.9583	3.99624	1170136	NM_018339.3	NM_018339.3	ILMN_2211263	Homo sapiens riboflavin kinase (RFK), mRNA.	FLJ11149; RP11-422N19.2; RIFK
MAP3K8	3.6	55.7	0.3013	0.0013	39.0288	0.00012506	15.4722	3.95161	1470215	NM_005204.2	NM_005204.2	ILMN_1741159	Homo sapiens mitogen-activated protein kinase kinase kinase 8 (MAP3K8), mRNA.	TPL2; FLJ10486; EST; COT; c-COT; ESTF; Tpl-2
SCD5	9.6	147.2	0.1506	0	104.462	3.57948e-11	15.3333	3.9386	3610671	NM_001037582.1	NM_001037582.1	ILMN_2237428	Homo sapiens stearoyl-CoA desaturase 5 (SCD5), transcript variant 1, mRNA.	HSCD5; SCD4; FLJ21032; SCD2; ACOD4; FADS4
FCGR2A	9.3	140.3	0.1571	0	54.8446	3.27748e-06	15.086	3.91514	450762	NM_021642.2	NM_021642.2	ILMN_2289849	Homo sapiens Fc fragment of IgG, low affinity IIa, receptor (CD32) (FCGR2A), mRNA.	FCGR2A1; CDw32; CD32A; CD32; FcGR; FCG2; IGFR2; FCGR2; MGC30032; MGC23887
IFNB1	4.6	62.2	0.2727	0.0013	44.2707	3.7405e-05	13.5217	3.75721	1510669	NM_002176.2	NM_002176.2	ILMN_1682245	Homo sapiens interferon, beta 1, fibroblast (IFNB1), mRNA.	IFF; MGC96956; IFB; IFNB
LOC730249	6.9	88.1	0.2182	0.0013	65.1584	3.04902e-07	12.7681	3.67447	4670114	Hs.160789	XM_001133269.1	ILMN_1838319	PREDICTED: Homo sapiens similar to Immune-responsive protein 1 (LOC730249), mRNA.
ZNF184	8	90.5	0.1857	0.0013	62.2768	5.91998e-07	11.3125	3.49985	2360176	NM_007149.1	NM_007149.1	ILMN_2226628	Homo sapiens zinc finger protein 184 (ZNF184), mRNA.
PTK7	4.9	52.2	0.2688	0.0026	28.7799	0.00132437	10.6531	3.4132	3450020	NM_152882.2	NM_152882.2	ILMN_1662166	Homo sapiens PTK7 protein tyrosine kinase 7 (PTK7), transcript variant PTK7-4, mRNA.	CCK4
TNFSF10	14.6	137.5	0.0766	0	36.5819	0.00021969	9.41781	3.23539	870202	NM_003810.2	NM_003810.2	ILMN_1801307	Homo sapiens tumor necrosis factor (ligand) superfamily, member 10 (TNFSF10), mRNA.	TL2; Apo-2L; CD253; APO2L; TRAIL
MMP13	23.5	215.4	0.0221	0	31.8325	0.000655768	9.16596	3.19629	650092	NM_002427.2	NM_002427.2	ILMN_1663873	Homo sapiens matrix metallopeptidase 13 (collagenase 3) (MMP13), mRNA.	CLG3
TP53INP1	15.9	121.1	0.0623	0.0013	80.8119	8.29488e-09	7.61635	2.9291	5420538	NM_033285.2	NM_033285.2	ILMN_2214197	Homo sapiens tumor protein p53 inducible nuclear protein 1 (TP53INP1), mRNA.	TP53INP1A; Teap; p53DINP1; TP53DINP1; SIP; FLJ22139; DKFZp434M1317; TP53INP1B
SCN1B	12.3	92.3	0.1039	0.0013	48.666	1.35957e-05	7.50407	2.90767	6560154	NM_199037.2	NM_001037.3	ILMN_1801302	Homo sapiens sodium channel, voltage-gated, type I, beta (SCN1B), transcript variant a, mRNA.	GEFSP1
SLC7A2	16.6	122.9	0.0623	0.0013	51.7287	6.7163e-06	7.40361	2.88823	3710154	NM_003046.2	NM_001008539.2	ILMN_1781400	Homo sapiens solute carrier family 7 (cationic amino acid transporter, y+ system), member 2 (SLC7A2), transcript variant 2, mRNA.	CAT-2; HCAT2; ATRC2
MDK	165.8	1213.9	0.0013	0	40.4796	8.95447e-05	7.32147	2.87213	4560717	NM_001012334.1	NM_001012334.1	ILMN_2349393	Homo sapiens midkine (neurite growth-promoting factor 2) (MDK), transcript variant 1, mRNA.	FLJ27379; MK; NEGF2
ST8SIA4	8.6	57.3	0.1727	0.0013	21.164	0.00764892	6.66279	2.73613	2070440	NM_175052.1	NM_175052.1	ILMN_2394161	Homo sapiens ST8 alpha-N-acetyl-neuraminide alpha-2,8-sialyltransferase 4 (ST8SIA4), transcript variant 2, mRNA.	MGC61459; ST8SIA-IV; PST; MGC34450; PST1; SIAT8D
STRN	9.8	64.4	0.1481	0.0013	39.2352	0.000119256	6.57143	2.71621	5270441	NM_003162.2	NM_003162.2	ILMN_2129273	Homo sapiens striatin, calmodulin binding protein (STRN), mRNA.	MGC125642; SG2NA
SNORA32	6	39	0.239	0.0039	20.1281	0.00970935	6.5	2.70044	5890477	NR_003032.1	NR_003032.1	ILMN_2085525	Homo sapiens small nucleolar RNA, H/ACA box 32 (SNORA32), small nucleolar RNA.	ACA32
CYBRD1	9.5	60.4	0.1571	0.0013	35.7962	0.000263257	6.35789	2.66855	2370300	NM_024843.2	NM_024843.2	ILMN_1712305	Homo sapiens cytochrome b reductase 1 (CYBRD1), mRNA.	FLJ23462; FRRS3; DCYTB
POT1	6.5	40.9	0.2234	0.0039	21.1653	0.00764663	6.29231	2.65359	3840762	NM_015450.1	NR_003103.1	ILMN_1692041	Homo sapiens POT1 protection of telomeres 1 homolog (S. pombe) (POT1), transcript variant 3, non-coding RNA.	DKFZP586D211; hPot1
IFIT3	33.2	192.3	0.0104	0	43.2964	4.68123e-05	5.79217	2.5341	6510170	NM_001031683.1	NM_001031683.1	ILMN_1664543	Homo sapiens interferon-induced protein with tetratricopeptide repeats 3 (IFIT3), mRNA.	ISG60; IFIT4; IRG2; RIG-G; GARG-49; CIG-49; IFI60
LOC284988	131.1	755.9	0.0013	0	119.936	1.01475e-12	5.76583	2.52753	5960167	XM_209429.7	XR_017252.1	ILMN_1733453	PREDICTED: Homo sapiens hypothetical LOC284988 (LOC284988), mRNA.
RELN	46.2	265.1	0.0026	0	112.286	5.90772e-12	5.7381	2.52057	4490221	NM_005045.2	NM_173054.1	ILMN_1800642	Homo sapiens reelin (RELN), transcript variant 2, mRNA.	RL
GHR	23.8	136.5	0.0221	0	73.7268	4.23955e-08	5.73529	2.51987	5050470	NM_000163.2	NM_000163.2	ILMN_1775814	Homo sapiens growth hormone receptor (GHR), mRNA.	GHBP
FLT3LG	9.7	55.6	0.1506	0.0013	23.4901	0.00447703	5.73196	2.51903	830324	NM_001459.2	NM_001459.2	ILMN_2091412	Homo sapiens fms-related tyrosine kinase 3 ligand (FLT3LG), mRNA.
MXI1	8.5	48.7	0.1753	0.0026	24.5536	0.00350461	5.72941	2.51839	2490463	NM_001008541.1	NM_130439.3	ILMN_1794074	Homo sapiens MAX interactor 1 (MXI1), transcript variant 2, mRNA.	MAD2; MGC43220; MXI; MXD2
LAMP2	359.2	2015.8	0	0	374.344	3.67799e-38	5.61192	2.48849	780041	NM_013995.1	NM_013995.1	ILMN_2279961	Homo sapiens lysosomal-associated membrane protein 2 (LAMP2), transcript variant LAMP2B, mRNA.	LAMPB; CD107b; LAMP-2C
MUC13	8.6	48.1	0.1701	0.0026	25.3417	0.00292301	5.59302	2.48363	6940270	NM_033049.2	NM_033049.2	ILMN_1651568	Homo sapiens mucin 13, cell surface associated (MUC13), mRNA.	DRCC1; FLJ20063
RSAD2	392.5	2190.3	0	0	28.3183	0.00147289	5.58038	2.48036	3360343	NM_080657.3	NM_080657.4	ILMN_1657871	Homo sapiens radical S-adenosyl methionine domain containing 2 (RSAD2), mRNA.	vig1; cig33; 2510004L01Rik; cig5
HPGD	744.4	4058	0	0	374.344	3.67799e-38	5.45137	2.44662	4250364	NM_000860.3	NM_000860.3	ILMN_2166457	Homo sapiens hydroxyprostaglandin dehydrogenase 15-(NAD) (HPGD), mRNA.	PGDH; 15-PGDH; PGDH1
ATP11B	28.2	152.7	0.0143	0	84.0632	3.92356e-09	5.41489	2.43693	6650594	NM_014616.1	NM_014616.1	ILMN_2124155	Homo sapiens ATPase, class VI, type 11B (ATP11B), mRNA.	DKFZP434N1615; KIAA0956; ATPIR; DKFZP434J238; ATPIF; MGC46576
ZNF286A	15.5	83.7	0.0727	0.0013	43.5626	4.40291e-05	5.4	2.43296	1050681	NM_020652.1	NM_020652.1	ILMN_1663858	Homo sapiens zinc finger protein 286A (ZNF286A), mRNA.	KIAA1874; MGC156181; ZNF286; MGC149627
WIPI1	109.5	581.5	0.0013	0	107.704	1.69652e-11	5.3105	2.40885	3400598	NM_017983.3	NM_017983.4	ILMN_1781386	Homo sapiens WD repeat domain, phosphoinositide interacting 1 (WIPI1), mRNA.	WIPI49; FLJ10055; Atg18
LOC389599	182.1	937.7	0	0	374.344	3.67799e-38	5.14937	2.3644	1770133	XM_372002.3	XM_001131588.1	ILMN_1714765	PREDICTED: Homo sapiens similar to amyotrophic lateral sclerosis 2 (juvenile) chromosome region, candidate 2 (LOC389599), mRNA.
TMEM87B	8.5	43.5	0.1727	0.0026	20.373	0.00917698	5.11765	2.35548	580468	NM_032824.1	NM_032824.1	ILMN_1679693	Homo sapiens transmembrane protein 87B (TMEM87B), mRNA.	FLJ14681
SAMD9L	89.9	458.9	0.0013	0	94.9995	3.16264e-10	5.10456	2.35179	3170136	NM_152703.2	NM_152703.2	ILMN_1799467	Homo sapiens sterile alpha motif domain containing 9-like (SAMD9L), mRNA.	FLJ39885; DRIF2; C7orf6; UEF1; KIAA2005
LAMP2	287.8	1448.7	0	0	374.344	3.67799e-38	5.0337	2.33162	3120743	NM_013995.1	NM_013995.1	ILMN_1752351	Homo sapiens lysosomal-associated membrane protein 2 (LAMP2), transcript variant LAMP2B, mRNA.	LAMPB; CD107b; LAMP-2C
OSCAR	15.7	78.8	0.0688	0.0013	42.5548	5.5529e-05	5.01911	2.32743	1820450	NM_133169.2	NM_133169.2	ILMN_2367418	Homo sapiens osteoclast-associated receptor (OSCAR), transcript variant 4, mRNA.	MGC33613; PIGR3
IGDCC4	20.8	100.3	0.0325	0.0013	55.8064	2.62639e-06	4.82212	2.26967	6480014	NM_020962.1	NM_020962.1	ILMN_2139396	Homo sapiens immunoglobulin superfamily, DCC subclass, member 4 (IGDCC4), mRNA.	DDM36; KIAA1628; FLJ42051
ZC3HAV1	164.5	792.5	0.0013	0	20.4184	0.00908155	4.81763	2.26832	3710243	NM_024625.3	NM_024625.3	ILMN_1729973	Homo sapiens zinc finger CCCH-type, antiviral 1 (ZC3HAV1), transcript variant 2, mRNA.	FLJ13288; ZC3HDC2; FLB6421; ZAP; DKFZp686H1869; DKFZp686O19171; MGC48898; DKFZp686F2052; ZC3H2
SYTL2	11.4	53.3	0.126	0.0013	21.0058	0.00793268	4.67544	2.2251	3370100	NM_032379.3	NM_032379.3	ILMN_1651428	Homo sapiens synaptotagmin-like 2 (SYTL2), transcript variant b, mRNA.	MGC102768; CHR11SYT; SGA72M; KIAA1597; SLP2
STRADB	216.8	1001.3	0	0	153.525	4.44089e-16	4.61854	2.20744	2940075	NM_018571.4	NM_018571.5	ILMN_1701386	Homo sapiens STE20-related kinase adaptor beta (STRADB), mRNA.	ILPIPA; ILPIP; PAPK; MGC102916; CALS-21; PRO1038
PLSCR4	66	304.6	0.0013	0	110.498	8.9162e-12	4.61515	2.20638	4120019	NM_020353.1	NM_020353.1	ILMN_1757338	Homo sapiens phospholipid scramblase 4 (PLSCR4), mRNA.
SLC25A16	17.4	79.6	0.0506	0.0013	36.8858	0.000204842	4.57471	2.19368	270746	NM_152707.2	NM_152707.2	ILMN_2115421	Homo sapiens solute carrier family 25 (mitochondrial carrier; Graves disease autoantigen), member 16 (SLC25A16), nuclear gene encoding mitochondrial protein, mRNA.	ML7; GDA; MGC39851; GDC; HGT.1; D10S105E; hML7
TPK1	14.2	64.2	0.0805	0.0013	33.371	0.000460151	4.52113	2.17668	4250609	NM_001042482.1	NM_001042482.1	ILMN_2367063	Homo sapiens thiamin pyrophosphokinase 1 (TPK1), transcript variant 2, mRNA.	PP20; HTPK1
SFXN1	76	339.1	0.0013	0	31.0758	0.000780585	4.46184	2.15764	4730411	NM_022754.4	NM_022754.4	ILMN_2205935	Homo sapiens sideroflexin 1 (SFXN1), mRNA.	FLJ12876
TMEM55A	114.9	511.9	0.0013	0	40.3798	9.16263e-05	4.45518	2.15548	5960653	NM_018710.1	NM_018710.1	ILMN_1752117	Homo sapiens transmembrane protein 55A (TMEM55A), mRNA.	DKFZp762O076
RNF217	13.3	58.1	0.0922	0.0013	20.093	0.00978814	4.36842	2.12711	6380048	NM_152553.2	NM_152553.2	ILMN_1722089	Homo sapiens ring finger protein 217 (RNF217), mRNA.	C6orf172; MGC26996; dJ84N20.1; IBRDC1
MOV10	64.8	280.9	0.0013	0	61.9384	6.39971e-07	4.33488	2.11599	6580484	NM_020963.1	NM_020963.2	ILMN_1725700	Homo sapiens Mov10, Moloney leukemia virus 10, homolog (mouse) (MOV10), mRNA.	FLJ32791; DKFZp667O1423; gb110; KIAA1631
ADCY9	16.9	73.1	0.0558	0.0013	38.0617	0.000156254	4.32544	2.11285	3060100	NM_001116.2	NM_001116.2	ILMN_1654287	Homo sapiens adenylate cyclase 9 (ADCY9), mRNA.
SLC39A8	14.1	60.6	0.0844	0.0013	30.2216	0.000950255	4.29787	2.10362	2320358	NM_022154.5	NM_022154.5	ILMN_2233539	Homo sapiens solute carrier family 39 (zinc transporter), member 8 (SLC39A8), transcript variant 1, mRNA.	BIGM103; LZT-Hs6
ATG10	17.5	75.2	0.0481	0.0013	39.3168	0.000117036	4.29714	2.10338	5340603	NM_031482.3	NM_031482.3	ILMN_2206098	Homo sapiens ATG10 autophagy related 10 homolog (S. cerevisiae) (ATG10), mRNA.	APG10; DKFZP586I0418; APG10L; FLJ13954; pp12616
HRASLS3	463.4	1989.1	0	0	153.525	4.44089e-16	4.2924	2.10179	2510593	NM_007069.1	NM_007069.2	ILMN_1667711	Homo sapiens HRAS-like suppressor 3 (HRASLS3), mRNA.	HREV107-3; HREV107; H-REV107-1; MGC118754
OAS1	30.6	129.4	0.0117	0.0013	26.8443	0.00206809	4.22876	2.08023	1070767	NM_016816.2	NM_016816.2	ILMN_1672606	Homo sapiens 2',5'-oligoadenylate synthetase 1, 40/46kDa (OAS1), transcript variant 1, mRNA.	OIAS; IFI-4; OIASI
FCGR2A	55.6	234.2	0.0013	0	100.962	8.01254e-11	4.21223	2.07458	1990278	NM_021642.2	NM_021642.2	ILMN_1666932	Homo sapiens Fc fragment of IgG, low affinity IIa, receptor (CD32) (FCGR2A), mRNA.	FCGR2A1; CDw32; CD32A; CD32; FcGR; FCG2; IGFR2; FCGR2; MGC30032; MGC23887
CFB	11.3	47.4	0.1234	0.0026	21.8137	0.00658613	4.19469	2.06856	3370349	NM_001710.4	NM_001710.4	ILMN_1774287	Homo sapiens complement factor B (CFB), mRNA.	H2-Bf; CFAB; BFD; BF; GBG; PBF2
APLP2	25.9	107.4	0.0169	0.0013	47.5881	1.74257e-05	4.14672	2.05197	3060717	NM_001642.1	NM_001642.1	ILMN_2081465	Homo sapiens amyloid beta (A4) precursor-like protein 2 (APLP2), mRNA.	CDEBP; APPH; APPL2
LOC100129681	104.4	431.3	0.0013	0	28.6672	0.00135919	4.13123	2.04657	5820424	XM_001726834.1	XM_001726834.1	ILMN_3259146	PREDICTED: Homo sapiens similar to NPC-A-7 (LOC100129681), mRNA.
NFIA	22.1	90.3	0.0286	0.0013	46.7703	2.10363e-05	4.08597	2.03068	2320047	NM_005595.1	NM_005595.1	ILMN_1758049	Homo sapiens nuclear factor I/A (NFIA), mRNA.	KIAA1439; NFI-L; DKFZp434L0422
BNIP3L	149.9	611.1	0.0013	0	130.913	8.10457e-14	4.07672	2.02741	620047	NM_004331.2	NM_004331.2	ILMN_2045419	Homo sapiens BCL2/adenovirus E1B 19kDa interacting protein 3-like (BNIP3L), mRNA.	BNIP3a; NIX
LY6H	18.6	74.4	0.0416	0.0013	22.1153	0.00614427	4	2	6180706	XM_937329.1	NM_002347.2	ILMN_1660501	Homo sapiens lymphocyte antigen 6 complex, locus H (LY6H), mRNA.	NMLY6
INDO	95.2	379.3	0.0013	0	108.574	1.38874e-11	3.98424	1.99431	380259	NM_002164.3	NM_002164.3	ILMN_1656310	Homo sapiens indoleamine-pyrrole 2,3 dioxygenase (INDO), mRNA.	CD107B; IDO
STC1	268.3	1065.9	0	0	104.34	3.68129e-11	3.97279	1.99015	2650730	NM_003155.2	NM_003155.2	ILMN_1758164	Homo sapiens stanniocalcin 1 (STC1), mRNA.	STC
RAB8B	164.9	650.7	0.0013	0	124.964	3.18853e-13	3.94603	1.9804	1740497	NM_016530.2	NM_016530.2	ILMN_2173004	Homo sapiens RAB8B, member RAS oncogene family (RAB8B), mRNA.	FLJ38125
FAM177A1	36	141.3	0.0091	0	26.6457	0.00216486	3.925	1.97269	3990661	NM_173607.2	NM_173607.3	ILMN_1763603	Homo sapiens family with sequence similarity 177, member A1 (FAM177A1), transcript variant 1, mRNA.	DKFZp686J1254; FLJ38854
BST2	87.8	344.4	0.0013	0	27.6041	0.00173616	3.92255	1.97179	4900674	NM_004335.2	NM_004335.2	ILMN_1723480	Homo sapiens bone marrow stromal cell antigen 2 (BST2), mRNA.	CD317
PSMB9	36	140.8	0.0078	0	62.9182	5.10717e-07	3.91111	1.96758	1940180	NM_002800.4	NM_002800.4	ILMN_2376108	Homo sapiens proteasome (prosome, macropain) subunit, beta type, 9 (large multifunctional peptidase 2) (PSMB9), transcript variant 1, mRNA.	MGC70470; PSMB6i; beta1i; LMP2; RING12
FYCO1	107.5	414.2	0.0013	0	117.419	1.81167e-12	3.85302	1.94599	6900278	NM_024513.1	NM_024513.1	ILMN_1709032	Homo sapiens FYVE and coiled-coil domain containing 1 (FYCO1), mRNA.	FLJ13335; RUFY3; ZFYVE7; MGC126517; MGC126519
LOC100131541	13.8	53.1	0.087	0.0013	23.9873	0.00399273	3.84783	1.94404	1440577	XM_001725293.1	XM_001725293.1	ILMN_3285162	PREDICTED: Homo sapiens similar to MRSS6228 (LOC100131541), mRNA.
LAMC1	303.1	1155.1	0	0	136.161	2.4203e-14	3.81095	1.93015	4120086	NM_002293.2	NM_002293.2	ILMN_1810852	Homo sapiens laminin, gamma 1 (formerly LAMB2) (LAMC1), mRNA.	LAMB2; MGC87297
GMCL1	83.1	308.6	0.0013	0	104.054	3.93188e-11	3.7136	1.89282	3290717	NM_178439.3	NM_178439.3	ILMN_2194627	Homo sapiens germ cell-less homolog 1 (Drosophila) (GMCL1), mRNA.	GCL1; BTBD13; GCL
CASP7	61	226.4	0.0013	0	56.826	2.07683e-06	3.71148	1.89199	5290465	NM_033339.3	NM_033339.3	ILMN_2373763	Homo sapiens caspase 7, apoptosis-related cysteine peptidase (CASP7), transcript variant gamma, mRNA.	ICE-LAP3; CMH-1; MCH3
PRDM1	112.6	417.1	0.0013	0	114.126	3.86759e-12	3.70426	1.88919	6220288	NM_001198.2	NM_001198.2	ILMN_1655077	Homo sapiens PR domain containing 1, with ZNF domain (PRDM1), transcript variant 1, mRNA.	MGC118922; BLIMP1; PRDI-BF1; MGC118925; MGC118924; MGC118923
RHOQ	527.9	1933.7	0	0	136.161	2.4203e-14	3.663	1.87303	5050519	NM_012249.2	NM_012249.3	ILMN_1810559	Homo sapiens ras homolog gene family, member Q (RHOQ), mRNA.	ARHQ; RASL7A; TC10; TC10A
MX2	428.1	1551.9	0	0	40.6719	8.56663e-05	3.62509	1.85802	5490470	NM_002463.1	NM_002463.1	ILMN_2231928	Homo sapiens myxovirus (influenza virus) resistance 2 (mouse) (MX2), mRNA.	MXB
ANKRD13A	423.4	1532.8	0	0	133.334	4.64077e-14	3.62022	1.85608	2120224	NM_033121.1	NM_033121.1	ILMN_1689908	Homo sapiens ankyrin repeat domain 13A (ANKRD13A), mRNA.	ANKRD13; NY-REN-25
LOC646260	19.3	69.4	0.0364	0.0013	31.0433	0.000786448	3.59585	1.84633	5390689	XR_038939.1	XR_038939.1	ILMN_3286230	PREDICTED: Homo sapiens misc_RNA (LOC646260), miscRNA.
DNAJB6	281.3	1001.2	0	0	120.447	9.02173e-13	3.55919	1.83155	5860315	NM_058246.3	NM_058246.3	ILMN_1793770	Homo sapiens DnaJ (Hsp40) homolog, subfamily B, member 6 (DNAJB6), transcript variant 1, mRNA.	DKFZp566D0824; HSJ-2; MGC117297; HSJ2; MRJ; HHDJ1; FLJ42837; MSJ-1; DnaJ; MGC1152
BNIP3L	535.2	1884.5	0	0	125.143	3.05978e-13	3.52111	1.81603	2640192	NM_004331.2	NM_004331.2	ILMN_1718961	Homo sapiens BCL2/adenovirus E1B 19kDa interacting protein 3-like (BNIP3L), mRNA.	BNIP3a; NIX
HS.291319	15.7	54.9	0.0636	0.0013	23.5046	0.00446211	3.49682	1.80604	4070193	Hs.291319	CR627122	ILMN_1905548	Homo sapiens mRNA; cDNA DKFZp779M2422 (from clone DKFZp779M2422)
CXCL10	58.1	202.1	0.0013	0	67.5048	1.77632e-07	3.47849	1.79846	6270553	NM_001565.1	NM_001565.2	ILMN_1791759	Homo sapiens chemokine (C-X-C motif) ligand 10 (CXCL10), mRNA.	IFI10; crg-2; mob-1; INP10; gIP-10; C7; SCYB10; IP-10
ZMYM3	61.3	212.6	0.0013	0	54.0776	3.91057e-06	3.46819	1.79418	2340709	NM_005096.2	NM_201599.1	ILMN_1656316	Homo sapiens zinc finger, MYM-type 3 (ZMYM3), transcript variant 2, mRNA.	ZNF261; DXS6673E; XFIM; MYM; KIAA0385; ZNF198L2
TCP11L2	17.2	59.5	0.0494	0.0013	25.7909	0.00263579	3.4593	1.79048	6370458	NM_152772.1	NM_152772.1	ILMN_1772780	Homo sapiens t-complex 11 (mouse)-like 2 (TCP11L2), mRNA.	MGC40368
ZNF702P	41.5	142.5	0.0039	0	42.8448	5.19422e-05	3.43373	1.77978	3870707	NM_024924.3	NR_003578.1	ILMN_1663281	Homo sapiens zinc finger protein 702 (pseudogene) (ZNF702P), non-coding RNA.	FLJ12985
C11ORF63	18	61.6	0.0455	0.0013	26.6729	0.00215134	3.42222	1.77493	6040382	NM_024806.2	NM_024806.2	ILMN_1680659	Homo sapiens chromosome 11 open reading frame 63 (C11orf63), transcript variant 1, mRNA.	FLJ23554
WDFY1	369.8	1256.2	0	0	122.781	5.27133e-13	3.39697	1.76425	3400612	NM_020830.3	NM_020830.3	ILMN_1676448	Homo sapiens WD repeat and FYVE domain containing 1 (WDFY1), mRNA.	FENS-1; ZFYVE17; WDF1
SAMD9	566.7	1917.6	0	0	56.7296	2.12344e-06	3.3838	1.75864	1240142	NM_017654.2	NM_017654.2	ILMN_1814305	Homo sapiens sterile alpha motif domain containing 9 (SAMD9), mRNA.	KIAA2004; C7orf5; OEF1; FLJ20073; NFTC; OEF2
PCMTD1	109.9	371.7	0.0013	0	82.4024	5.75122e-09	3.38217	1.75795	3290187	NM_052937.1	NM_052937.1	ILMN_1737426	Homo sapiens protein-L-isoaspartate (D-aspartate) O-methyltransferase domain containing 1 (PCMTD1), mRNA.	FLJ10883
SLC31A1	146.5	495.3	0.0013	0	42.3064	5.87977e-05	3.38089	1.7574	380603	NM_001859.2	NM_001859.2	ILMN_1804562	Homo sapiens solute carrier family 31 (copper transporters), member 1 (SLC31A1), mRNA.	hCTR1; COPT1; MGC75487; CTR1
CMPK2	69.8	235.5	0.0013	0	22.4587	0.00567715	3.37393	1.75443	2360348	NM_207315.1	NM_207315.2	ILMN_1783621	Homo sapiens cytidine monophosphate (UMP-CMP) kinase 2, mitochondrial (CMPK2), nuclear gene encoding mitochondrial protein, mRNA.	TYKi; UMP-CMPK2
TMEM45A	668.8	2256.1	0	0	127.843	1.64312e-13	3.37336	1.75418	6280520	NM_018004.1	NM_018004.1	ILMN_2148913	Homo sapiens transmembrane protein 45A (TMEM45A), mRNA.	DERP7; FLJ10134
RCADH5	60	202.2	0.0013	0	45.3494	2.91783e-05	3.37	1.75275	5490440	XM_001717469.1	XM_001717469.1	ILMN_3221865	PREDICTED: Homo sapiens similar to Alcohol dehydrogenase class III chi chain (Glutathione-dependent formaldehyde dehydrogenase) (FDH) (RCADH5), mRNA.
EGFR	224	748.4	0	0	116.858	2.06167e-12	3.34107	1.74031	1050671	NM_005228.3	NM_005228.3	ILMN_1798975	Homo sapiens epidermal growth factor receptor (erythroblastic leukemia viral (v-erb-b) oncogene homolog, avian) (EGFR), transcript variant 1, mRNA.	ERBB1; ERBB; mENA
LOC728931	78.2	260.3	0.0013	0	88.66	1.36144e-09	3.32864	1.73493	4490487	XM_001722644.1	XM_001722644.1	ILMN_3227060	PREDICTED: Homo sapiens similar to hCG17429 (LOC728931), mRNA.
ANTXR2	1581.4	5230	0	0	128.185	1.5188e-13	3.3072	1.72561	10685	NM_058172.3	NM_058172.3	ILMN_1812926	Homo sapiens anthrax toxin receptor 2 (ANTXR2), mRNA.	FLJ31074; MGC111533; CMG-2; MGC45856; JHF; CMG2; ISH
PDGFRA	41.5	137.2	0.0039	0	59.4247	1.14164e-06	3.30602	1.7251	6940609	NM_006206.3	NM_006206.3	ILMN_2086470	Homo sapiens platelet-derived growth factor receptor, alpha polypeptide (PDGFRA), mRNA.	PDGFR2; Rhe-PDGFRA; CD140A; MGC74795
TMEM22	52.9	174.3	0.0026	0	57.2893	1.86668e-06	3.2949	1.72023	4860368	NM_025246.1	NM_001097599.1	ILMN_1728202	Homo sapiens transmembrane protein 22 (TMEM22), transcript variant 2, mRNA.	DKFZp564K2464; MGC3295
CST1	30.3	98.5	0.0117	0.0013	28.7333	0.00133866	3.25083	1.70081	6370541	NM_001898.2	NM_001898.2	ILMN_1753449	Homo sapiens cystatin SN (CST1), mRNA.
UGT2B7	30.5	99.1	0.0117	0.0013	43.5447	4.4211e-05	3.24918	1.70008	5420450	NM_001074.1	XM_001128725.1	ILMN_1755897	PREDICTED: Homo sapiens UDP glucuronosyltransferase 2 family, polypeptide B7 (UGT2B7), mRNA.
TOM1L1	61.4	198.4	0.0013	0	37.413	0.000181426	3.23127	1.6921	5720112	NM_005486.1	NM_005486.1	ILMN_1802642	Homo sapiens target of myb1 (chicken)-like 1 (TOM1L1), mRNA.	SRCASM
LDHD	21.6	69.7	0.0299	0.0013	26.372	0.00230569	3.22685	1.69013	3370301	NM_194436.1	NM_194436.1	ILMN_2407346	Homo sapiens lactate dehydrogenase D (LDHD), nuclear gene encoding mitochondrial protein, transcript variant 2, mRNA.	MGC57726
ZNF354A	20	64.4	0.0351	0.0013	22.104	0.00616027	3.22	1.68706	6060296	NM_005649.2	NM_005649.2	ILMN_1714848	Homo sapiens zinc finger protein 354A (ZNF354A), mRNA.	EZNF; TCF17; KID-1; HKL1; KID1
GRPR	147.8	471.8	0.0013	0	25.8148	0.00262132	3.19215	1.67453	4900139	NM_005314.2	NM_005314.2	ILMN_1813851	Homo sapiens gastrin-releasing peptide receptor (GRPR), mRNA.
PPARD	16.7	53.1	0.0558	0.0013	20.2976	0.0093377	3.17964	1.66886	1110554	NM_177435.1	NM_006238.3	ILMN_1811973	Homo sapiens peroxisome proliferator-activated receptor delta (PPARD), transcript variant 1, mRNA.	PPARB; NUCI; FAAR; PPAR-beta; NUC1; NUCII; MGC3931; NR1C2
ZNF514	41	130.3	0.0039	0.0013	54.9775	3.1787e-06	3.17805	1.66814	870735	NM_032788.1	NM_032788.1	ILMN_2215211	Homo sapiens zinc finger protein 514 (ZNF514), mRNA.	MGC126229; MGC126230
IFIT2	1456.7	4599.5	0	0	122.431	5.71321e-13	3.15748	1.65877	2600747	NM_001547.3	NM_001547.4	ILMN_1739428	Homo sapiens interferon-induced protein with tetratricopeptide repeats 2 (IFIT2), mRNA.	GARG-39; G10P2; cig42; ISG-54K; IFI-54; IFI54; ISG54
DDX60	372.4	1171.5	0	0	29.573	0.00110332	3.14581	1.65343	7610053	NM_017631.3	NM_017631.4	ILMN_1795181	Homo sapiens DEAD (Asp-Glu-Ala-Asp) box polypeptide 60 (DDX60), mRNA.	FLJ20035; FLJ10787
C19ORF66	185.6	583.5	0	0	95.0216	3.14659e-10	3.14386	1.65254	5220204	NM_018381.1	NM_018381.2	ILMN_1750400	Homo sapiens chromosome 19 open reading frame 66 (C19orf66), mRNA.	FLJ40743
KCTD14	30.4	95.4	0.0117	0.0013	40.6515	8.60696e-05	3.13816	1.64992	2940632	NM_023930.2	NM_023930.3	ILMN_1731044	Homo sapiens potassium channel tetramerisation domain containing 14 (KCTD14), mRNA.	MGC2376
SLC41A2	32.4	101.1	0.0104	0.0013	39.3913	0.000115046	3.12037	1.64172	1190750	NM_032148.2	NM_032148.2	ILMN_1747197	Homo sapiens solute carrier family 41, member 2 (SLC41A2), mRNA.	MGC125331; MGC125330; SLC41A1-L1; DKFZP434K0427
NYNRIN	30.5	95.1	0.0117	0.0013	35.5716	0.00027723	3.11803	1.64064	6590735	NM_025081.2	NM_025081.2	ILMN_3236858	Homo sapiens NYN domain and retroviral integrase containing (NYNRIN), mRNA.	FLJ11811
GCNT3	52.7	163.8	0.0026	0	35.4073	0.000287919	3.10816	1.63606	4610520	NM_004751.1	NM_004751.1	ILMN_1712082	Homo sapiens glucosaminyl (N-acetyl) transferase 3, mucin type (GCNT3), mRNA.	C2/4GnT; GnT-M; C2GnT-M; C2GnT2
RSAD1	163.9	508.8	0.0013	0	102.242	5.96747e-11	3.10433	1.63428	540382	NM_018346.1	NM_018346.1	ILMN_1809963	Homo sapiens radical S-adenosyl methionine domain containing 1 (RSAD1), mRNA.	FLJ20975; FLJ11164
GPR137C	34.2	105.8	0.0104	0.0013	30.6426	0.000862462	3.09357	1.62927	2640300	XM_290615.5	NM_001099652.1	ILMN_1741224	Homo sapiens G protein-coupled receptor 137C (GPR137C), mRNA.	TM7SF1L2; DKFZp762F0713
XK	158.3	486.8	0.0013	0	28.5404	0.00139946	3.07517	1.62067	6620630	NM_021083.2	NM_021083.2	ILMN_1759117	Homo sapiens X-linked Kx blood group (McLeod syndrome) (XK), mRNA.	XKR1; KX; X1k
TMEM106B	127.9	393.1	0.0013	0	76.5015	2.23795e-08	3.07349	1.61988	1740154	NM_018374.2	NM_018374.2	ILMN_2067607	Homo sapiens transmembrane protein 106B (TMEM106B), mRNA.	FLJ11273; MGC33727
IFIH1	493.6	1517	0	0	52.669	5.40879e-06	3.07334	1.61981	4570441	NM_022168.2	NM_022168.2	ILMN_1781373	Homo sapiens interferon induced with helicase C domain 1 (IFIH1), mRNA.	MDA5; MGC133047; MDA-5; Hlcd; IDDM19
TMCO1	1900.7	5811.2	0	0	118.972	1.26721e-12	3.0574	1.61231	1470209	NM_019026.2	NM_019026.2	ILMN_1793829	Homo sapiens transmembrane and coiled-coil domains 1 (TMCO1), mRNA.	HP10122; TMCC4; RP11-466F5.7; PCIA3; PNAS-136
RAVER2	47.3	144.6	0.0026	0	48.9555	1.27189e-05	3.05708	1.61216	6370039	NM_018211.2	NM_018211.2	ILMN_1804737	Homo sapiens ribonucleoprotein, PTB-binding 2 (RAVER2), mRNA.	KIAA1579; FLJ10770; DKFZp762D1011
ZNF181	39.1	118.6	0.0052	0.0013	44.8357	3.2842e-05	3.03325	1.60086	1660504	NM_001029997.1	NM_001029997.2	ILMN_1790230	Homo sapiens zinc finger protein 181 (ZNF181), mRNA.	HHZ181; MGC44316
S1PR3	78.3	236.8	0.0013	0	68.2257	1.50463e-07	3.02427	1.59658	5570187	NM_005226.2	NM_005226.2	ILMN_1703531	Homo sapiens sphingosine-1-phosphate receptor 3 (S1PR3), mRNA.	FLJ37523; S1PR3; EDG-3; MGC71696; S1P3; LPB3
RNF135	33.8	101.5	0.0104	0.0013	36.7367	0.000211997	3.00296	1.58638	6980692	NM_197939.1	NM_197939.1	ILMN_2407529	Homo sapiens ring finger protein 135 (RNF135), transcript variant 2, mRNA.	MGC13061; L13
ZNF658	43.7	131.1	0.0026	0.0013	40.0515	9.88212e-05	3	1.58496	6760326	NM_033160.4	NM_033160.4	ILMN_1703435	Homo sapiens zinc finger protein 658 (ZNF658), mRNA.	FLJ32813; MGC35232; DKFZp572C163
RNF32	25.5	76.3	0.0169	0.0013	28.226	0.00150453	2.99216	1.58119	2490433	NM_030936.2	NM_030936.2	ILMN_2215043	Homo sapiens ring finger protein 32 (RNF32), mRNA.	FKSG33; HSD15
TMEM45A	388.8	1159.4	0	0	87.8116	1.65516e-09	2.982	1.57628	4610341	NM_018004.1	NM_018004.1	ILMN_1770922	Homo sapiens transmembrane protein 45A (TMEM45A), mRNA.	DERP7; FLJ10134
GMCL1	103.3	307.7	0.0013	0	82.1522	6.09228e-09	2.9787	1.57468	110095	NM_178439.3	NM_178439.3	ILMN_1670532	Homo sapiens germ cell-less homolog 1 (Drosophila) (GMCL1), mRNA.	GCL1; BTBD13; GCL
HAS2	281.1	833.9	0	0	22.8218	0.0052218	2.96656	1.56879	840204	NM_005328.1	NM_005328.1	ILMN_1792978	Homo sapiens hyaluronan synthase 2 (HAS2), mRNA.	MGC126241; MGC126242
EPSTI1	209.7	621.5	0	0	29.9858	0.00100328	2.96376	1.56743	5700725	NM_033255.2	NM_033255.2	ILMN_2388547	Homo sapiens epithelial stromal interaction 1 (breast) (EPSTI1), transcript variant 2, mRNA.	BRESI1; MGC29634
FNDC3A	176.9	523.9	0	0	78.6622	1.36076e-08	2.96156	1.56636	1660113	NM_001079673.1	NM_001079673.1	ILMN_2362581	Homo sapiens fibronectin type III domain containing 3A (FNDC3A), transcript variant 1, mRNA.	KIAA0970; bA203I16.5; FNDC3; RP11-203I16.5; bA203I16.1; FLJ31509
IDO1	137.6	406.4	0.0013	0	80.117	9.73419e-09	2.95349	1.56242	5570711	NM_002164.4	NM_002164.4	ILMN_3239965	Homo sapiens indoleamine 2,3-dioxygenase 1 (IDO1), mRNA.	CD107B; IDO
TRAM1L1	18.7	55.2	0.0403	0.0013	20.7217	0.00846896	2.95187	1.56163	4900220	NM_152402.1	NM_152402.2	ILMN_1674855	Homo sapiens translocation associated membrane protein 1-like 1 (TRAM1L1), mRNA.	MGC26568
CALB1	163.6	482	0.0013	0	34.7591	0.000334264	2.94621	1.55886	4640240	NM_004929.2	NM_004929.2	ILMN_1760199	Homo sapiens calbindin 1, 28kDa (CALB1), mRNA.	CALB
LOC645166	1784.9	5237.3	0	0	113.736	4.23107e-12	2.93423	1.55298	1090500	XM_001129441.2	XM_001129441.2	ILMN_3237991	PREDICTED: Homo sapiens similar to lymphocyte-specific protein 1 (LOC645166), mRNA.
NUAK2	34.9	102.4	0.0104	0.0013	26.5119	0.0022326	2.9341	1.55292	380202	NM_030952.1	NM_030952.1	ILMN_1789793	Homo sapiens NUAK family, SNF1-like kinase, 2 (NUAK2), mRNA.	DKFZP434J037; SNARK; DKFZp686F01113; FLJ90349
LOC730996	80.5	236	0.0013	0	27.302	0.00186123	2.93168	1.55173	2970577	NM_022831.1	XM_001128017.1	ILMN_1732278	PREDICTED: Homo sapiens similar to chromosome 1 open reading frame 80 (LOC730996), mRNA.
NFIB	327.6	958.6	0	0	95.6524	2.7212e-10	2.92613	1.54899	5960133	NM_005596.1	NM_005596.2	ILMN_1778991	Homo sapiens nuclear factor I/B (NFIB), mRNA.	NFIB2; NFIB3; HMGIC/NFIB; NFI-RED
C8ORF83	62.4	181.7	0.0013	0	64.2157	3.78817e-07	2.91186	1.54194	3780021	NR_015339.1	NR_015339.1	ILMN_3243899	Homo sapiens chromosome 8 open reading frame 83 (C8orf83), non-coding RNA.	FLJ40637; DKFZp779L1068
MALL	2170.4	6314.6	0	0	112.974	5.04243e-12	2.90942	1.54073	620102	NM_005434.3	NM_005434.3	ILMN_2063168	Homo sapiens mal, T-cell differentiation protein-like (MALL), mRNA.	MGC4419; BENE
TPK1	120.3	349.8	0.0013	0	86.692	2.1419e-09	2.90773	1.53989	1050079	NM_022445.2	NM_001042482.1	ILMN_1804629	Homo sapiens thiamin pyrophosphokinase 1 (TPK1), transcript variant 2, mRNA.	PP20; HTPK1
ZNF611	36.1	104.2	0.0104	0.0013	28.3221	0.0014716	2.88643	1.52928	6900040	NM_030972.2	NM_030972.2	ILMN_2181469	Homo sapiens zinc finger protein 611 (ZNF611), mRNA.	MGC5384
AGR2	104.5	301.3	0.0013	0	71.1149	7.73588e-08	2.88325	1.5277	3140463	NM_006408.2	NM_006408.2	ILMN_1814151	Homo sapiens anterior gradient homolog 2 (Xenopus laevis) (AGR2), mRNA.	GOB-4; HAG-2; XAG-2; AG2
PANX2	161.7	465.3	0.0013	0	48.7737	1.32626e-05	2.87755	1.52484	4070300	NM_052839.2	NM_052839.2	ILMN_1694810	Homo sapiens pannexin 2 (PANX2), mRNA.	hPANX2; MGC119432
APLP2	203.8	584.7	0	0	96.5436	2.21636e-10	2.86899	1.52054	3450577	NM_001642.1	NM_001642.1	ILMN_1710482	Homo sapiens amyloid beta (A4) precursor-like protein 2 (APLP2), mRNA.	CDEBP; APPH; APPL2
ZNF32	222.8	638.2	0	0	97.7641	1.67336e-10	2.86445	1.51826	6110053	NM_006973.2	NM_001005368.1	ILMN_1695362	Homo sapiens zinc finger protein 32 (ZNF32), transcript variant 2, mRNA.	KOX30
JAZF1	107.9	306.4	0.0013	0	80.725	8.46253e-09	2.83967	1.50572	3520463	NM_175061.2	NM_175061.3	ILMN_1682727	Homo sapiens JAZF zinc finger 1 (JAZF1), mRNA.	ZNF802; TIP27; DKFZp761K2222
LOC255187	21.8	61.8	0.0299	0.0013	20.0957	0.00978205	2.83486	1.50328	6220041	XM_944474.1	XM_173160.5	ILMN_1805540	PREDICTED: Homo sapiens hypothetical LOC255187 (LOC255187), mRNA.
NAP1L1	110.7	313.8	0.0013	0	81.2657	7.47188e-09	2.83469	1.50319	6590484	NM_139207.1	NM_139207.1	ILMN_1705876	Homo sapiens nucleosome assembly protein 1-like 1 (NAP1L1), transcript variant 1, mRNA.	NAP1; NRP; NAP1L; FLJ16112; MGC23410; MGC8688
BTN3A2	85.9	242.9	0.0013	0	72.9478	5.07248e-08	2.82771	1.49963	4610674	NM_007047.3	NM_007047.3	ILMN_1676528	Homo sapiens butyrophilin, subfamily 3, member A2 (BTN3A2), mRNA.	BT3.3; BT3.2; BTF4
SGCE	923.5	2610.1	0	0	107.371	1.83206e-11	2.82631	1.49892	5290348	NM_003919.1	NM_001099400.1	ILMN_1674620	Homo sapiens sarcoglycan, epsilon (SGCE), transcript variant 3, mRNA.	DYT11; ESG
CLDN11	720.4	2023.7	0	0	92.3287	5.84965e-10	2.80913	1.49013	3400431	NM_005602.4	NM_005602.4	ILMN_1754103	Homo sapiens claudin 11 (oligodendrocyte transmembrane protein) (CLDN11), mRNA.	OSP; OTM
DNAJC27	37.2	104	0.0078	0.0013	37.7558	0.000167656	2.7957	1.48321	620072	NM_016544.1	NM_016544.1	ILMN_1810436	Homo sapiens DnaJ (Hsp40) homolog, subfamily C, member 27 (DNAJC27), mRNA.	RabJS; DKFZp434N211
IFIT3	561.4	1560.3	0	0	33.7946	0.000417388	2.7793	1.47472	1500280	NM_001549.2	NM_001031683.1	ILMN_1701789	Homo sapiens interferon-induced protein with tetratricopeptide repeats 3 (IFIT3), mRNA.	ISG60; IFIT4; IRG2; RIG-G; GARG-49; CIG-49; IFI60
PLA2G7	169.7	471	0.0013	0	88.6866	1.35313e-09	2.77549	1.47274	3390438	NM_005084.2	NM_005084.2	ILMN_1701195	Homo sapiens phospholipase A2, group VII (platelet-activating factor acetylhydrolase, plasma) (PLA2G7), mRNA.	PAFAH; LDL-PLA2
MBNL1	288.5	799.6	0	0	36.3028	0.000234272	2.77158	1.47071	160253	NM_207295.1	NM_207295.1	ILMN_2313158	Homo sapiens muscleblind-like (Drosophila) (MBNL1), transcript variant 5, mRNA.	EXP; EXP42; KIAA0428; DKFZp686P06174; EXP35; MBNL; EXP40
HS.555260	31.1	85.8	0.0104	0.0013	21.2008	0.00758438	2.75884	1.46406	1500386	Hs.555260	CN357235	ILMN_1896406	17000532215901 GRN_ES Homo sapiens cDNA 5, mRNA sequence
LOC730996	99.5	273.9	0.0013	0	74.5636	3.49655e-08	2.75276	1.46088	2750088	XM_943879.1	XM_001128017.1	ILMN_1659752	PREDICTED: Homo sapiens similar to chromosome 1 open reading frame 80 (LOC730996), mRNA.
RAF1	337.2	927.5	0	0	95.4883	2.82599e-10	2.75059	1.45974	6100703	NM_002880.2	NM_002880.2	ILMN_1813489	Homo sapiens v-raf-1 murine leukemia viral oncogene homolog 1 (RAF1), mRNA.	Raf-1; c-Raf; NS5; CRAF
PPM1B	203.9	560.6	0	0	88.1003	1.54871e-09	2.74939	1.45911	3450681	NM_177968.2	NM_177968.2	ILMN_1716862	Homo sapiens protein phosphatase 1B (formerly 2C), magnesium-dependent, beta isoform (PPM1B), transcript variant 2, mRNA.	PPC2BETAX; MGC21657; PP2CB; PP2C-beta-X; PP2CBETA
MGC42105	28.7	78.6	0.0143	0.0013	21.4636	0.00713904	2.73868	1.45348	1740551	NM_153361.2	NM_153361.2	ILMN_1652072	Homo sapiens serine/threonine-protein kinase NIM1 (MGC42105), mRNA.
RFFL	112.6	307.7	0.0013	0	76.3876	2.29742e-08	2.73268	1.45032	1430424	NM_001017368.1	NM_057178.3	ILMN_1753819	Homo sapiens ring finger and FYVE-like domain containing 1 (RFFL), transcript variant 1, mRNA.	RNF189; RNF34L
LOC647346	246.9	674.6	0	0	93.3005	4.67681e-10	2.73228	1.45011	4860066	XM_926158.1	XM_936495.2	ILMN_1738554	PREDICTED: Homo sapiens similar to Alcohol dehydrogenase class 3 chi chain (Alcohol dehydrogenase class III chi chain) (S-(hydroxymethyl)glutathione dehydrogenase) (Glutathione-dependent formaldehyde dehydrogenase) (FDH), transcript variant 1 (LOC647346), mRNA.
TFPI2	705.1	1923.3	0	0	75.6388	2.72973e-08	2.7277	1.44768	5080543	NM_006528.2	NM_006528.2	ILMN_2068104	Homo sapiens tissue factor pathway inhibitor 2 (TFPI2), mRNA.	TFPI-2; PP5; FLJ21164
MAP3K3	30.4	82.8	0.0117	0.0013	25.7706	0.00264813	2.72368	1.44556	2970189	NM_203351.1	NM_203351.1	ILMN_1779010	Homo sapiens mitogen-activated protein kinase kinase kinase 3 (MAP3K3), transcript variant 1, mRNA.	MAPKKK3; MEKK3
ZNF266	80.4	218.5	0.0013	0	26.7363	0.00212017	2.71766	1.44237	3940333	NM_006631.2	NM_006631.2	ILMN_2396786	Homo sapiens zinc finger protein 266 (ZNF266), mRNA.	HZF1
SLC2A10	59	160.1	0.0013	0	54.6044	3.46386e-06	2.71356	1.44019	3800639	NM_030777.3	NM_030777.3	ILMN_1663351	Homo sapiens solute carrier family 2 (facilitated glucose transporter), member 10 (SLC2A10), mRNA.	MGC126706; ATS; GLUT10
RGS2	4942.2	13375.3	0	0	81.5844	6.94321e-09	2.70635	1.43635	3400019	NM_002923.1	NM_002923.1	ILMN_2197365	Homo sapiens regulator of G-protein signalling 2, 24kDa (RGS2), mRNA.	G0S8
LAMP3	408	1102.7	0	0	84.6634	3.41712e-09	2.7027	1.4344	7320546	NM_014398.2	NM_014398.2	ILMN_2170814	Homo sapiens lysosomal-associated membrane protein 3 (LAMP3), mRNA.	TSC403; DC-LAMP; CD208; LAMP; DCLAMP
LOC649801	27.9	75.3	0.0143	0.0013	27.3256	0.00185114	2.69892	1.43238	3180463	XM_938871.1	XM_938871.1	ILMN_1671152	PREDICTED: Homo sapiens similar to cell division cycle 10 isoform 1 (LOC649801), mRNA.
ZNF83	188.9	509.7	0	0	87.5475	1.75894e-09	2.69825	1.43203	3130370	NM_018300.2	NM_018300.2	ILMN_2190414	Homo sapiens zinc finger protein 83 (ZNF83), mRNA.	MGC33853; FLJ90585; HPF1; FLJ11015; ZNF816B; FLJ14876
ATAD1	111.9	301.3	0.0013	0	59.4069	1.14633e-06	2.69258	1.42899	5340551	NM_032810.2	NM_032810.2	ILMN_2169983	Homo sapiens ATPase family, AAA domain containing 1 (ATAD1), mRNA.	AFDC1; FNP001; FLJ14600
TTPAL	408	1097.9	0	0	96.6744	2.1506e-10	2.69093	1.42811	1450452	NM_024331.3	NM_024331.3	ILMN_2364131	Homo sapiens tocopherol (alpha) transfer protein-like (TTPAL), transcript variant 1, mRNA.	DKFZp686E0870; MGC2470
LOC401052	38.1	102.5	0.0052	0.0013	35.9881	0.000251878	2.69029	1.42776	5310014	NM_001008737.1	NM_001008737.1	ILMN_1791423	Homo sapiens hypothetical LOC401052 (LOC401052), mRNA.
FA2H	51.2	137.7	0.0026	0	21.3266	0.00736784	2.68945	1.42731	1190524	NM_024306.2	NM_024306.2	ILMN_1791531	Homo sapiens fatty acid 2-hydroxylase (FA2H), mRNA.	FAAH; FLJ25287; FAXDC1
IFI16	248.6	667.9	0	0	33.2211	0.00047631	2.68665	1.42581	3870594	NM_005531.1	NM_005531.1	ILMN_1710937	Homo sapiens interferon, gamma-inducible protein 16 (IFI16), mRNA.	IFNGIP1; PYHIN2
SPINK6	41.1	110.3	0.0039	0.0013	37.1248	0.000193874	2.6837	1.42422	1980132	NM_205841.2	NM_205841.2	ILMN_1811479	Homo sapiens serine peptidase inhibitor, Kazal type 6 (SPINK6), mRNA.	MGC21394; UNQ844; BUSI2
FNDC3A	176.5	473.4	0	0	85.5113	2.81106e-09	2.68215	1.42339	7200358	NM_014923.2	NM_001079673.1	ILMN_1705111	Homo sapiens fibronectin type III domain containing 3A (FNDC3A), transcript variant 1, mRNA.	KIAA0970; bA203I16.5; FNDC3; RP11-203I16.5; bA203I16.1; FLJ31509
C11ORF58	33	88.2	0.0104	0.0013	22.8373	0.00520319	2.67273	1.41831	3130661	NM_014267.3	NM_014267.4	ILMN_1802649	Homo sapiens chromosome 11 open reading frame 58 (C11orf58), mRNA.	SMAP; IMAGE145052; MGC117265
PTX3	127.2	338.6	0.0013	0	33.5719	0.000439349	2.66195	1.41248	3460682	NM_002852.2	NM_002852.2	ILMN_1801842	Homo sapiens pentraxin-related gene, rapidly induced by IL-1 beta (PTX3), mRNA.	TSG-14; TNFAIP5
HS.522635	28.6	76	0.0143	0.0013	25.0679	0.00311322	2.65734	1.40998	2190088	Hs.522635	BG119374	ILMN_1824016	602349056F1 NIH_MGC_90 Homo sapiens cDNA clone IMAGE:4444260 5, mRNA sequence
SH3D19	456.4	1203.1	0	0	92.7231	5.34183e-10	2.63606	1.39839	780133	NM_001009555.2	NM_001009555.2	ILMN_1653133	Homo sapiens SH3 domain containing 19 (SH3D19), mRNA.	MGC118913; EVE1; MGC118910; Kryn; SH3P19; MGC118911; MGC118912; MGC105136; EBP
PARP9	646	1702.8	0	0	73.0945	4.90399e-08	2.63591	1.3983	3140707	NM_031458.1	NM_031458.1	ILMN_2053527	Homo sapiens poly (ADP-ribose) polymerase family, member 9 (PARP9), mRNA.	DKFZp666B0810; DKFZp686M15238; BAL1; FLJ26637; BAL; FLJ41418; MGC:7868
ZNF271	104.3	273.5	0.0013	0	70.2303	9.48353e-08	2.62224	1.3908	3180189	NM_006629.3	NM_006629.3	ILMN_1706990	Homo sapiens zinc finger protein 271 (ZNF271), mRNA.	HZF7; ZNFEB
OAS3	1085.9	2845.7	0	0	23.9379	0.00403841	2.62059	1.38989	990768	NM_006187.2	NM_006187.2	ILMN_1745397	Homo sapiens 2'-5'-oligoadenylate synthetase 3, 100kDa (OAS3), mRNA.	MGC133260; p100
C9ORF103	92.4	242	0.0013	0	60.0971	9.7789e-07	2.61905	1.38904	3390129	NM_001001551.1	NM_001001551.1	ILMN_1791306	Homo sapiens chromosome 9 open reading frame 103 (C9orf103), mRNA.	bA522I20.2
CA12	57.7	151	0.0013	0	41.6404	6.85425e-05	2.61698	1.38791	3830075	NM_001218.3	NM_001218.3	ILMN_2382942	Homo sapiens carbonic anhydrase XII (CA12), transcript variant 1, mRNA.	CAXII; FLJ20151; HsT18816
PNPLA4	26	67.4	0.0169	0.0013	20.643	0.00862383	2.59231	1.37424	6560634	NM_004650.1	NM_004650.1	ILMN_1664348	Homo sapiens patatin-like phospholipase domain containing 4 (PNPLA4), mRNA.	GS2; DXS1283E
GOLT1B	325.1	842.1	0	0	89.7309	1.06392e-09	2.59028	1.37311	2100368	NM_016072.2	NM_016072.3	ILMN_1767837	Homo sapiens golgi transport 1 homolog B (S. cerevisiae) (GOLT1B), mRNA.	GOT1; YMR292W; CGI-141
C8ORF4	27.6	71.4	0.0143	0.0013	22.0077	0.0062984	2.58696	1.37126	5570731	NM_020130.2	NM_020130.3	ILMN_1656369	Homo sapiens chromosome 8 open reading frame 4 (C8orf4), mRNA.	MGC22806; TC1; TC-1; hTC-1
RAP1B	119.6	308.6	0.0013	0	71.9895	6.32485e-08	2.58027	1.36752	6590703	NM_001010942.1	NM_015646.4	ILMN_1701434	Homo sapiens RAP1B, member of RAS oncogene family (RAP1B), transcript variant 1, mRNA.	DKFZp586H0723; RAL1B; K-REV; DKFZP586H0723
FCHO2	30	77.3	0.0117	0.0013	25.9627	0.00253355	2.57667	1.36551	5860064	NM_138782.1	NM_138782.1	ILMN_1670322	Homo sapiens FCH domain only 2 (FCHO2), mRNA.
ESM1	158.9	409.3	0.0013	0	78.4102	1.44205e-08	2.57583	1.36504	3940427	NM_007036.2	NM_007036.2	ILMN_1773262	Homo sapiens endothelial cell-specific molecule 1 (ESM1), mRNA.
SAPS3	104.2	266.8	0.0013	0	52.478	5.65197e-06	2.56046	1.3564	2850273	NM_018312.3	NM_018312.3	ILMN_1732725	Homo sapiens SAPS domain family, member 3 (SAPS3), mRNA.	MGC125712; SAPL; SAP190; SAPLa; DKFZp781E2374; C11orf23; PP6R3; DKFZp781O2362; KIAA1558; FLJ11058; MGC125711; DKFZp781E17107; FLJ43065
LOC100127893	43.7	111.6	0.0026	0.0013	31.2598	0.000748204	2.55378	1.35263	630520	XR_038779.1	XR_038779.1	ILMN_3271204	PREDICTED: Homo sapiens misc_RNA (LOC100127893), miscRNA.
LYSMD3	81	206.4	0.0013	0	59.2394	1.19141e-06	2.54815	1.34945	1940646	XM_938559.1	NM_198273.1	ILMN_1766718	Homo sapiens LysM, putative peptidoglycan-binding, domain containing 3 (LYSMD3), mRNA.	DKFZp686F0735; FLJ13542
CA12	122.4	311.3	0.0013	0	22.7874	0.00526332	2.5433	1.3467	150474	NM_001218.3	NM_001218.3	ILMN_1720998	Homo sapiens carbonic anhydrase XII (CA12), transcript variant 1, mRNA.	FLJ20151; CAXII; HsT18816
RAB15	103.6	263.3	0.0013	0	23.9152	0.00405957	2.54151	1.34568	5720392	NM_198686.1	NM_198686.1	ILMN_1731699	Homo sapiens RAB15, member RAS onocogene family (RAB15), mRNA.
LOC653631	246	625.1	0	0	24.2857	0.00372761	2.54106	1.34543	2070437	XM_930476.1	XM_930476.2	ILMN_1761072	PREDICTED: Homo sapiens hypothetical LOC653631 (LOC653631), mRNA.
CREB3L2	381.2	963.9	0	0	88.1174	1.54262e-09	2.52859	1.33834	20110	NM_194071.2	NM_194071.2	ILMN_1751097	Homo sapiens cAMP responsive element binding protein 3-like 2 (CREB3L2), mRNA.	MGC131709; BBF2H7; MGC71006
APOE	64	161.5	0.0013	0	31.5749	0.000695841	2.52344	1.33539	730414	NM_000041.2	NM_000041.2	ILMN_1740938	Homo sapiens apolipoprotein E (APOE), mRNA.	MGC1571; apoprotein; AD2; LPG
CYBRD1	35	88.2	0.0104	0.0013	28.4657	0.00142374	2.52	1.33342	2450465	NM_024843.2	NM_024843.2	ILMN_2087692	Homo sapiens cytochrome b reductase 1 (CYBRD1), mRNA.	FLJ23462; FRRS3; DCYTB
SERINC3	184	463.6	0	0	37.4376	0.000180401	2.51957	1.33317	2030279	NM_006811.2	NM_006811.2	ILMN_1713752	Homo sapiens serine incorporator 3 (SERINC3), transcript variant 1, mRNA.	TMS-1; TDE; SBBI99; DIFF33; TDE1; AIGP1
HS6ST2	119.8	301.7	0.0013	0	34.8487	0.000327439	2.51836	1.33249	6100494	NM_147175.2	NM_147175.3	ILMN_1739429	Homo sapiens heparan sulfate 6-O-sulfotransferase 2 (HS6ST2), transcript variant S, mRNA.	MGC130022; MGC130023
KRT16	50.4	126.8	0.0026	0.0013	41.8213	6.57461e-05	2.51587	1.33106	4540246	NM_005557.2	NM_005557.2	ILMN_2228162	Homo sapiens keratin 16 (focal non-epidermolytic palmoplantar keratoderma) (KRT16), mRNA.	K16; KRT16A; CK16; NEPPK; K1CP
IFT57	26.4	66.4	0.0169	0.0013	21.9367	0.00640221	2.51515	1.33065	5700224	NM_018010.2	NM_018010.2	ILMN_1811636	Homo sapiens intraflagellar transport 57 homolog (Chlamydomonas) (IFT57), mRNA.	ESRRBL1; MHS4R2; FLJ10147; HIPPI
MTMR6	191.3	480.8	0	0	71.4541	7.15468e-08	2.51333	1.3296	160026	NM_004685.2	NM_004685.3	ILMN_1717180	Homo sapiens myotubularin related protein 6 (MTMR6), mRNA.
CRLF3	89.1	223.5	0.0013	0	60.4342	9.04857e-07	2.50842	1.32678	670026	NM_015986.2	NM_015986.2	ILMN_2155228	Homo sapiens cytokine receptor-like factor 3 (CRLF3), mRNA.	CREME9; FRWS; CYTOR4; MGC20661
RBM43	72.8	182.4	0.0013	0	48.8509	1.3029e-05	2.50549	1.3251	7560296	NM_198557.2	NM_198557.2	ILMN_3251415	Homo sapiens RNA binding motif protein 43 (RBM43), mRNA.
ESM1	240.3	600.1	0	0	81.4892	7.09708e-09	2.4973	1.32037	3420605	NM_007036.3	NM_007036.3	ILMN_2212878	Homo sapiens endothelial cell-specific molecule 1 (ESM1), mRNA.	endocan
C9ORF150	63.7	159	0.0013	0	40.3194	9.29095e-05	2.49608	1.31966	2600379	NM_203403.1	NM_203403.1	ILMN_1701361	Homo sapiens chromosome 9 open reading frame 150 (C9orf150), mRNA.	HYST0841; MGC46502; FLJ90271; FLJ38505; bA3L8.2
TBL1XR1	73.6	183.7	0.0013	0	53.8516	4.11946e-06	2.49592	1.31957	540082	NM_024665.3	NM_024665.3	ILMN_1798657	Homo sapiens transducin (beta)-like 1X-linked receptor 1 (TBL1XR1), mRNA.	DC42; FLJ12894; TBLR1; IRA1; C21
DYRK2	145.1	362.1	0.0013	0	51.013	7.91954e-06	2.49552	1.31934	2100743	NM_003583.2	NM_003583.2	ILMN_2374244	Homo sapiens dual-specificity tyrosine-(Y)-phosphorylation regulated kinase 2 (DYRK2), transcript variant 1, mRNA.
C14ORF28	31	77.2	0.0104	0.0013	25.562	0.00277843	2.49032	1.31633	4200253	NM_001017923.1	NM_001017923.1	ILMN_1807031	Homo sapiens chromosome 14 open reading frame 28 (C14orf28), mRNA.	DRIP1; c14_5270
XRN1	131.9	328.2	0.0013	0	42.5939	5.50313e-05	2.48825	1.31513	1990487	NM_019001.2	NM_019001.2	ILMN_1809086	Homo sapiens 5'-3' exoribonuclease 1 (XRN1), mRNA.	DKFZp686F19113; DKFZp686B22225; DKFZp434P0721; SEP1
NAP1L3	140.1	348.3	0.0013	0	71.3625	7.30718e-08	2.48608	1.31387	5270431	NM_004538.3	NM_004538.3	ILMN_1785406	Homo sapiens nucleosome assembly protein 1-like 3 (NAP1L3), mRNA.	MB20; NPL3; MGC26312
SPIN4	652.5	1621.5	0	0	72.7043	5.365e-08	2.48506	1.31328	3420075	NM_001012968.1	NM_001012968.2	ILMN_1684563	Homo sapiens spindlin family, member 4 (SPIN4), mRNA.	MGC133224; FLJ44984
RPS27L	1782.9	4428.8	0	0	92.2185	5.99998e-10	2.48404	1.31269	5570678	NM_015920.3	NM_015920.3	ILMN_1712678	Homo sapiens ribosomal protein S27-like (RPS27L), mRNA.
LOC100132240	503.4	1250	0	0	87.7874	1.66441e-09	2.48311	1.31215	3850288	XR_038432.1	XR_038432.1	ILMN_3203196	PREDICTED: Homo sapiens misc_RNA (LOC100132240), miscRNA.
SPINK6	38.3	95.1	0.0052	0.0013	21.1654	0.00764645	2.48303	1.3121	2630240	NM_205841.2	NM_205841.2	ILMN_2149971	Homo sapiens serine peptidase inhibitor, Kazal type 6 (SPINK6), mRNA.	MGC21394; UNQ844; BUSI2
PCDH20	32.8	81.4	0.0104	0.0013	26.9582	0.00201456	2.48171	1.31133	5900376	NM_022843.2	NM_022843.2	ILMN_1703572	Homo sapiens protocadherin 20 (PCDH20), mRNA.	PCDH13; FLJ22218
TRIM9	66.8	165.1	0.0013	0	49.667	1.07969e-05	2.47156	1.30542	460121	NM_052978.3	NM_052978.3	ILMN_1786697	Homo sapiens tripartite motif-containing 9 (TRIM9), transcript variant 2, mRNA.	SPRING; KIAA0282; RNF91
LOC339843	184.3	455.4	0	0	28.3594	0.00145902	2.47097	1.30508	5670168	XR_016598.2	XR_016598.2	ILMN_3276016	PREDICTED: Homo sapiens misc_RNA (LOC339843), miscRNA.
PSD	53.4	131.8	0.0026	0.0013	22.3585	0.00580965	2.46816	1.30344	2190543	NM_002779.3	NM_002779.3	ILMN_1806242	Homo sapiens pleckstrin and Sec7 domain containing (PSD), mRNA.	KIAA2011; TYL
LOC642648	32.7	80.6	0.0104	0.0013	25.3137	0.00294191	2.46483	1.30149	7610068	XM_926474.1	XM_926474.1	ILMN_1682335	PREDICTED: Homo sapiens hypothetical protein LOC642648 (LOC642648), mRNA.
CCDC132	36.6	90.1	0.0078	0.0013	25.514	0.00280931	2.46175	1.29968	1110435	NM_024553.2	NM_024553.2	ILMN_2360362	Homo sapiens coiled-coil domain containing 132 (CCDC132), transcript variant 2, mRNA.	KIAA1861; MGC176659; FLJ20097; FLJ23581
HLX	65.3	160.7	0.0013	0	36.6131	0.000218117	2.46095	1.29922	1050309	NM_021958.2	NM_021958.2	ILMN_2087646	Homo sapiens H2.0-like homeobox (HLX), mRNA.	HB24; HLX1
SURF4	653.9	1608.1	0	0	50.4884	8.93635e-06	2.45924	1.29822	3370048	NM_033161.2	NM_033161.2	ILMN_1690761	Homo sapiens surfeit 4 (SURF4), mRNA.	FLJ22993; ERV29; MGC102753
FAM107A	46.8	114.9	0.0026	0.0013	30.8749	0.000817542	2.45513	1.2958	5390463	NM_007177.1	NM_001076778.1	ILMN_1743445	Homo sapiens family with sequence similarity 107, member A (FAM107A), transcript variant 2, mRNA.	FLJ30158; DRR1; TU3A; FLJ45473
C11ORF61	59	144.1	0.0013	0	44.3614	3.66319e-05	2.44237	1.28828	2600092	NM_024631.1	NM_024631.1	ILMN_2073263	Homo sapiens chromosome 11 open reading frame 61 (C11orf61), mRNA.	FLJ23342
SC65	305.4	745.1	0	0	81.4193	7.21224e-09	2.43975	1.28673	6760673	NM_006455.2	NM_006455.2	ILMN_1655663	Homo sapiens synaptonemal complex protein SC65 (SC65), mRNA.	NOL55
PLCXD3	212.4	517.7	0	0	69.026	1.25141e-07	2.43738	1.28533	3440598	NM_001005473.1	NM_001005473.1	ILMN_1798841	Homo sapiens phosphatidylinositol-specific phospholipase C, X domain containing 3 (PLCXD3), mRNA.
SP110	310.3	755.4	0	0	35.3847	0.000289421	2.43442	1.28358	1990397	NM_004510.2	NM_004510.2	ILMN_1672661	Homo sapiens SP110 nuclear body protein (SP110), transcript variant b, mRNA.	FLJ22835; IFI75; VODI; IFI41
OASL	1369	3314.9	0	0	34.3061	0.000371014	2.4214	1.27584	7650097	NM_003733.2	NM_198213.1	ILMN_1674811	Homo sapiens 2'-5'-oligoadenylate synthetase-like (OASL), transcript variant 2, mRNA.	p59OASL; TRIP14
DSE	82.3	199.2	0.0013	0	46.7642	2.10659e-05	2.42041	1.27525	7210170	NM_013352.1	NM_013352.2	ILMN_1706498	Homo sapiens dermatan sulfate epimerase (DSE), transcript variant 1, mRNA.	DSEPI; SART2
ZNF25	120.1	289.1	0.0013	0	41.9774	6.34249e-05	2.40716	1.26733	6840112	NM_145011.2	NM_145011.2	ILMN_1808765	Homo sapiens zinc finger protein 25 (ZNF25), mRNA.	DKFZp564C206; KOX19; Zfp9; FLJ31890
FOXP1	33.9	81.5	0.0104	0.0013	24.8736	0.00325567	2.40413	1.26551	20162	NM_032682.4	NM_032682.4	ILMN_2250923	Homo sapiens forkhead box P1 (FOXP1), transcript variant 1, mRNA.	12CC4; HSPC215; MGC99551; QRF1; hFKH1B; MGC12942; FLJ23741; MGC88572
TNFSF15	110.8	266.2	0.0013	0	61.6652	6.81522e-07	2.40253	1.26455	3370128	NM_005118.2	NM_005118.2	ILMN_2106380	Homo sapiens tumor necrosis factor (ligand) superfamily, member 15 (TNFSF15), mRNA.	TL1; TL1A; MGC129934; VEGI; VEGI192A; MGC129935
CTHRC1	886.8	2128.1	0	0	78.6512	1.36421e-08	2.39975	1.26289	4890689	NM_138455.2	NM_138455.2	ILMN_2117508	Homo sapiens collagen triple helix repeat containing 1 (CTHRC1), mRNA.
IFI44	1488	3565.3	0	0	60.6474	8.61509e-07	2.39603	1.26065	2570300	NM_006417.2	NM_006417.3	ILMN_1760062	Homo sapiens interferon-induced protein 44 (IFI44), mRNA.	p44; MTAP44
BTN3A3	69.7	166.9	0.0013	0	47.8787	1.62978e-05	2.39455	1.25975	1430717	NM_197974.1	NM_197974.1	ILMN_2373831	Homo sapiens butyrophilin, subfamily 3, member A3 (BTN3A3), transcript variant 2, mRNA.	BTF3
IFI27	2348	5618.9	0	0	71.6727	6.80346e-08	2.39306	1.25886	3990170	NM_005532.3	NM_005532.3	ILMN_2058782	Homo sapiens interferon, alpha-inducible protein 27 (IFI27), transcript variant 2, mRNA.	FAM14D; P27; ISG12
ZNF219	36.5	87.3	0.0091	0.0013	23.5169	0.00444949	2.39178	1.25809	6550632	NM_016423.1	NM_016423.1	ILMN_1688295	Homo sapiens zinc finger protein 219 (ZNF219), mRNA.	ZFP219
C17ORF63	217.2	519.2	0	0	74.5452	3.5114e-08	2.39042	1.25727	5570224	NM_018182.1	NM_001077498.1	ILMN_1812441	Homo sapiens chromosome 17 open reading frame 63 (C17orf63), transcript variant 1, mRNA.	FLJ10700
FLJ32252	85.2	203.3	0.0013	0	53.6906	4.27504e-06	2.38615	1.25468	1690612	NM_182510.1	NM_182510.1	ILMN_1768646	Homo sapiens hypothetical protein FLJ32252 (FLJ32252), mRNA.
LOC387647	36.9	88	0.0065	0.0013	20.0339	0.00992225	2.38482	1.25388	670132	XM_940187.1	XM_940187.2	ILMN_1679150	PREDICTED: Homo sapiens hypothetical gene supported by BC014163 (LOC387647), mRNA.
TBC1D8B	47.1	112.2	0.0026	0.0013	34.9436	0.000320361	2.38217	1.25227	1230768	NM_017752.2	NM_017752.2	ILMN_1701604	Homo sapiens TBC1 domain family, member 8B (with GRAM domain) (TBC1D8B), transcript variant 1, mRNA.	RP11-321G1.1; FLJ20298
CATSPER1	37.7	89.8	0.0052	0.0013	27.7224	0.00168951	2.38196	1.25215	6590544	NM_053054.2	NM_053054.2	ILMN_1789394	Homo sapiens cation channel, sperm associated 1 (CATSPER1), mRNA.	CATSPER; MGC33368; MGC33335
ZMYM6	517.2	1231.9	0	0	77.5497	1.75805e-08	2.38186	1.25209	7550722	NM_007167.2	NM_007167.2	ILMN_1657632	Homo sapiens zinc finger, MYM-type 6 (ZMYM6), mRNA.	ZNF198L4; ZNF258; MYM
SCARA3	60.8	144.8	0.0013	0	40.2108	9.52621e-05	2.38158	1.25192	6250349	NM_182826.1	NM_182826.1	ILMN_1654966	Homo sapiens scavenger receptor class A, member 3 (SCARA3), transcript variant 2, mRNA.	APC7; MSLR1; MSRL1; CSR; CSR1
UGT2B7	39.9	94.9	0.0039	0.0013	29.8819	0.00102757	2.37845	1.25002	1190064	XM_943434.1	XM_001128725.1	ILMN_1679194	PREDICTED: Homo sapiens UDP glucuronosyltransferase 2 family, polypeptide B7 (UGT2B7), mRNA.
PELI1	42	99.8	0.0039	0.0013	21.167	0.00764364	2.37619	1.24865	3450092	NM_020651.2	NM_020651.2	ILMN_1679268	Homo sapiens pellino homolog 1 (Drosophila) (PELI1), mRNA.	DKFZp686C18116; MGC50990
ANXA1	3006	7137.8	0	0	46.4555	2.26178e-05	2.37452	1.24763	6520215	NM_000700.1	NM_000700.1	ILMN_2184184	Homo sapiens annexin A1 (ANXA1), mRNA.	LPC1; ANX1
LOC651397	37.6	89	0.0052	0.0013	24.9854	0.00317293	2.36702	1.24307	5870653	XR_037048.1	XR_037048.1	ILMN_3242166	PREDICTED: Homo sapiens misc_RNA (LOC651397), miscRNA.
USP8	83.9	198.4	0.0013	0	47.8887	1.62604e-05	2.36472	1.24167	5360528	NM_005154.2	NM_005154.2	ILMN_1715188	Homo sapiens ubiquitin specific peptidase 8 (USP8), mRNA.	KIAA0055; FLJ34456; MGC129718; UBPY; HumORF8
TXNDC15	82.7	195.5	0.0013	0	39.2735	0.000118209	2.36397	1.24121	4150215	NM_024715.2	NM_024715.3	ILMN_1662848	Homo sapiens thioredoxin domain containing 15 (TXNDC15), mRNA.	FLJ22625; C5orf14; UNQ335
F2RL1	1830.9	4317.8	0	0	85.3873	2.89248e-09	2.35829	1.23774	1050068	NM_005242.3	NM_005242.3	ILMN_2041190	Homo sapiens coagulation factor II (thrombin) receptor-like 1 (F2RL1), mRNA.	PAR2; GPR11
RNF149	982.5	2312.5	0	0	83.7387	4.22795e-09	2.35369	1.23492	990735	NM_173647.2	NM_173647.2	ILMN_1665877	Homo sapiens ring finger protein 149 (RNF149), mRNA.	FLJ90504; DNAPTP2
CPA4	85.1	199.5	0.0013	0	51.7083	6.74792e-06	2.3443	1.22916	520682	NM_016352.2	NM_016352.2	ILMN_1784294	Homo sapiens carboxypeptidase A4 (CPA4), mRNA.	CPA3
CCDC46	47.5	111.2	0.0026	0.0013	33.9269	0.000404865	2.34105	1.22716	6400161	NM_145036.2	NM_145036.2	ILMN_2369756	Homo sapiens coiled-coil domain containing 46 (CCDC46), transcript variant 1, mRNA.	FLJ39610; MGC33887
CNPY4	249.2	583.2	0	0	57.6279	1.72667e-06	2.34029	1.22669	6200743	NM_152755.1	NM_152755.1	ILMN_2252408	Homo sapiens canopy 4 homolog (zebrafish) (CNPY4), mRNA.	MGC40499; PRAT4B
NUCB2	445	1040.6	0	0	46.0347	2.4919e-05	2.33843	1.22554	60427	NM_005013.1	NM_005013.2	ILMN_1655913	Homo sapiens nucleobindin 2 (NUCB2), mRNA.	NEFA
F2RL1	1413.3	3301.1	0	0	29.3771	0.00115422	2.33574	1.22388	5810047	NM_005242.3	NM_005242.3	ILMN_1673113	Homo sapiens coagulation factor II (thrombin) receptor-like 1 (F2RL1), mRNA.	PAR2; GPR11
TMEM106B	254.5	594.2	0	0	73.7063	4.25961e-08	2.33477	1.22328	50427	NM_018374.2	NM_018374.2	ILMN_1726288	Homo sapiens transmembrane protein 106B (TMEM106B), mRNA.	FLJ11273; MGC33727
LSP1	302.6	706.5	0	0	65.5435	2.79029e-07	2.33477	1.22328	730632	NM_001013255.1	NM_001013255.1	ILMN_2355225	Homo sapiens lymphocyte-specific protein 1 (LSP1), transcript variant 4, mRNA.	WP34; pp52
LOC100132240	476.5	1111.6	0	0	48.442	1.43153e-05	2.33284	1.22209	650554	XR_038313.1	XR_038313.1	ILMN_3275206	PREDICTED: Homo sapiens misc_RNA (LOC100132240), miscRNA.
P4HA1	48.8	113.7	0.0026	0.0013	30.8557	0.000821164	2.32992	1.22028	60601	NM_001017962.1	NM_001017962.1	ILMN_1747442	Homo sapiens procollagen-proline, 2-oxoglutarate 4-dioxygenase (proline 4-hydroxylase), alpha polypeptide I (P4HA1), transcript variant 2, mRNA.	P4HA; 4-PH alpha-1
BIVM	195.4	454.2	0	0	60.6714	8.56762e-07	2.32446	1.2169	4220270	NM_017693.2	NM_017693.2	ILMN_2214098	Homo sapiens basic, immunoglobulin-like variable motif containing (BIVM), mRNA.	MGC133326
GLT8D1	86.4	200.8	0.0013	0	48.6603	1.36135e-05	2.32407	1.21666	1710551	NM_018446.2	NM_018446.2	ILMN_2386891	Homo sapiens glycosyltransferase 8 domain containing 1 (GLT8D1), transcript variant 2, mRNA.	FLJ14611; AD-017; MSTP139; DKFZp781O20198
TUSC3	60	139	0.0013	0	21.757	0.00667268	2.31667	1.21205	2480400	NM_006765.2	NM_006765.2	ILMN_1774689	Homo sapiens tumor suppressor candidate 3 (TUSC3), transcript variant 1, mRNA.	D8S1992; N33; OST3A; MGC13453
ZNF667	71	164.3	0.0013	0	27.2259	0.00189413	2.31408	1.21044	2070020	NM_022103.2	NM_022103.2	ILMN_1804945	Homo sapiens zinc finger protein 667 (ZNF667), mRNA.	DKFZp686O111; MIPU1; FLJ14011
ARMCX2	46.9	108.5	0.0026	0.0013	32.6522	0.000542975	2.31343	1.21004	3930201	NM_177949.1	NM_177949.1	ILMN_1785170	Homo sapiens armadillo repeat containing, X-linked 2 (ARMCX2), mRNA.	ALEX2; MGC8742; MGC13343; KIAA0512
SP110	41.3	95.5	0.0039	0.0013	28.882	0.0012936	2.31235	1.20936	5870184	NM_080424.1	NM_080424.1	ILMN_1813455	Homo sapiens SP110 nuclear body protein (SP110), transcript variant c, mRNA.	FLJ22835; IFI75; VODI; IFI41
GBP1	323.3	746.2	0	0	57.0104	1.99049e-06	2.30807	1.20669	2190148	NM_002053.1	NM_002053.1	ILMN_2148785	Homo sapiens guanylate binding protein 1, interferon-inducible, 67kDa (GBP1), mRNA.
C1QTNF9B	37.6	86.6	0.0065	0.0013	26.0995	0.00245499	2.30319	1.20363	10129	NM_001014442.2	NM_001007537.1	ILMN_1713038	Homo sapiens C1q and tumor necrosis factor related protein 9B (C1QTNF9B), mRNA.	MGC117159
GPR177	126.6	290.7	0.0013	0	59.7016	1.07112e-06	2.29621	1.19925	1570441	NM_001002292.1	NM_001002292.1	ILMN_1660549	Homo sapiens G protein-coupled receptor 177 (GPR177), transcript variant 2, mRNA.	C1orf139; FLJ23091; WLS; EVI; MGC131760; MRP; MGC14878
IFIT3	651.1	1494	0	0	43.6663	4.29903e-05	2.29458	1.19823	520408	NM_001549.2	NM_001549.2	ILMN_2239754	Homo sapiens interferon-induced protein with tetratricopeptide repeats 3 (IFIT3), mRNA.	IRG2; RIG-G; IFI60; ISG60; IFIT4; GARG-49; CIG-49
OAS2	2512.4	5741.3	0	0	58.5501	1.39634e-06	2.28519	1.19231	7320561	NM_016817.2	NM_016817.2	ILMN_1674063	Homo sapiens 2'-5'-oligoadenylate synthetase 2, 69/71kDa (OAS2), transcript variant 1, mRNA.	MGC78578
DYRK2	57.7	131.6	0.0013	0.0013	37.6407	0.000172159	2.28076	1.18952	6560523	NM_003583.2	NM_003583.3	ILMN_1794588	Homo sapiens dual-specificity tyrosine-(Y)-phosphorylation regulated kinase 2 (DYRK2), transcript variant 1, mRNA.	FLJ21365; FLJ21217
PCTK3	67.1	152.9	0.0013	0	28.2817	0.00148535	2.27869	1.1882	1660025	NM_212503.1	NM_212503.1	ILMN_1784110	Homo sapiens PCTAIRE protein kinase 3 (PCTK3), transcript variant 1, mRNA.	PCTAIRE3; PCTAIRE
DUSP10	130.8	298	0.0013	0	48.9085	1.28573e-05	2.27829	1.18795	3780707	NM_144729.1	NM_144729.1	ILMN_2401873	Homo sapiens dual specificity phosphatase 10 (DUSP10), transcript variant 3, mRNA.	MKP-5; MKP5
MARVELD3	30.3	69	0.0117	0.0013	20.1805	0.0095929	2.27723	1.18728	2000270	NM_001017967.2	NM_001017967.2	ILMN_1710644	Homo sapiens MARVEL domain containing 3 (MARVELD3), transcript variant 1, mRNA.	FLJ32280; MRVLDC3; MARVD3
KCNK12	116.3	264.4	0.0013	0	25.0759	0.00310749	2.27343	1.18487	1940193	NM_022055.1	NM_022055.1	ILMN_1711988	Homo sapiens potassium channel, subfamily K, member 12 (KCNK12), mRNA.	THIK2; THIK-2
SERP1	595.2	1350.1	0	0	69.8934	1.02485e-07	2.26831	1.18162	1770541	NM_014445.2	NM_014445.3	ILMN_1706817	Homo sapiens stress-associated endoplasmic reticulum protein 1 (SERP1), mRNA.	RAMP4; MGC117327; MGC133322; MGC133321
ZFP36L1	952	2157.9	0	0	78.6694	1.3585e-08	2.2667	1.18059	830164	NM_004926.2	NM_004926.2	ILMN_1675448	Homo sapiens zinc finger protein 36, C3H type-like 1 (ZFP36L1), mRNA.	TIS11B; ERF1; Berg36; cMG1; BRF1; RNF162B; ERF-1
HS.130036	129.1	292.6	0.0013	0	58.6228	1.37316e-06	2.26646	1.18044	1240333	Hs.130036	AK124299	ILMN_1903159	Homo sapiens cDNA FLJ42306 fis, clone TRACH2001646
LOC100130291	53.4	120.9	0.0026	0.0013	34.7447	0.000335374	2.26404	1.1789	5220364	XR_038455.1	XR_038455.1	ILMN_3267438	PREDICTED: Homo sapiens misc_RNA (LOC100130291), miscRNA.
CDH11	923.2	2086.4	0	0	63.1436	4.84886e-07	2.25997	1.1763	2650709	NM_001797.2	NM_001797.2	ILMN_1672611	Homo sapiens cadherin 11, type 2, OB-cadherin (osteoblast) (CDH11), mRNA.	CDHOB; CAD11; OB; OSF-4
DYNLT3	1861.7	4202.4	0	0	40.6009	8.70783e-05	2.25729	1.17459	7330044	NM_006520.1	NM_006520.1	ILMN_1681890	Homo sapiens dynein, light chain, Tctex-type 3 (DYNLT3), mRNA.	TCTE1L; TCTEX1L; RP3
SMA5	35.2	79.4	0.0104	0.0013	23.2097	0.00477562	2.25568	1.17356	7320433	XM_931824.1	NM_021036.1	ILMN_1662483	Homo sapiens SMA5 (SMA5), mRNA.
CHAC1	48	108.2	0.0026	0.0013	28.64	0.00136773	2.25417	1.17259	1500082	NM_024111.2	NM_024111.2	ILMN_1739241	Homo sapiens ChaC, cation transport regulator homolog 1 (E. coli) (CHAC1), mRNA.	MGC4504
TTRAP	107	241	0.0013	0	39.188	0.000120559	2.25234	1.17142	3310161	NM_016614.2	NM_016614.2	ILMN_2183216	Homo sapiens TRAF and TNF receptor associated protein (TTRAP), mRNA.	EAP2; AD022; MGC111021; MGC9099; dJ30M3.3; RP1-30M3.3
LEMD1	79.5	179	0.0013	0	36.4689	0.000225481	2.25157	1.17093	3180615	NM_001001552.3	NM_001001552.3	ILMN_1785444	Homo sapiens LEM domain containing 1 (LEMD1), mRNA.	LEMP-1
LOC387934	590.6	1328.9	0	0	70.2631	9.41218e-08	2.25008	1.16998	830682	XM_937508.1	XM_937508.2	ILMN_1779852	PREDICTED: Homo sapiens similar to Fatty acid-binding protein, epidermal (E-FABP) (Psoriasis-associated fatty acid-binding protein homolog) (PA-FABP) (LOC387934), mRNA.
DPYD	73.6	165.5	0.0013	0	43.4145	4.55565e-05	2.24864	1.16905	670273	NM_000110.2	NM_000110.3	ILMN_1795715	Homo sapiens dihydropyrimidine dehydrogenase (DPYD), transcript variant 1, mRNA.	MGC132008; DPD; DHP; MGC70799
EIF2AK3	78.5	176	0.0013	0	44.8965	3.23855e-05	2.24204	1.16481	840709	NM_004836.3	NM_004836.4	ILMN_1724984	Homo sapiens eukaryotic translation initiation factor 2-alpha kinase 3 (EIF2AK3), mRNA.	PERK; PEK; WRS; DKFZp781H1925
TMED7	922.4	2062.8	0	0	31.9726	0.000634951	2.23634	1.16114	6560162	NM_181836.3	NM_181836.3	ILMN_2186482	Homo sapiens transmembrane emp24 protein transport domain containing 7 (TMED7), mRNA.	FLJ90481; CGI-109
MYO3B	42.6	95.1	0.0039	0.0013	21.1155	0.00773482	2.23239	1.15859	2940450	NM_138995.1	NM_138995.1	ILMN_2096970	Homo sapiens myosin IIIB (MYO3B), mRNA.
ITGA6	43.9	98	0.0026	0.0013	28.1666	0.00152525	2.23235	1.15856	7570608	NM_000210.2	NM_000210.2	ILMN_2267488	Homo sapiens integrin, alpha 6 (ITGA6), transcript variant 2, mRNA.	VLA-6; ITGA6B; CD49f
LOC400578	39.3	87.5	0.0052	0.0013	24.8012	0.0033104	2.22646	1.15475	2970152	XM_930406.1	XR_017543.1	ILMN_1738546	PREDICTED: Homo sapiens similar to Keratin, type I cytoskeletal 14 (Cytokeratin-14) (CK-14) (Keratin-14) (K14) (LOC400578), mRNA.
MLEC	382.6	851.5	0	0	68.9928	1.26101e-07	2.22556	1.15417	1780601	NM_014730.2	NM_014730.2	ILMN_3243381	Homo sapiens malectin (MLEC), mRNA.
YIPF5	186.7	415.5	0	0	29.5833	0.0011007	2.2255	1.15413	380703	NM_030799.6	NM_030799.6	ILMN_1714756	Homo sapiens Yip1 domain family, member 5 (YIPF5), transcript variant 2, mRNA.	YIP1A; DKFZp313L2216; SB140; FinGER5; SMAP-5; SMAP5
DHRS9	92.3	205.4	0.0013	0	40.1151	9.73845e-05	2.22535	1.15403	4490079	NM_005771.3	NM_005771.3	ILMN_2281502	Homo sapiens dehydrogenase/reductase (SDR family) member 9 (DHRS9), transcript variant 1, mRNA.	RDHL; 3alpha-HSD; RETSDR8; RDH15
NNT	79.3	176.3	0.0013	0	44.3902	3.63898e-05	2.2232	1.15264	6020575	NM_012343.3	NM_012343.3	ILMN_2336647	Homo sapiens nicotinamide nucleotide transhydrogenase (NNT), nuclear gene encoding mitochondrial protein, transcript variant 1, mRNA.	MGC126502; MGC126503
SEC24D	194.4	431.9	0	0	39.115	0.000122603	2.22171	1.15167	4250451	NM_014822.1	NM_014822.1	ILMN_1656386	Homo sapiens SEC24 related gene family, member D (S. cerevisiae) (SEC24D), mRNA.	FLJ43974; KIAA0755
MPZ	74.6	165.7	0.0013	0	39.1941	0.00012039	2.22118	1.15133	2030341	NM_000530.3	NM_000530.3	ILMN_1810937	Homo sapiens myelin protein zero (Charcot-Marie-Tooth neuropathy 1B) (MPZ), mRNA.	CMT1B; CMT1; DSS; CMT2J; HMSNIB; P0; CMT2I; CMT4E; MPP; CMTDI3; CHM
C9ORF152	98.6	218.9	0.0013	0	37.3887	0.000182444	2.22008	1.15061	870376	NM_001012993.1	NM_001012993.1	ILMN_1781745	Homo sapiens chromosome 9 open reading frame 152 (C9orf152), mRNA.	MGC131682; bA470J20.2
SYPL1	1994.9	4413.8	0	0	77.0243	1.98413e-08	2.21254	1.1457	1190452	NM_182715.1	NM_182715.1	ILMN_2377174	Homo sapiens synaptophysin-like 1 (SYPL1), transcript variant 2, mRNA.	SYPL; H-SP1
LOC100130556	32.2	71.1	0.0104	0.0013	20.0011	0.00999747	2.20807	1.14279	840136	XR_042406.1	XR_042406.1	ILMN_3268993	PREDICTED: Homo sapiens misc_RNA (LOC100130556), miscRNA.
IFT20	198.3	437.1	0	0	53.279	4.70002e-06	2.20424	1.14028	5900494	NM_174887.2	NM_174887.2	ILMN_3235216	Homo sapiens intraflagellar transport 20 homolog (Chlamydomonas) (IFT20), mRNA.
C5ORF28	57	125.6	0.0013	0.0013	28.1295	0.00153833	2.20351	1.1398	6200300	NM_022483.3	NM_022483.3	ILMN_1694798	Homo sapiens chromosome 5 open reading frame 28 (C5orf28), mRNA.	MGC90226; MGC149524; FLJ21657
PHEX	60.5	133.3	0.0013	0.0013	35.9884	0.00025186	2.20331	1.13967	2350612	NM_000444.2	NM_000444.3	ILMN_1668242	Homo sapiens phosphate regulating endopeptidase homolog, X-linked (hypophosphatemia, vitamin D resistant rickets) (PHEX), transcript variant 1843529, mRNA.	HPDR; HYP; HPDR1; XLH; HYP1; PEX
DDX58	166	365.6	0.0013	0	60.206	9.53674e-07	2.20241	1.13908	4760703	NM_014314.2	NM_014314.3	ILMN_1797001	Homo sapiens DEAD (Asp-Glu-Ala-Asp) box polypeptide 58 (DDX58), mRNA.	DKFZp686N19181; RIG-I; DKFZp434J1111; FLJ13599
LOC100132901	67.3	148.1	0.0013	0	29.3506	0.00116129	2.20059	1.13789	3780079	XM_001723047.1	XM_001723047.1	ILMN_3236346	PREDICTED: Homo sapiens similar to KIAA1874 protein (LOC100132901), mRNA.
SLC2A10	241	528.9	0	0	61.1827	7.61605e-07	2.19461	1.13396	6520598	NM_030777.3	NM_030777.3	ILMN_2120247	Homo sapiens solute carrier family 2 (facilitated glucose transporter), member 10 (SLC2A10), mRNA.	MGC126706; ATS; GLUT10
WRB	567.4	1244.1	0	0	62.3165	5.86611e-07	2.19263	1.13266	3390370	NM_004627.2	NM_004627.2	ILMN_1695092	Homo sapiens tryptophan rich basic protein (WRB), mRNA.	CHD5
SCARA3	44.4	97.2	0.0026	0.0013	27.2414	0.00188738	2.18919	1.1304	2190278	NM_182826.1	NM_182826.1	ILMN_1746376	Homo sapiens scavenger receptor class A, member 3 (SCARA3), transcript variant 2, mRNA.	APC7; MSLR1; MSRL1; CSR; CSR1
SAR1B	1137.6	2486.4	0	0	61.0132	7.91918e-07	2.18565	1.12807	5290484	NM_016103.2	NM_001033503.1	ILMN_1736888	Homo sapiens SAR1 homolog B (S. cerevisiae) (SAR1B), transcript variant 1, mRNA.	CMRD; SARA2; GTBPB
TDRD7	325.3	709.4	0	0	67.6817	1.70541e-07	2.18076	1.12483	5310100	NM_014290.1	NM_014290.1	ILMN_1705241	Homo sapiens tudor domain containing 7 (TDRD7), mRNA.	PCTAIRE2BP; RP11-508D10.1; KIAA1529
DVL3	168.5	367.3	0.0013	0	29.2212	0.00119641	2.17982	1.12421	1070612	NM_004423.3	NM_004423.3	ILMN_2137464	Homo sapiens dishevelled, dsh homolog 3 (Drosophila) (DVL3), mRNA.	KIAA0208
CTNNB1	161.3	351.2	0.0013	0	26.0541	0.00248079	2.17731	1.12255	3800671	NM_001904.2	NM_001098209.1	ILMN_1757350	Homo sapiens catenin (cadherin-associated protein), beta 1, 88kDa (CTNNB1), transcript variant 2, mRNA.	FLJ25606; CTNNB; FLJ37923; DKFZp686D02253
CLCF1	727.1	1582.2	0	0	72.3581	5.81019e-08	2.17604	1.12171	5290397	NM_013246.2	NM_013246.2	ILMN_1661197	Homo sapiens cardiotrophin-like cytokine factor 1 (CLCF1), transcript variant 1, mRNA.	CISS2; NNT1; CLC; BSF3; NR6
ZSWIM4	424.9	922.9	0	0	69.2947	1.17633e-07	2.17204	1.11905	1170072	NM_023072.1	NM_023072.1	ILMN_2150654	Homo sapiens zinc finger, SWIM-type containing 4 (ZSWIM4), mRNA.
SLC16A6	40.8	88.6	0.0039	0.0013	24.5098	0.00354014	2.17157	1.11874	5900564	NM_004694.2	NM_004694.3	ILMN_1729691	Homo sapiens solute carrier family 16, member 6 (monocarboxylic acid transporter 7) (SLC16A6), mRNA.	MCT6; MCT7
PNPT1	100.1	216.8	0.0013	0	34.8243	0.000329284	2.16583	1.11492	4060050	NM_033109.2	NM_033109.2	ILMN_1810608	Homo sapiens polyribonucleotide nucleotidyltransferase 1 (PNPT1), mRNA.	DKFZp762K1914; old-35; OLD35; PNPASE
HMOX2	134.5	291.3	0.0013	0	46.9763	2.00618e-05	2.1658	1.1149	4230347	NM_002134.2	NM_002134.2	ILMN_1658807	Homo sapiens heme oxygenase (decycling) 2 (HMOX2), mRNA.	HO-2
RBPJ	185.5	401.7	0	0	51.9461	6.38837e-06	2.1655	1.1147	2450554	NM_203284.1	NM_203284.1	ILMN_1708537	Homo sapiens recombination signal binding protein for immunoglobulin kappa J region (RBPJ), transcript variant 4, mRNA.	SUH; RBP-J; RBPJK; csl; KBF2; IGKJRB1; IGKJRB; CBF1; RBPSUH; MGC61669
PLS3	3589.2	7765.2	0	0	21.225	0.00754223	2.16349	1.11336	2710730	NM_005032.3	NM_005032.3	ILMN_2041788	Homo sapiens plastin 3 (T isoform) (PLS3), mRNA.	T-PLASTIN; T-plastin
SERPINB2	722.3	1562.2	0	0	22.3431	0.00583029	2.16281	1.11291	6350209	NM_002575.1	NM_002575.1	ILMN_2150856	Homo sapiens serpin peptidase inhibitor, clade B (ovalbumin), member 2 (SERPINB2), mRNA.	PAI; HsT1201; PLANH2; PAI-2; PAI2
HERC5	731.1	1579.1	0	0	44.2602	3.74956e-05	2.1599	1.11096	5720482	NM_016323.1	NM_016323.2	ILMN_1729749	Homo sapiens hect domain and RLD 5 (HERC5), mRNA.	CEBP1; CEB1
CRLF3	49.5	106.7	0.0026	0.0013	28.5424	0.00139881	2.15556	1.10806	1740041	NM_015986.2	NM_015986.2	ILMN_1660579	Homo sapiens cytokine receptor-like factor 3 (CRLF3), mRNA.	CREME9; FRWS; CYTOR4; MGC20661
ARL2BP	1052.4	2267.8	0	0	72.2741	5.92366e-08	2.15488	1.10761	2570523	NM_012106.3	NM_012106.3	ILMN_1755391	Homo sapiens ADP-ribosylation factor-like 2 binding protein (ARL2BP), mRNA.	BART1
MXD1	64.8	139.4	0.0013	0	35.8493	0.000260058	2.15123	1.10516	670086	NM_002357.2	NM_002357.2	ILMN_2214678	Homo sapiens MAX dimerization protein 1 (MXD1), mRNA.	MGC104659; MAD; MAD1
SMARCA5	451.8	971.6	0	0	68.4181	1.43943e-07	2.15051	1.10468	1980626	NM_003601.2	NM_003601.2	ILMN_2223130	Homo sapiens SWI/SNF related, matrix associated, actin dependent regulator of chromatin, subfamily a, member 5 (SMARCA5), mRNA.	hSNF2H; ISWI; SNF2H; WCRF135; hISWI
TMEM200C	50.1	107.7	0.0026	0.0013	20.1062	0.00975843	2.1497	1.10414	4760689	XM_928409.1	NM_001080209.1	ILMN_1710536	Homo sapiens transmembrane protein 200C (TMEM200C), mRNA.
KIAA0564	52.7	113.2	0.0026	0.0013	30.2389	0.000946477	2.14801	1.103	5860369	NM_015058.1	NM_015058.1	ILMN_1688455	Homo sapiens KIAA0564 (KIAA0564), transcript variant 1, mRNA.	FLJ21779
HS.489254	651.9	1400.2	0	0	67.5479	1.75877e-07	2.14788	1.10291	6940605	Hs.489254	BC031266	ILMN_1845037	Homo sapiens cDNA clone IMAGE:5277162
KCTD20	279.3	599.8	0	0	27.2755	0.00187262	2.14751	1.10267	7000086	NM_173562.3	NM_173562.3	ILMN_1803476	Homo sapiens potassium channel tetramerisation domain containing 20 (KCTD20), mRNA.	MGC14254; dJ108K11.3; C6orf69
FAIM	36	77.2	0.0091	0.0013	20.0018	0.00999586	2.14444	1.1006	150747	NM_001033032.1	NM_001033032.1	ILMN_2351548	Homo sapiens Fas apoptotic inhibitory molecule (FAIM), transcript variant 3, mRNA.	FAIM1
CPZ	65.8	140.9	0.0013	0	33.0519	0.000495233	2.14134	1.09851	5340064	NM_001014447.1	NM_001014447.1	ILMN_1690945	Homo sapiens carboxypeptidase Z (CPZ), transcript variant 1, mRNA.	MGC99682
ABCC5	139.7	298.7	0.0013	0	44.4592	3.58162e-05	2.13815	1.09637	7610050	NM_001023587.1	NM_001023587.1	ILMN_1651964	Homo sapiens ATP-binding cassette, sub-family C (CFTR/MRP), member 5 (ABCC5), transcript variant 2, mRNA.	MOAT-C; pABC11; ABC33; MRP5; SMRP; EST277145; DKFZp686C1782; MOATC
KIAA1370	75.2	160.7	0.0013	0	39.1924	0.000120437	2.13697	1.09557	4180142	NM_019600.1	NM_019600.1	ILMN_2102960	Homo sapiens KIAA1370 (KIAA1370), mRNA.	MGC126494; FLJ10980; MGC126495
CCDC91	194.2	414.9	0	0	37.6064	0.000173524	2.13646	1.09522	2340594	NM_018318.3	NM_018318.3	ILMN_1676523	Homo sapiens coiled-coil domain containing 91 (CCDC91), mRNA.	DKFZP779L1558; HSD8; FLJ11088; p56; DKFZp779L1558
IFIT1	4848.3	10344.1	0	0	48.7797	1.32443e-05	2.13355	1.09326	2000148	NM_001548.2	NM_001548.3	ILMN_1707695	Homo sapiens interferon-induced protein with tetratricopeptide repeats 1 (IFIT1), transcript variant 2, mRNA.	RNM561; IFI-56; IFI56; GARG-16; IFNAI1; G10P1; ISG56
IGF2BP3	411.4	877.1	0	0	38.3389	0.000146592	2.13199	1.0922	1770243	NM_006547.2	NM_006547.2	ILMN_1807423	Homo sapiens insulin-like growth factor 2 mRNA binding protein 3 (IGF2BP3), mRNA.	IMP-3; VICKZ3; KOC1; DKFZp686F1078; IMP3
DISP2	55.2	117.6	0.0026	0.0013	30.6011	0.000870743	2.13043	1.09115	7200348	NM_033510.1	NM_033510.1	ILMN_1813517	Homo sapiens dispatched homolog 2 (Drosophila) (DISP2), mRNA.	HsT16908; DISPB; DKFZp547N223; KIAA1742
BTN3A1	53.6	114.1	0.0026	0.0013	25.666	0.00271269	2.12873	1.08999	3130600	NM_007048.3	NM_007048.4	ILMN_1802708	Homo sapiens butyrophilin, subfamily 3, member A1 (BTN3A1), mRNA.	BT3.1; CD277; MGC141880; BTF5
ELOVL6	81.5	173.4	0.0013	0	24.3822	0.00364569	2.12761	1.08923	5670040	NM_024090.1	NM_024090.1	ILMN_2111187	Homo sapiens ELOVL family member 6, elongation of long chain fatty acids (FEN1/Elo2, SUR4/Elo3-like, yeast) (ELOVL6), mRNA.	MGC5487; FLJ23378; FAE; LCE
KRCC1	116.4	247.6	0.0013	0	21.434	0.00718787	2.12715	1.08892	5340703	NM_016618.1	NM_016618.1	ILMN_2091375	Homo sapiens lysine-rich coiled-coil 1 (KRCC1), mRNA.	FLJ22333; CHBP2
MTAP	309.3	657.1	0	0	47.6313	1.72532e-05	2.12447	1.08711	2600291	NM_002451.3	NM_002451.3	ILMN_1753639	Homo sapiens methylthioadenosine phosphorylase (MTAP), mRNA.	c86fus; MSAP
KITLG	147.9	313.8	0.0013	0	22.5387	0.00557353	2.1217	1.08522	3990670	NM_000899.3	NM_000899.3	ILMN_1808508	Homo sapiens KIT ligand (KITLG), transcript variant b, mRNA.	DKFZp686F2250; SCF; SF; MGF; KL-1; Kitl
SPTLC1	91.9	194.8	0.0013	0	43.4364	4.53273e-05	2.1197	1.08386	4810671	NM_178324.1	NM_178324.1	ILMN_1665094	Homo sapiens serine palmitoyltransferase, long chain base subunit 1 (SPTLC1), transcript variant 2, mRNA.	HSAN; HSAN1; SPT1; HSN1; MGC14645; LBC1; SPTI; LCB1
TMEM27	1077.2	2282.3	0	0	34.3974	0.000363295	2.11873	1.0832	1820184	NM_020665.2	NM_020665.3	ILMN_1772894	Homo sapiens transmembrane protein 27 (TMEM27), mRNA.	NX17; NX-17
KLHDC5	587.6	1244.7	0	0	52.9161	5.10964e-06	2.11828	1.08289	4490273	NM_020782.1	NM_020782.1	ILMN_1727134	Homo sapiens kelch domain containing 5 (KLHDC5), mRNA.	MGC131714; KIAA1340
ZC3H14	50.2	106.3	0.0026	0.0013	27.5916	0.00174117	2.11753	1.08238	7550678	NM_024824.3	NM_024824.3	ILMN_1714805	Homo sapiens zinc finger CCCH-type containing 14 (ZC3H14), transcript variant 1, mRNA.	MGC26892; UKp68; FLJ11806; NY-REN-37
VGF	141.3	299	0.0013	0	52.6135	5.47835e-06	2.11607	1.08138	2850619	NM_003378.2	NM_003378.2	ILMN_1757497	Homo sapiens VGF nerve growth factor inducible (VGF), mRNA.
SP110	981.6	2075.1	0	0	31.572	0.000696306	2.114	1.07997	3840593	NM_004510.2	NM_004510.2	ILMN_2415144	Homo sapiens SP110 nuclear body protein (SP110), transcript variant b, mRNA.	FLJ22835; IFI75; VODI; IFI41
ADH5	58.1	122.8	0.0013	0.0013	27.8215	0.00165139	2.1136	1.0797	5720161	NM_000671.3	NM_000671.3	ILMN_1738604	Homo sapiens alcohol dehydrogenase 5 (class III), chi polypeptide (ADH5), mRNA.	ADH-3; ADHX; FDH
AZI2	174.6	369	0	0	31.4314	0.000719217	2.1134	1.07957	5490348	NM_022461.2	NM_022461.2	ILMN_1733680	Homo sapiens 5-azacytidine induced 2 (AZI2), mRNA.	NAP1; TILP(S); tilp; AZ2
PARP9	1254.8	2649.3	0	0	41.3989	7.24619e-05	2.11133	1.07815	5700735	NM_031458.1	NM_031458.1	ILMN_1731224	Homo sapiens poly (ADP-ribose) polymerase family, member 9 (PARP9), mRNA.	DKFZp666B0810; DKFZp686M15238; BAL1; FLJ26637; BAL; FLJ41418; MGC:7868
RNASE4	740.5	1560.8	0	0	68.2662	1.49066e-07	2.10777	1.07571	6590041	NM_002937.3	NM_194431.1	ILMN_1776602	Homo sapiens ribonuclease, RNase A family, 4 (RNASE4), transcript variant 3, mRNA.	RNS4; MGC9306
TMEM135	228.4	479.7	0	0	25.7505	0.00266042	2.10026	1.07057	270328	NM_022918.2	NM_022918.2	ILMN_1700202	Homo sapiens transmembrane protein 135 (TMEM135), mRNA.	FLJ22104; DKFZp686I1974
RNF135	262.8	550.7	0	0	55.6055	2.75074e-06	2.09551	1.0673	2630376	NM_032322.3	NM_197939.1	ILMN_1700660	Homo sapiens ring finger protein 135 (RNF135), transcript variant 2, mRNA.	MGC13061; L13
AIM2	59.7	124.9	0.0013	0.0013	30.9925	0.000795701	2.09213	1.06497	1260270	NM_004833.1	NM_004833.1	ILMN_1681301	Homo sapiens absent in melanoma 2 (AIM2), mRNA.	PYHIN4
CD47	94.3	196.9	0.0013	0	42.1909	6.03823e-05	2.08802	1.06213	6270286	NM_001777.3	NM_001777.3	ILMN_2356991	Homo sapiens CD47 molecule (CD47), transcript variant 1, mRNA.	OA3; MER6; IAP
CXCL6	1177.3	2451.7	0	0	51.3425	7.34091e-06	2.08248	1.0583	6620487	NM_002993.2	NM_002993.2	ILMN_1779234	Homo sapiens chemokine (C-X-C motif) ligand 6 (granulocyte chemotactic protein 2) (CXCL6), mRNA.	GCP2; GCP-2; CKA-3; SCYB6
C14ORF167	191.8	398.7	0	0	45.8344	2.60952e-05	2.07873	1.0557	1260672	NR_023921.1	NR_023921.1	ILMN_3261811	Homo sapiens chromosome 14 open reading frame 167 (C14orf167), transcript variant 1, non-coding RNA.
HS.547601	72.3	150.1	0.0013	0	35.6001	0.000275417	2.07607	1.05386	1740278	Hs.547601	AF086087	ILMN_1867663	Homo sapiens full length insert cDNA clone YZ84G08
IER3IP1	319.7	663.4	0	0	54.2724	3.73904e-06	2.07507	1.05316	6860681	NM_016097.2	NM_016097.3	ILMN_1763539	Homo sapiens immediate early response 3 interacting protein 1 (IER3IP1), mRNA.	PRO2309; HSPC039
CHPT1	584.4	1212.4	0	0	65.1949	3.0235e-07	2.07461	1.05284	2260600	NM_020244.2	NM_020244.2	ILMN_2202940	Homo sapiens choline phosphotransferase 1 (CHPT1), mRNA.	CPT1; CPT
CREB5	204.1	422.5	0	0	55.9939	2.51542e-06	2.07006	1.04968	6200577	NM_182898.2	NM_182898.2	ILMN_1731714	Homo sapiens cAMP responsive element binding protein 5 (CREB5), transcript variant 1, mRNA.	CRE-BPA
FAM98A	1522.2	3149.7	0	0	67.7143	1.69266e-07	2.06918	1.04906	2100161	NM_015475.3	NM_015475.3	ILMN_1735453	Homo sapiens family with sequence similarity 98, member A (FAM98A), mRNA.	DKFZp686O03192; DKFZP564F0522
AMD1	497.9	1030.1	0	0	64.0288	3.95476e-07	2.06889	1.04886	3870619	NM_001634.4	NM_001634.4	ILMN_1667994	Homo sapiens adenosylmethionine decarboxylase 1 (AMD1), transcript variant 1, mRNA.	ADOMETDC; AMD; DKFZp313L1234; FLJ26964
LOC646576	40.6	83.8	0.0039	0.0013	21.3952	0.00725237	2.06404	1.04547	4200470	XR_041422.1	XR_041422.1	ILMN_3288032	PREDICTED: Homo sapiens hypothetical LOC646576 (LOC646576), miscRNA.
ERGIC2	1036.5	2138.6	0	0	57.7326	1.68554e-06	2.06329	1.04495	6660674	NM_016570.2	NM_016570.2	ILMN_1712766	Homo sapiens ERGIC and golgi 2 (ERGIC2), mRNA.	cd002; PTX1; MGC111152; CDA14; Erv41
HSDL1	117.9	243.2	0.0013	0	39.1039	0.000122916	2.06277	1.04458	5270747	NM_031463.3	NM_031463.3	ILMN_2112755	Homo sapiens hydroxysteroid dehydrogenase like 1 (HSDL1), mRNA.	MGC125994; MGC126032; MGC125995
TMED7	1156.3	2384.7	0	0	34.588	0.000347696	2.06235	1.04429	60037	NM_181836.3	NM_181836.3	ILMN_1672405	Homo sapiens transmembrane emp24 protein transport domain containing 7 (TMED7), mRNA.	FLJ90481; CGI-109
FLRT3	213.9	440.5	0	0	55.991	2.5171e-06	2.05937	1.04221	2320626	NM_013281.2	NM_198391.1	ILMN_1805665	Homo sapiens fibronectin leucine rich transmembrane protein 3 (FLRT3), transcript variant 2, mRNA.
CA2	54.9	113	0.0026	0.0013	23.0065	0.00500438	2.05829	1.04144	870630	NM_000067.1	NM_000067.1	ILMN_1662795	Homo sapiens carbonic anhydrase II (CA2), mRNA.	Car2; CA-II; CAII; CA II
KIAA1598	258.7	532.3	0	0	43.3524	4.62126e-05	2.0576	1.04096	5340162	NM_018330.3	NM_018330.4	ILMN_1805992	Homo sapiens KIAA1598 (KIAA1598), mRNA.	shootin1; shootin-1; MGC40476; DKFZp686A0439
B3GNT6	340.5	699.6	0	0	60.5619	8.78638e-07	2.05463	1.03888	2260220	NM_006876.1	NM_006876.1	ILMN_1715384	Homo sapiens UDP-GlcNAc:betaGal beta-1,3-N-acetylglucosaminyltransferase 6 (B3GNT6), mRNA.	iGNT; iGAT; BETA3GNTI
HS.569175	55.8	114.6	0.0013	0.0013	22.5918	0.00550579	2.05376	1.03827	2370500	Hs.569175	DA697821	ILMN_1917095	DA697821 NT2NE2 Homo sapiens cDNA clone NT2NE2019092 5, mRNA sequence
NT5E	631.5	1296	0	0	43.5153	4.45113e-05	2.05226	1.03721	5960398	NM_002526.1	NM_002526.1	ILMN_1697220	Homo sapiens 5'-nucleotidase, ecto (CD73) (NT5E), mRNA.	eN; eNT; NT5; NT; CD73; NTE; E5NT
FAM8A1	82.5	169.3	0.0013	0	37.6959	0.000169985	2.05212	1.03712	4780768	NM_016255.1	NM_016255.1	ILMN_1807448	Homo sapiens family with sequence similarity 8, member A1 (FAM8A1), mRNA.	FLJ23721; AHCP
FLJ21511	64.5	132.3	0.0013	0.0013	31.3702	0.000729424	2.05116	1.03644	6960086	NM_025087.1	NM_025087.1	ILMN_2180885	Homo sapiens hypothetical protein FLJ21511 (FLJ21511), mRNA.
PCTP	152.7	313	0.0013	0	50.351	9.22359e-06	2.04977	1.03546	1300075	NM_021213.1	NM_021213.1	ILMN_1802257	Homo sapiens phosphatidylcholine transfer protein (PCTP), mRNA.	STARD2
ZNF425	75.1	153.8	0.0013	0	22.8118	0.00523383	2.04794	1.03417	2600008	NM_001001661.1	NM_001001661.1	ILMN_1683932	Homo sapiens zinc finger protein 425 (ZNF425), mRNA.	MGC150568
SRPX	337.1	689.9	0	0	59.9602	1.00921e-06	2.04657	1.03321	4900133	NM_006307.2	NM_006307.3	ILMN_1709486	Homo sapiens sushi-repeat-containing protein, X-linked (SRPX), mRNA.	DRS; ETX1
KLHL13	79.7	163	0.0013	0	28.2245	0.00150505	2.04517	1.03222	7380142	NM_033495.2	NM_033495.2	ILMN_2140510	Homo sapiens kelch-like 13 (Drosophila) (KLHL13), mRNA.	BKLHD2; FLJ10262; MGC74791; KIAA1309
IFITM3	10017.1	20484.7	0	0	24.1767	0.00382235	2.04497	1.03208	6650242	NM_021034.1	NM_021034.2	ILMN_1805750	Homo sapiens interferon induced transmembrane protein 3 (1-8U) (IFITM3), mRNA.	1-8U; IP15
HRSP12	227.7	465.1	0	0	38.8115	0.000131477	2.0426	1.03041	6290537	NM_005836.2	NM_005836.2	ILMN_2057220	Homo sapiens heat-responsive protein 12 (HRSP12), mRNA.	P14.5; UK114; PSP
NNT	166.2	339.4	0.0013	0	22.8359	0.00520487	2.04212	1.03007	2060450	NM_182977.1	NM_012343.3	ILMN_1806634	Homo sapiens nicotinamide nucleotide transhydrogenase (NNT), nuclear gene encoding mitochondrial protein, transcript variant 1, mRNA.	MGC126502; MGC126503
SLC35F3	247.9	506.1	0	0	56.7081	2.13398e-06	2.04155	1.02966	6420411	XM_939358.1	XM_001132419.1	ILMN_1814797	PREDICTED: Homo sapiens solute carrier family 35, member F3 (SLC35F3), mRNA.
RNF144A	275.5	562.3	0	0	43.4533	4.51513e-05	2.04102	1.02929	6660161	NM_014746.3	NM_014746.3	ILMN_3238326	Homo sapiens ring finger protein 144A (RNF144A), mRNA.	RNF144; KIAA0161; UBCE7IP4
OSTC	1136.2	2318.6	0	0	65.2982	2.95243e-07	2.04066	1.02904	4610722	NM_021227.2	NM_021227.2	ILMN_2056167	Homo sapiens oligosaccharyltransferase complex subunit (OSTC), mRNA.
PPM1M	106.3	216.9	0.0013	0	42.9421	5.07914e-05	2.04045	1.02889	7150253	NM_144641.1	NM_144641.1	ILMN_1657810	Homo sapiens protein phosphatase 1M (PP2C domain containing) (PPM1M), mRNA.	PP2C-eta; FLJ32332; PP2CE; PP2Ceta
C9ORF46	679.9	1384.1	0	0	46.4126	2.28423e-05	2.03574	1.02555	6520661	NM_018465.1	NM_018465.2	ILMN_1709043	Homo sapiens chromosome 9 open reading frame 46 (C9orf46), mRNA.	FLJ39176; FLJ14688; AD025; MDS030
IL10RB	213.2	432.5	0	0	22.4077	0.00574421	2.02861	1.02049	5050368	NM_000628.3	NM_000628.3	ILMN_1767360	Homo sapiens interleukin 10 receptor, beta (IL10RB), mRNA.	IL-10R2; CRF2-4; CRFB4; CDW210B; D21S58; D21S66
FLJ20273	142.1	288.1	0.0013	0	27.0132	0.00198921	2.02745	1.01966	7380626	NM_019027.1	NM_019027.1	ILMN_1689046	Homo sapiens RNA-binding protein (FLJ20273), mRNA.	DKFZp686F02235
ZNF439	63.2	128	0.0013	0.0013	28.0384	0.00157094	2.02532	1.01815	6650672	NM_152262.1	NM_152262.2	ILMN_1792972	Homo sapiens zinc finger protein 439 (ZNF439), mRNA.	DKFZp571K0837
C1GALT1C1	1183.9	2393.5	0	0	63.0697	4.93208e-07	2.02171	1.01557	6020377	NM_001011551.1	NM_152692.3	ILMN_1751234	Homo sapiens C1GALT1-specific chaperone 1 (C1GALT1C1), transcript variant 1, mRNA.	MGC19947; C1GALT2; HSPC067; C1Gal-T2; COSMC; c38h2-l1
MOGS	65.9	133.1	0.0013	0.0013	21.3955	0.00725187	2.01973	1.01416	4230309	NM_006302.1	NM_006302.2	ILMN_1727642	Homo sapiens mannosyl-oligosaccharide glucosidase (MOGS), transcript variant 1, mRNA.
IFI35	1134.8	2288.2	0	0	26.0147	0.0025034	2.01639	1.01178	2510220	NM_005533.2	NM_005533.2	ILMN_1745374	Homo sapiens interferon-induced protein 35 (IFI35), mRNA.	FLJ21753; IFP35
TOX4	108.9	219.5	0.0013	0	42.1138	6.14639e-05	2.01561	1.01122	6770082	NM_014828.1	NM_014828.2	ILMN_1743131	Homo sapiens TOX high mobility group box family member 4 (TOX4), mRNA.	KIAA0737; LCP1; C14orf92
CD47	595.6	1196.7	0	0	44.7374	3.35939e-05	2.00923	1.00665	4150193	NM_001025080.1	NM_198793.2	ILMN_1771333	Homo sapiens CD47 molecule (CD47), transcript variant 2, mRNA.	OA3; MER6; IAP
GLCCI1	84.5	169.6	0.0013	0	36.3076	0.000234013	2.0071	1.00511	5290079	NM_138426.1	NM_138426.2	ILMN_1781431	Homo sapiens glucocorticoid induced transcript 1 (GLCCI1), mRNA.	FAM117C; GIG18
ROBO1	101	202.4	0.0013	0	40.0018	9.99586e-05	2.00396	1.00285	3710156	NM_133631.1	NM_133631.1	ILMN_1806790	Homo sapiens roundabout, axon guidance receptor, homolog 1 (Drosophila) (ROBO1), transcript variant 2, mRNA.	FLJ21882; SAX3; MGC131599; DUTT1; MGC133277
MLEC	728	1458	0	0	60.2743	9.38793e-07	2.00275	1.00198	1990546	NM_014730.2	NM_014730.2	ILMN_1657495	Homo sapiens malectin (MLEC), mRNA.
FNTB	407.2	813.7	0	0	45.6389	2.72967e-05	1.99828	0.998759	5820240	NM_002028.3	NM_002028.3	ILMN_1728517	Homo sapiens farnesyltransferase, CAAX box, beta (FNTB), mRNA.	MGC31935; FPTB
OSTCL	93.2	186.2	0.0013	0	29.6673	0.00107962	1.99785	0.998451	4070075	NM_145303.3	NM_145303.3	ILMN_3246544	Homo sapiens oligosaccharyltransferase complex subunit-like (OSTCL), mRNA.
CLDN8	338.4	675.6	0	0	37.9456	0.000160487	1.99645	0.99744	7320400	NM_199328.1	NM_199328.1	ILMN_1746676	Homo sapiens claudin 8 (CLDN8), mRNA.
VPS36	51.9	103.6	0.0026	0.0013	24.7251	0.00336891	1.99615	0.997218	1510091	NM_016075.2	NM_016075.2	ILMN_1802519	Homo sapiens vacuolar protein sorting 36 homolog (S. cerevisiae) (VPS36), mRNA.	EAP45; DKFZp781E0871; C13orf9; CGI-145
WDR41	112.4	224.3	0.0013	0	41.8251	6.56886e-05	1.99555	0.996788	2650148	NM_018268.2	NM_018268.2	ILMN_1778488	Homo sapiens WD repeat domain 41 (WDR41), mRNA.	MSTP048; FLJ10904
LRIG1	51	101.7	0.0026	0.0013	21.2492	0.00750032	1.99412	0.995751	5090408	NM_015541.2	NM_015541.2	ILMN_2128795	Homo sapiens leucine-rich repeats and immunoglobulin-like domains 1 (LRIG1), mRNA.	LIG-1; LIG1; DKFZP586O1624
TAP1	1596.9	3181.2	0	0	62.8077	5.23878e-07	1.99211	0.994297	7330392	NM_000593.5	NM_000593.5	ILMN_1751079	Homo sapiens transporter 1, ATP-binding cassette, sub-family B (MDR/TAP) (TAP1), mRNA.	ABC17; PSF1; FLJ26666; ABCB2; TAP1N; APT1; D6S114E; RING4; FLJ41500; TAP1*0102N
ARL5B	89.9	179	0.0013	0	28.5766	0.00138784	1.9911	0.993567	2340564	NM_178815.3	NM_178815.3	ILMN_1680465	Homo sapiens ADP-ribosylation factor-like 5B (ARL5B), mRNA.	ARL8
ZNF91	439	873.5	0	0	38.0253	0.000157569	1.98975	0.992587	2640619	NM_003430.1	NM_003430.2	ILMN_1802053	Homo sapiens zinc finger protein 91 (ZNF91), mRNA.	HTF10; HPF7
ING3	44.9	89.3	0.0026	0.0013	21.4261	0.00720095	1.98886	0.991945	5570204	NM_198267.1	NM_198267.1	ILMN_1783170	Homo sapiens inhibitor of growth family, member 3 (ING3), transcript variant 3, mRNA.	FLJ20089; p47ING3; ING2; Eaf4
MYL12A	8394.5	16692.2	0	0	31.8953	0.000646353	1.98847	0.991658	4730392	NM_006471.2	NM_006471.2	ILMN_1675848	Homo sapiens myosin, light chain 12A, regulatory, non-sarcomeric (MYL12A), mRNA.	MLCB; MRLC3
TUBB2B	78.3	155.4	0.0013	0	33.34	0.000463447	1.98467	0.988902	7050543	NM_178012.3	NM_178012.3	ILMN_1680874	Homo sapiens tubulin, beta 2B (TUBB2B), mRNA.	MGC8685; DKFZp566F223; RP11-506K6.1; TUBB-PARALOG; bA506K6.1
ASPH	2297.6	4557.6	0	0	40.2402	9.46194e-05	1.98364	0.988147	5890619	NM_020164.2	NM_004318.2	ILMN_1693771	Homo sapiens aspartate beta-hydroxylase (ASPH), transcript variant 1, mRNA.	BAH; junctin; CASQ2BP1; JCTN; HAAH
FLJ33630	100.9	200	0.0013	0	37.5259	0.000176771	1.98216	0.987074	5220706	NR_015360.1	NR_015360.1	ILMN_3242977	Homo sapiens hypothetical LOC644873 (FLJ33630), non-coding RNA.
FAM89A	234.7	465	0	0	52.1826	6.04979e-06	1.98125	0.986413	6280048	XM_939093.1	XM_939093.1	ILMN_1710075	PREDICTED: Homo sapiens family with sequence similarity 89, member A (FAM89A), mRNA.
MBNL1	701.9	1390.6	0	0	60.0381	9.91266e-07	1.98119	0.98637	5220315	NM_207293.1	NM_207296.1	ILMN_1807304	Homo sapiens muscleblind-like (Drosophila) (MBNL1), transcript variant 6, mRNA.	EXP42; KIAA0428; MBNL; EXP40; EXP; DKFZp686P06174; EXP35
ZNF30	105.5	208.9	0.0013	0	39.7387	0.000106201	1.98009	0.985569	2570187	NM_194325.1	NM_001099437.1	ILMN_1728230	Homo sapiens zinc finger protein 30 (ZNF30), transcript variant 2, mRNA.	KOX28; FLJ20562; DKFZp686N19164
CRYZL1	51.6	102	0.0026	0.0013	20.5296	0.00885197	1.97674	0.983126	4220379	NM_145311.1	NM_145311.1	ILMN_1719290	Homo sapiens crystallin, zeta (quinone reductase)-like 1 (CRYZL1), transcript variant 2, mRNA.	QOH-1; 4P11
GRPR	1641.4	3244	0	0	59.2981	1.17541e-06	1.97636	0.982847	3850364	NM_005314.2	NM_005314.2	ILMN_2119123	Homo sapiens gastrin-releasing peptide receptor (GRPR), mRNA.
LOC493869	557.2	1100.3	0	0	42.7111	5.35661e-05	1.97469	0.98163	5720438	NM_001008397.1	NM_001008397.1	ILMN_1767665	Homo sapiens similar to RIKEN cDNA 2310016C16 (LOC493869), mRNA.	UNQ847
TROVE2	283.5	559.7	0	0	37.5743	0.000174812	1.97425	0.981305	360259	NM_001042369.1	NM_001042369.1	ILMN_2241775	Homo sapiens TROVE domain family, member 2 (TROVE2), transcript variant 1, mRNA.	SSA2; RO60
BIRC2	1034	2041.2	0	0	29.7545	0.00105816	1.97408	0.981181	840280	NM_001166.3	NM_001166.3	ILMN_2182704	Homo sapiens baculoviral IAP repeat-containing 2 (BIRC2), mRNA.	API1; Hiap-2; MIHB; RNF48; HIAP2; cIAP1
RARRES3	246.1	484.8	0	0	39.6047	0.000109529	1.96993	0.978145	2650564	NM_004585.2	NM_004585.3	ILMN_1701613	Homo sapiens retinoic acid receptor responder (tazarotene induced) 3 (RARRES3), mRNA.	MGC8906; HRASLS4; TIG3; RIG1
SUMO2	3297	6489.9	0	0	55.3659	2.90677e-06	1.96843	0.977042	520133	NM_001005849.1	NM_001005849.1	ILMN_1738150	Homo sapiens SMT3 suppressor of mif two 3 homolog 2 (S. cerevisiae) (SUMO2), transcript variant 2, mRNA.	SMT3H2; HSMT3; MGC117191; SMT3B
AIDA	2558.4	5029.8	0	0	61.6658	6.81428e-07	1.96599	0.975259	4640445	NM_022831.2	NM_022831.2	ILMN_3240117	Homo sapiens axin interactor, dorsalization associated (AIDA), mRNA.	RP11-378J18.7; FLJ32421; FLJ12806
PC	82.6	162.3	0.0013	0	25.091	0.00309671	1.96489	0.974449	5890435	NM_000920.2	NM_000920.2	ILMN_1671489	Homo sapiens pyruvate carboxylase (PC), nuclear gene encoding mitochondrial protein, transcript variant A, mRNA.	PCB
COL4A6	62.2	122.2	0.0013	0.0013	26.0694	0.00247207	1.96463	0.974258	6480433	NM_001847.1	NM_001847.2	ILMN_1675857	Homo sapiens collagen, type IV, alpha 6 (COL4A6), transcript variant A, mRNA.	MGC88184
ASF1A	343.5	674.3	0	0	35.4648	0.000284132	1.96303	0.97308	7560048	NM_014034.1	NM_014034.1	ILMN_1714737	Homo sapiens ASF1 anti-silencing function 1 homolog A (S. cerevisiae) (ASF1A), mRNA.	DKFZP547E2110; CIA; dJ329L24.2
NUDT21	207.2	405.9	0	0	33.2667	0.000471335	1.95898	0.9701	3170446	NM_007006.2	NM_007006.2	ILMN_1798886	Homo sapiens nudix (nucleoside diphosphate linked moiety X)-type motif 21 (NUDT21), mRNA.	DKFZp686H1588; CPSF5; CFIM25
SCYL1BP1	99.3	194.4	0.0013	0	31.1891	0.000760484	1.9577	0.969163	1400546	NM_152281.1	NM_152281.1	ILMN_2121316	Homo sapiens SCY1-like 1 binding protein 1 (SCYL1BP1), mRNA.	NTKL-BP1; MGC51263; NTKLBP1; FLJ11752; MGC70512; RP11-545I10.1
PABPC1	4521.5	8845.1	0	0	40.9479	8.03915e-05	1.95623	0.968077	3060040	NM_002568.3	NM_002568.3	ILMN_2136133	Homo sapiens poly(A) binding protein, cytoplasmic 1 (PABPC1), mRNA.	PABP1; PABPL1; PABPC2; PAB1; PABP
IL1RN	241	471	0	0	51.1538	7.6669e-06	1.95436	0.966694	3060735	NM_173842.1	NM_173843.1	ILMN_1774874	Homo sapiens interleukin 1 receptor antagonist (IL1RN), transcript variant 4, mRNA.	ICIL-1RA; IRAP; IL-1ra3; MGC10430; IL1F3; IL1RA
ZNF211	98.7	192.8	0.0013	0	30.1773	0.000959997	1.95339	0.965983	430368	NM_006385.2	NM_006385.2	ILMN_1811195	Homo sapiens zinc finger protein 211 (ZNF211), transcript variant 1, mRNA.	C2H2-25; ZNF-25; ZNFC25; MGC131841; CH2H2-25
STBD1	87.7	171.2	0.0013	0	32.1966	0.000603032	1.95211	0.965034	6180047	NM_003943.1	NM_003943.2	ILMN_1673950	Homo sapiens starch binding domain 1 (STBD1), mRNA.	GENEX3414; GENX-3414; FLJ41801
HS.570988	485.5	947	0	0	53.6703	4.29507e-06	1.95057	0.963893	4010100	Hs.570988	AB074172	ILMN_1849013	Homo sapiens primary neuroblastoma cDNA, clone:Nbla10111, full insert sequence
HS.562875	46.3	90.3	0.0026	0.0013	20.8004	0.00831687	1.95032	0.963714	1450088	Hs.562875	CD237661	ILMN_1915783	FNPANH10 FNP Homo sapiens cDNA, mRNA sequence
KIAA1033	47.7	93	0.0026	0.0013	21.4227	0.00720659	1.94969	0.963241	7650376	NM_015275.1	NM_015275.1	ILMN_1782222	Homo sapiens KIAA1033 (KIAA1033), mRNA.
C14ORF149	308.7	601.8	0	0	29.7891	0.00104976	1.94947	0.963079	5820471	NM_144581.1	NM_144581.1	ILMN_1667374	Homo sapiens chromosome 14 open reading frame 149 (C14orf149), mRNA.	FLJ25436
SYT11	92.9	181	0.0013	0	20.8295	0.00826133	1.94833	0.962239	5910500	NM_152280.2	NM_152280.2	ILMN_1717934	Homo sapiens synaptotagmin XI (SYT11), mRNA.	MGC17226; DKFZp781D015; KIAA0080; MGC10881; SYT12
SPINK5L3	77.4	150.8	0.0013	0	28.3411	0.00146518	1.94832	0.962231	3870661	XM_376433.2	NM_001040129.2	ILMN_1697543	Homo sapiens serine protease inhibitor Kazal-type 5-like 3 (SPINK5L3), mRNA.	MGC149260; HBVDNAPTP1; HESPINTOR
KDELR3	945.2	1841.4	0	0	58.8201	1.31217e-06	1.94816	0.962112	3360053	NM_006855.2	NM_006855.2	ILMN_1722820	Homo sapiens KDEL (Lys-Asp-Glu-Leu) endoplasmic reticulum protein retention receptor 3 (KDELR3), transcript variant 1, mRNA.	ERD2L3
FBXL12	186.7	363	0	0	28.8148	0.00131377	1.9443	0.959248	60768	NM_017703.1	NM_017703.1	ILMN_1693438	Homo sapiens F-box and leucine-rich repeat protein 12 (FBXL12), mRNA.	Fbl12; FLJ20188
EPOR	84	163.2	0.0013	0	24.0656	0.00392139	1.94286	0.95818	3310242	NM_000121.2	NM_000121.2	ILMN_2168347	Homo sapiens erythropoietin receptor (EPOR), mRNA.	MGC138358
ERAP2	215.5	417.9	0	0	48.988	1.26241e-05	1.93921	0.95547	2260731	NM_022350.1	NM_022350.2	ILMN_1743145	Homo sapiens endoplasmic reticulum aminopeptidase 2 (ERAP2), mRNA.	LRAP; FLJ23633; FLJ23807; FLJ23701; L-RAP; ERAP2
B3GNT5	230.6	446.5	0	0	32.754	0.000530396	1.93625	0.953268	1300722	NM_032047.3	NM_032047.4	ILMN_1702609	Homo sapiens UDP-GlcNAc:betaGal beta-1,3-N-acetylglucosaminyltransferase 5 (B3GNT5), mRNA.	beta3Gn-T5; B3GN-T5
KLHDC9	116.7	225.9	0.0013	0	39.4603	0.000113232	1.93573	0.95288	3870100	NM_152366.3	NM_001007256.1	ILMN_1701918	Homo sapiens kelch domain containing 9 (KLHDC9), transcript variant 3, mRNA.	KARCA1; MGC33338; RP11-544M22.9
CTHRC1	2713.7	5251.7	0	0	59.657	1.08218e-06	1.93525	0.952523	4860546	NM_138455.2	NM_138455.2	ILMN_1725090	Homo sapiens collagen triple helix repeat containing 1 (CTHRC1), mRNA.
HCCS	165	319.3	0.0013	0	21.8792	0.00648754	1.93515	0.952447	3440544	NM_005333.2	NM_005333.2	ILMN_2128923	Homo sapiens holocytochrome c synthase (cytochrome c heme-lyase) (HCCS), mRNA.	MCOPS7; DKFZp779I1858; CCHL
KITLG	204	394.6	0	0	29.6601	0.00108141	1.93431	0.951822	5090500	NM_000899.3	NM_000899.3	ILMN_2341595	Homo sapiens KIT ligand (KITLG), transcript variant b, mRNA.	DKFZp686F2250; SCF; SF; MGF; KL-1; Kitl
CTPS2	239	462.1	0	0	49.8083	1.04513e-05	1.93347	0.951194	6510576	NM_175859.1	NM_175859.1	ILMN_2392356	Homo sapiens CTP synthase II (CTPS2), transcript variant 2, mRNA.	MGC32997; DKFZp686C17207; FLJ43358
ZNF189	81.1	156.7	0.0013	0	32.0207	0.000627957	1.93218	0.950231	630603	NM_003452.2	NM_003452.2	ILMN_1806809	Homo sapiens zinc finger protein 189 (ZNF189), transcript variant 1, mRNA.
C7ORF23	498.7	963.2	0	0	26.0841	0.00246371	1.93142	0.949663	4290575	NM_024315.2	NM_024315.2	ILMN_1751143	Homo sapiens chromosome 7 open reading frame 23 (C7orf23), mRNA.	MM-TRAG; MGC4175
HIF1A	802.6	1549.9	0	0	57.2244	1.89479e-06	1.9311	0.949422	2680722	NM_181054.1	NM_181054.1	ILMN_2379788	Homo sapiens hypoxia-inducible factor 1, alpha subunit (basic helix-loop-helix transcription factor) (HIF1A), transcript variant 2, mRNA.	HIF-1alpha; MOP1; PASD8; HIF1-ALPHA; HIF1
LRRC37B	166.4	321	0.0013	0	44.9562	3.19433e-05	1.92909	0.947918	4200523	NM_052888.2	NM_052888.2	ILMN_1777895	Homo sapiens leucine rich repeat containing 37B (LRRC37B), mRNA.
C15ORF48	3456.1	6666.9	0	0	35.9019	0.000256927	1.92902	0.947871	1110373	NM_032413.2	NM_032413.2	ILMN_1805410	Homo sapiens chromosome 15 open reading frame 48 (C15orf48), transcript variant 2, mRNA.	FLJ22645; MGC32925; NMES1; FOAP-11
SEPN1	286.7	553	0	0	43.5581	4.40748e-05	1.92885	0.947738	1780402	NM_206926.1	NM_206926.1	ILMN_1760890	Homo sapiens selenoprotein N, 1 (SEPN1), transcript variant 2, mRNA.	RSS; MDRS1; FLJ24021; RSMD1; SELN
IVNS1ABP	117.5	226.3	0.0013	0	31.0189	0.000790879	1.92596	0.945576	5560338	NM_006469.4	NM_006469.4	ILMN_1717877	Homo sapiens influenza virus NS1A binding protein (IVNS1ABP), mRNA.	FLJ36593; FLJ35593; KIAA0850; FLARA3; FLJ10069; NS1-BP; NS-1; DKFZp686K06216; ND1; HSPC068; FLJ10962; FLJ10411; NS1BP
KRT16	134.5	259	0.0013	0	36.3465	0.000231926	1.92565	0.945346	450551	NM_005557.2	NM_005557.2	ILMN_1736760	Homo sapiens keratin 16 (focal non-epidermolytic palmoplantar keratoderma) (KRT16), mRNA.	K16; KRT16A; CK16; NEPPK; K1CP
DRAM1	178.2	343	0	0	45.7458	2.6633e-05	1.9248	0.944711	4280482	NM_018370.1	NM_018370.2	ILMN_1669376	Homo sapiens DNA-damage regulated autophagy modulator 1 (DRAM1), mRNA.	FLJ11259
KLF4	524.3	1008.1	0	0	31.8982	0.000645922	1.92275	0.943174	2810059	NM_004235.3	NM_004235.3	ILMN_2137789	Homo sapiens Kruppel-like factor 4 (gut) (KLF4), mRNA.	GKLF; EZF
LOC644131	116.5	224	0.0013	0	34.4236	0.00036111	1.92275	0.943169	7650424	XM_929729.1	XR_017481.1	ILMN_1798940	PREDICTED: Homo sapiens similar to chaperonin containing TCP1, subunit 8 (theta) (LOC644131), mRNA.
VAMP7	909.1	1746.9	0	0	56.9511	2.01786e-06	1.92157	0.942286	6520066	NM_005638.3	NM_005638.3	ILMN_1690524	Homo sapiens vesicle-associated membrane protein 7 (VAMP7), mRNA.	TI-VAMP; VAMP7; VAMP-7; SYBL1
GOLPH3L	323.7	621.2	0	0	51.7334	6.70903e-06	1.91906	0.9404	7050192	NM_018178.3	NM_018178.3	ILMN_1706764	Homo sapiens golgi phosphoprotein 3-like (GOLPH3L), mRNA.	GPP34R; FLJ10687
SLC35A1	282.9	542.6	0	0	22.941	0.00508042	1.91799	0.939597	6510204	NM_006416.2	NM_006416.3	ILMN_1741440	Homo sapiens solute carrier family 35 (CMP-sialic acid transporter), member A1 (SLC35A1), mRNA.	inactive; hCST; CMPST; CST
GJA1	733.7	1406.9	0	0	49.3934	1.1499e-05	1.91754	0.939258	6940017	NM_000165.2	NM_000165.3	ILMN_1727087	Homo sapiens gap junction protein, alpha 1, 43kDa (GJA1), mRNA.	GJAL; DFNB38; CX43; ODDD
IVNS1ABP	83.6	160.1	0.0013	0	27.1714	0.00191805	1.91507	0.937398	4280228	NM_006469.4	NM_006469.4	ILMN_2397750	Homo sapiens influenza virus NS1A binding protein (IVNS1ABP), mRNA.	FLJ36593; FLJ35593; KIAA0850; FLARA3; FLJ10069; NS1-BP; NS-1; DKFZp686K06216; ND1; HSPC068; FLJ10962; FLJ10411; NS1BP
KIAA1618	206.1	394.3	0	0	46.8971	2.0431e-05	1.91315	0.935949	7400743	NM_020954.2	NM_020954.2	ILMN_2289093	Homo sapiens KIAA1618 (KIAA1618), mRNA.
SYNGR1	58	110.9	0.0013	0.0013	24.1973	0.00380426	1.91207	0.935135	6770768	NM_145731.2	NM_145731.2	ILMN_1721712	Homo sapiens synaptogyrin 1 (SYNGR1), transcript variant 1b, mRNA.	MGC:1939
OAS2	129	246.4	0.0013	0	26.9507	0.00201804	1.91008	0.933631	1570156	NM_016817.2	NM_016817.2	ILMN_1709333	Homo sapiens 2'-5'-oligoadenylate synthetase 2, 69/71kDa (OAS2), transcript variant 1, mRNA.	MGC78578
QKI	90.8	173.4	0.0013	0	33.2906	0.000468749	1.90969	0.93334	1260192	NM_206853.1	NM_206853.1	ILMN_2336280	Homo sapiens quaking homolog, KH domain RNA binding (mouse) (QKI), transcript variant 2, mRNA.	DKFZp586I0923; Hqk; QK3; QK
LOC727962	71.8	137.1	0.0013	0	28.5087	0.00140971	1.90947	0.933173	4150047	XM_001718648.1	XM_001718648.1	ILMN_3275275	PREDICTED: Homo sapiens hypothetical LOC727962 (LOC727962), mRNA.
AMD1	1931.7	3686.2	0	0	57.4784	1.78715e-06	1.90827	0.932263	50050	NM_001033059.1	NM_001033059.1	ILMN_1788462	Homo sapiens adenosylmethionine decarboxylase 1 (AMD1), transcript variant 2, mRNA.	ADOMETDC; AMD; DKFZp313L1234; FLJ26964
LOC387763	215	410.2	0	0	37.5503	0.00017578	1.90791	0.931991	2710064	XM_373497.4	XM_941665.2	ILMN_1677402	PREDICTED: Homo sapiens hypothetical LOC387763 (LOC387763), mRNA.
ABCB6	272.4	519.7	0	0	48.2001	1.51353e-05	1.90786	0.931952	2810367	NM_005689.1	NM_005689.1	ILMN_2193980	Homo sapiens ATP-binding cassette, sub-family B (MDR/TAP), member 6 (ABCB6), nuclear gene encoding mitochondrial protein, mRNA.	ABC; EST45597; PRP; MTABC3; ABC14; umat; FLJ22414
DOCK11	109.5	208.9	0.0013	0	36.2827	0.000235359	1.90776	0.931882	7610730	NM_144658.2	NM_144658.3	ILMN_1765860	Homo sapiens dedicator of cytokinesis 11 (DOCK11), mRNA.	ZIZ2; bB128O4.1; FLJ43653; FLJ32122
KLF2	723.3	1379.5	0	0	42.6517	5.43038e-05	1.90723	0.931479	3850692	NM_016270.2	NM_016270.2	ILMN_1735930	Homo sapiens Kruppel-like factor 2 (lung) (KLF2), mRNA.	LKLF
ZNF561	79.4	151.3	0.0013	0	30.3701	0.000918311	1.90554	0.930201	2230300	NM_152289.1	NM_152289.1	ILMN_1717049	Homo sapiens zinc finger protein 561 (ZNF561), mRNA.	MGC45408
NDRG3	156.4	298	0.0013	0	42.7116	5.35599e-05	1.90537	0.930072	7200762	NM_022477.2	NM_022477.2	ILMN_2385097	Homo sapiens NDRG family member 3 (NDRG3), transcript variant 2, mRNA.	FLJ13556
CLTC	375.3	714.4	0	0	31.1888	0.000760536	1.90354	0.928688	4730458	NM_004859.2	NM_004859.3	ILMN_1756779	Homo sapiens clathrin, heavy chain (Hc) (CLTC), mRNA.	CHC17; CLTCL2; Hc; CLH-17; KIAA0034
KRT34	266.2	506.6	0	0	41.1035	7.75622e-05	1.90308	0.928337	3710168	NM_021013.3	NM_021013.3	ILMN_1770228	Homo sapiens keratin 34 (KRT34), mRNA.	KRTHA4; HA4; hHa4; Ha-4
ARHGEF6	249.9	475.5	0	0	48.4084	1.44265e-05	1.90276	0.928094	770703	NM_004840.2	NM_004840.2	ILMN_1803423	Homo sapiens Rac/Cdc42 guanine nucleotide exchange factor (GEF) 6 (ARHGEF6), mRNA.	COOL2; PIXA; MRX46; KIAA0006; alpha-PIX; Cool-2; alphaPIX
SPSB1	102.7	195.2	0.0013	0	35.2765	0.000296722	1.90068	0.926517	7100382	NM_025106.2	NM_025106.2	ILMN_1714170	Homo sapiens splA/ryanodine receptor domain and SOCS box containing 1 (SPSB1), mRNA.	SSB1; SSB-1
GDAP2	59.4	112.8	0.0013	0.0013	21.2693	0.00746569	1.89899	0.925232	7320661	NM_017686.1	NM_017686.2	ILMN_1789059	Homo sapiens ganglioside induced differentiation associated protein 2 (GDAP2), mRNA.	FLJ20142; dJ776P7.1
LGALS3	1436.1	2726.2	0	0	46.6513	2.16207e-05	1.89834	0.924735	5420377	NM_002306.1	NM_002306.1	ILMN_1803788	Homo sapiens lectin, galactoside-binding, soluble, 3 (galectin 3) (LGALS3), mRNA.	GAL3; MAC2; LGALS2; CBP35; GALBP
OAS1	903.8	1715.5	0	0	42.4981	5.62587e-05	1.8981	0.924554	7040035	NM_001032409.1	NM_001032409.1	ILMN_1675640	Homo sapiens 2',5'-oligoadenylate synthetase 1, 40/46kDa (OAS1), transcript variant 3, mRNA.	OIAS; OIASI; IFI-4
SEMA3E	444.6	843.8	0	0	28.2432	0.00149858	1.89789	0.924393	1580608	NM_012431.1	NM_012431.1	ILMN_2154322	Homo sapiens sema domain, immunoglobulin domain (Ig), short basic domain, secreted, (semaphorin) 3E (SEMA3E), mRNA.	SEMAH; coll-5; M-SEMAH; M-sema H; M-SemaK; KIAA0331
FHL1	796.8	1511.9	0	0	51.7193	6.73085e-06	1.89746	0.924073	4640446	NM_001449.3	NM_001449.3	ILMN_1805842	Homo sapiens four and a half LIM domains 1 (FHL1), mRNA.	KYO-T; SLIM1; MGC111107; XMPMA; FHL1B; bA535K18.1
CADPS2	186.4	353.5	0	0	44.6585	3.42098e-05	1.89646	0.923308	7160102	NM_017954.8	NM_017954.9	ILMN_1684461	Homo sapiens Ca++-dependent secretion activator 2 (CADPS2), transcript variant 1, mRNA.	KIAA1591; FLJ40851
SH3BGRL	1201.1	2277	0	0	32.3827	0.000577737	1.89576	0.922778	5890242	NM_003022.1	NM_003022.1	ILMN_1702835	Homo sapiens SH3 domain binding glutamic acid-rich protein like (SH3BGRL), mRNA.	MGC117402; SH3BGR
RNF170	84	159.2	0.0013	0	31.1037	0.000775586	1.89524	0.922379	4050196	NM_030954.2	NM_030954.2	ILMN_1709265	Homo sapiens ring finger protein 170 (RNF170), mRNA.	FLJ38306; DKFZP564A022
AGR2	5229.5	9906.6	0	0	57.293	1.86509e-06	1.89437	0.921717	1340021	NM_006408.3	NM_006408.3	ILMN_3307841	Homo sapiens anterior gradient homolog 2 (Xenopus laevis) (AGR2), mRNA.
CD164	689.1	1305.1	0	0	54.2378	3.76895e-06	1.89392	0.921375	10142	NM_006016.3	NM_006016.3	ILMN_1783852	Homo sapiens CD164 molecule, sialomucin (CD164), mRNA.	endolyn; MGC-24; MUC-24
C7ORF11	367.6	696.2	0	0	41.0328	7.88352e-05	1.89391	0.921365	2900047	NM_138701.1	NM_138701.1	ILMN_2183885	Homo sapiens chromosome 7 open reading frame 11 (C7orf11), mRNA.	ORF20; ABHS; TTDN1
RP5-1022P6.2	178	336.9	0	0	34.0933	0.000389646	1.8927	0.920443	3360553	NM_019593.2	NM_019593.3	ILMN_1701111	Homo sapiens hypothetical protein KIAA1434 (RP5-1022P6.2), mRNA.	RP5-1022P6.2; PREI4; MGC26147; FLJ11085
CCNG1	1193.2	2258.2	0	0	55.6414	2.7281e-06	1.89256	0.920337	3170110	NM_199246.1	NM_199246.1	ILMN_1694491	Homo sapiens cyclin G1 (CCNG1), transcript variant 2, mRNA.	CCNG
KRT17	142.6	269.7	0.0013	0	40.5566	8.79711e-05	1.8913	0.919382	3840445	NM_000422.1	NM_000422.1	ILMN_1666845	Homo sapiens keratin 17 (KRT17), mRNA.	PCHC1; K17; PC2; PC
SLC35F2	1573.6	2973.7	0	0	55.9375	2.5483e-06	1.88974	0.91819	3190685	NM_017515.3	NM_017515.3	ILMN_2075189	Homo sapiens solute carrier family 35, member F2 (SLC35F2), mRNA.	HSNOV1; FLJ13018; DKFZp667H1615
KPNA7	121.2	229	0.0013	0	37.3881	0.000182469	1.88944	0.917958	4120079	XR_041424.1	XR_041424.1	ILMN_3256550	PREDICTED: Homo sapiens misc_RNA (KPNA7), miscRNA.
SAR1B	277.9	524.8	0	0	48.5527	1.3955e-05	1.88845	0.917202	6620537	NM_001033503.1	NM_001033503.1	ILMN_2394296	Homo sapiens SAR1 homolog B (S. cerevisiae) (SAR1B), transcript variant 1, mRNA.	CMRD; SARA2; GTBPB
TIPRL	165.4	312.3	0.0013	0	42.5892	5.50909e-05	1.88815	0.916973	4670468	NM_152902.3	NM_152902.3	ILMN_2249288	Homo sapiens TIP41, TOR signaling pathway regulator-like (S. cerevisiae) (TIPRL), transcript variant 1, mRNA.	RP1-69E11.1; MGC3794; dJ69E11.3; TIP; TIP41
TIAL1	81.8	154.4	0.0013	0	20.8077	0.0083029	1.88753	0.9165	5560504	NM_003252.3	NM_003252.3	ILMN_2351309	Homo sapiens TIA1 cytotoxic granule-associated RNA binding protein-like 1 (TIAL1), transcript variant 1, mRNA. XM_945560 XM_945564 XM_945566 XM_945569 XM_945570 XM_945572 XM_945573	TCBP; TIAR; MGC33401
UBE2L6	533.7	1007.3	0	0	31.7352	0.000670625	1.88739	0.916393	7000368	NM_004223.3	NM_004223.3	ILMN_1703108	Homo sapiens ubiquitin-conjugating enzyme E2L 6 (UBE2L6), transcript variant 1, mRNA.	UBCH8; RIG-B; MGC40331
ZNF260	132.1	249	0.0013	0	38.9695	0.00012678	1.88494	0.914515	6110541	NM_001012756.1	NM_001012756.1	ILMN_1665205	Homo sapiens zinc finger protein 260 (ZNF260), mRNA.	ozrf1; ZFP260
CXCL6	949.8	1789.5	0	0	38.5182	0.000140663	1.88408	0.913861	60192	NM_002993.2	NM_002993.2	ILMN_2161577	Homo sapiens chemokine (C-X-C motif) ligand 6 (granulocyte chemotactic protein 2) (CXCL6), mRNA.	GCP2; GCP-2; CKA-3; SCYB6
TP53INP1	94.7	178.3	0.0013	0	32.8305	0.000521135	1.88279	0.91287	6660630	NM_033285.2	NM_033285.2	ILMN_1714108	Homo sapiens tumor protein p53 inducible nuclear protein 1 (TP53INP1), mRNA.	TP53INP1A; Teap; p53DINP1; TP53DINP1; SIP; FLJ22139; DKFZp434M1317; TP53INP1B
TMEM189	75.9	142.8	0.0013	0	24.1466	0.00384893	1.88142	0.911824	7100671	NM_199129.1	NM_199129.1	ILMN_1789732	Homo sapiens transmembrane protein 189 (TMEM189), mRNA.	UBE2V1; Kua
CREM	132.5	249	0.0013	0	32.308	0.00058776	1.87925	0.910153	4480576	NM_001881.2	NM_001881.2	ILMN_1745318	Homo sapiens cAMP responsive element modulator (CREM), transcript variant 2, mRNA.	MGC111110; ICER; MGC41893; MGC17881; hCREM-2
DSEL	143.3	269.2	0.0013	0	27.972	0.00159514	1.87858	0.90964	3850221	NM_032160.2	NM_032160.2	ILMN_2167915	Homo sapiens dermatan sulfate epimerase-like (DSEL), mRNA.	C18orf4
RBCK1	327.8	614.7	0	0	32.8749	0.000515834	1.87523	0.907067	5820753	NM_006462.3	NM_006462.3	ILMN_2406313	Homo sapiens RanBP-type and C3HC4-type zinc finger containing 1 (RBCK1), transcript variant 1, mRNA.	XAP4; RNF54; ZRANB4; RBCK2; UBCE7IP3; C20orf18
ZNF558	244.9	459.1	0	0	30.5938	0.000872208	1.87464	0.906616	4070176	NM_144693.1	NM_144693.1	ILMN_1766195	Homo sapiens zinc finger protein 558 (ZNF558), mRNA.	FLJ30932
LOC100130633	150.4	281.3	0.0013	0	29.2335	0.00119303	1.87035	0.903305	1110707	XM_001725169.1	XM_001725169.1	ILMN_3265343	PREDICTED: Homo sapiens similar to ZMYM6 protein (LOC100130633), mRNA.
PPCS	1558.6	2913.7	0	0	28.9699	0.00126768	1.86943	0.902602	2850192	NM_024664.1	NM_024664.2	ILMN_1776094	Homo sapiens phosphopantothenoylcysteine synthetase (PPCS), transcript variant 1, mRNA.	MGC138220; FLJ11838; RP11-163G10.1; MGC117357
UCRC	162.4	303.5	0.0013	0	37.633	0.000172465	1.86884	0.902145	6380563	NM_013387.3	NM_013387.3	ILMN_2366714	Homo sapiens ubiquinol-cytochrome c reductase complex (7.2 kD) (UCRC), transcript variant 1, mRNA.	HSPC151; HSPC051; HSPC119
KANK1	147.9	276.2	0.0013	0	21.2653	0.00747257	1.86748	0.901091	7000397	NM_153186.3	NM_015158.2	ILMN_1773427	Homo sapiens KN motif and ankyrin repeat domains 1 (KANK1), transcript variant 1, mRNA.	ANKRD15; KANK; KIAA0172; DKFZp451G231; MGC43128
POPDC3	170.5	318.4	0	0	20.0715	0.00983671	1.86745	0.901069	1470324	NM_022361.3	NM_022361.3	ILMN_1652244	Homo sapiens popeye domain containing 3 (POPDC3), mRNA.	MGC22671; bA355M14.1; POP3
RBM45	216.9	404.6	0	0	24.2211	0.00378347	1.86538	0.899466	4200035	NM_152945.1	NM_152945.2	ILMN_1680378	Homo sapiens RNA binding motif protein 45 (RBM45), mRNA.	MGC42237; FLJ44612; DRB1
ARL5B	145.6	271.1	0.0013	0	39.2101	0.000119947	1.86195	0.896815	1710753	NM_178815.3	NM_178815.3	ILMN_2120022	Homo sapiens ADP-ribosylation factor-like 5B (ARL5B), mRNA.	ARL8
PLCL2	226.7	421.9	0	0	43.3752	4.59706e-05	1.86105	0.896117	670711	NM_015184.2	NM_015184.3	ILMN_1737025	Homo sapiens phospholipase C-like 2 (PLCL2), mRNA.	PLCE2; KIAA1092; FLJ13484
ARMCX3	113.9	211.8	0.0013	0	20.5419	0.00882694	1.85953	0.894935	7150427	NM_177947.2	NM_177947.2	ILMN_2334765	Homo sapiens armadillo repeat containing, X-linked 3 (ARMCX3), transcript variant 2, mRNA.	ALEX3; KIAA0443; dJ545K15.2; DKFZp781N1954; MGC12199
EIF4E	145	269.4	0.0013	0	32.0223	0.000627726	1.85793	0.893697	6380768	NM_001968.2	NM_001968.2	ILMN_2050761	Homo sapiens eukaryotic translation initiation factor 4E (EIF4E), mRNA.	CBP; MGC111573; EIF4E1; EIF4F; EIF4EL1
LIPA	1454.9	2702.1	0	0	47.0731	1.96196e-05	1.85724	0.893161	5360148	NM_000235.2	NM_000235.2	ILMN_1718063	Homo sapiens lipase A, lysosomal acid, cholesterol esterase (LIPA), transcript variant 2, mRNA.	CESD; LAL
MGAT2	1117.3	2074.9	0	0	53.1009	4.89677e-06	1.85707	0.893025	870400	NM_002408.3	NM_002408.3	ILMN_2342240	Homo sapiens mannosyl (alpha-1,6-)-glycoprotein beta-1,2-N-acetylglucosaminyltransferase (MGAT2), mRNA.	GNT-II; CDGS2; GLCNACTII; GNT2
GABPB1	120.1	223	0.0013	0	31.0006	0.000794219	1.85679	0.892808	3830326	NM_181427.3	NM_181427.3	ILMN_3272074	Homo sapiens GA binding protein transcription factor, beta subunit 1 (GABPB1), transcript variant gamma-3, mRNA.
HS.86045	118.8	220.4	0.0013	0	30.9166	0.00080973	1.85522	0.891589	650180	Hs.86045	AK125664	ILMN_1851547	Homo sapiens cDNA FLJ43676 fis, clone SYNOV4009129
DCBLD2	5814	10780.4	0	0	54.5591	3.50018e-06	1.85421	0.890808	830661	NM_080927.3	NM_080927.3	ILMN_2174127	Homo sapiens discoidin, CUB and LCCL domain containing 2 (DCBLD2), mRNA.	ESDN; CLCP1
MET	1591.1	2949.5	0	0	53.4947	4.47229e-06	1.85375	0.890446	4200504	NM_000245.2	NM_000245.2	ILMN_1715175	Homo sapiens met proto-oncogene (hepatocyte growth factor receptor) (MET), transcript variant 2, mRNA.	RCCP2; HGFR; AUTS9
C5ORF41	126.3	234	0.0013	0	29.3518	0.00116097	1.85273	0.889654	6860228	NM_153607.1	NM_153607.1	ILMN_2195821	Homo sapiens chromosome 5 open reading frame 41 (C5orf41), mRNA.	DKFZp686G2059; DKFZp313F2319
SNAP23	244.9	453.5	0	0	36.6921	0.000214185	1.85178	0.88891	5810435	NM_130798.1	NM_003825.2	ILMN_1748911	Homo sapiens synaptosomal-associated protein, 23kDa (SNAP23), transcript variant 1, mRNA.	SNAP23A; SNAP23B; HsT17016
FLJ20444	111.1	205.6	0.0013	0	24.5082	0.00354144	1.85059	0.887981	1770148	NM_203448.1	XM_933028.2	ILMN_1811181	PREDICTED: Homo sapiens hypothetical protein FLJ20444, transcript variant 2 (FLJ20444), mRNA.
PPARD	209.6	387.8	0	0	23.21	0.00477529	1.85019	0.887674	2630168	NM_006238.2	NM_006238.2	ILMN_1674282	Homo sapiens peroxisome proliferative activated receptor, delta (PPARD), transcript variant 1, mRNA.	PPARB; NUCI; FAAR; PPAR-beta; NUC1; NUCII; MGC3931; NR1C2
HINT3	169.3	313.2	0.0013	0	27.6573	0.00171502	1.84997	0.887502	2140279	NM_138571.4	NM_138571.4	ILMN_3251662	Homo sapiens histidine triad nucleotide binding protein 3 (HINT3), mRNA.
MCART1	68.1	125.8	0.0013	0.0013	24.9747	0.00318075	1.84728	0.885405	2480767	NM_033412.2	NM_033412.2	ILMN_2198499	Homo sapiens mitochondrial carrier triple repeat 1 (MCART1), nuclear gene encoding mitochondrial protein, mRNA.	CG7943; MGC14836
TERF1	398.6	736.3	0	0	27.8082	0.00165646	1.84722	0.885352	110437	NM_017489.1	NM_017489.1	ILMN_1694847	Homo sapiens telomeric repeat binding factor (NIMA-interacting) 1 (TERF1), transcript variant 1, mRNA.	t-TRF1; TRBF1; PIN2; FLJ41416; TRF; hTRF1-AS; TRF1
CREB1	1447.5	2670.5	0	0	31.3857	0.000726825	1.84491	0.883547	7510470	NM_004379.2	NM_004379.2	ILMN_2334242	Homo sapiens cAMP responsive element binding protein 1 (CREB1), transcript variant A, mRNA.	MGC9284; CREB
ALDH6A1	127.1	234	0.0013	0	35.9757	0.000252598	1.84107	0.880544	7100274	NM_005589.2	NM_005589.2	ILMN_2096985	Homo sapiens aldehyde dehydrogenase 6 family, member A1 (ALDH6A1), nuclear gene encoding mitochondrial protein, mRNA.	MMSDH; MMSADHA; MGC40271
OPTN	212.4	390.8	0	0	41.9377	6.40074e-05	1.83992	0.879647	5260215	NM_001008213.1	NM_001008213.1	ILMN_2381899	Homo sapiens optineurin (OPTN), transcript variant 4, mRNA.	FIP2; HYPL; NRP; TFIIIA-INTP; HIP7; GLC1E
IRF6	229.4	421.7	0	0	43.5755	4.38985e-05	1.83827	0.878352	2760368	NM_006147.2	NM_006147.2	ILMN_1725946	Homo sapiens interferon regulatory factor 6 (IRF6), mRNA.	VWS; LPS; PIT; OFC6; PPS
RNF144	436.3	801.8	0	0	28.5336	0.00140165	1.83773	0.877922	3450136	NM_014746.2	NM_014746.2	ILMN_1777660	Homo sapiens ring finger protein 144 (RNF144), mRNA.	KIAA0161; UBCE7IP4
ELOVL4	164.3	301.9	0.0013	0	39.2291	0.000119424	1.83749	0.877738	4760056	NM_022726.2	NM_022726.2	ILMN_1737965	Homo sapiens elongation of very long chain fatty acids (FEN1/Elo2, SUR4/Elo3, yeast)-like 4 (ELOVL4), mRNA.	ADMD; STGD3; STGD2
HDGFRP3	252.1	462.5	0	0	36.4957	0.000224094	1.83459	0.875457	3460296	NM_016073.2	NM_016073.2	ILMN_1784256	Homo sapiens hepatoma-derived growth factor, related protein 3 (HDGFRP3), mRNA.	HDGF2; CGI-142
SP110	1110.8	2037.7	0	0	38.2291	0.000150345	1.83444	0.875343	1340491	NM_004510.2	NM_004510.2	ILMN_1731418	Homo sapiens SP110 nuclear body protein (SP110), transcript variant b, mRNA.	FLJ22835; IFI75; VODI; IFI41
ZNFX1	697.4	1277.8	0	0	37.1114	0.000194473	1.83223	0.873604	3800487	NM_021035.1	NM_021035.2	ILMN_1745148	Homo sapiens zinc finger, NFX1-type containing 1 (ZNFX1), mRNA.	MGC131926; FLJ39275
CTPS2	1214.1	2221.7	0	0	51.4084	7.23036e-06	1.82992	0.871777	2000064	NM_175859.1	NM_175859.1	ILMN_2392352	Homo sapiens CTP synthase II (CTPS2), transcript variant 2, mRNA.	MGC32997; DKFZp686C17207; FLJ43358
ROD1	1110.7	2030.8	0	0	51.1248	7.71827e-06	1.8284	0.870579	6370678	NM_005156.4	NM_005156.4	ILMN_2117223	Homo sapiens ROD1 regulator of differentiation 1 (S. pombe) (ROD1), mRNA.	DKFZp781I1117; PTBP3
SRD5A1	85.4	156	0.0013	0	28.3488	0.00146258	1.8267	0.869238	1050278	NM_001047.1	NM_001047.2	ILMN_1793241	Homo sapiens steroid-5-alpha-reductase, alpha polypeptide 1 (3-oxo-5 alpha-steroid delta 4-dehydrogenase alpha 1) (SRD5A1), mRNA.
CTSC	1350	2464.6	0	0	32.5236	0.000559294	1.82563	0.868394	3450138	NM_001814.2	NM_001814.2	ILMN_2242463	Homo sapiens cathepsin C (CTSC), transcript variant 1, mRNA.	JPD; DPP1; JP; HMS; CPPI; PALS; PLS; DPPI
OAS2	820.3	1497	0	0	22.5607	0.00554536	1.82494	0.867851	2230204	NM_001032731.1	NM_001032731.1	ILMN_2248970	Homo sapiens 2'-5'-oligoadenylate synthetase 2, 69/71kDa (OAS2), transcript variant 3, mRNA.	MGC78578
SCRN3	72.5	132.2	0.0013	0.0013	25.1467	0.00305724	1.82345	0.866669	3120025	NM_024583.2	NM_024583.2	ILMN_2116516	Homo sapiens secernin 3 (SCRN3), mRNA.	MGC149597; SES3; FLJ23142
NAPA	80.5	146.5	0.0013	0	21.519	0.00704855	1.81988	0.86384	1580373	NM_003827.2	NM_003827.2	ILMN_1713285	Homo sapiens N-ethylmaleimide-sensitive factor attachment protein, alpha (NAPA), mRNA.	SNAPA
TMED10	599.4	1090.5	0	0	34.6725	0.000340997	1.81932	0.863399	4070037	NM_006827.4	NM_006827.5	ILMN_1736585	Homo sapiens transmembrane emp24-like trafficking protein 10 (yeast) (TMED10), mRNA.	TMP21; S31III125; Tmp-21-I; P24(DELTA); S31I125
BTN3A2	64.1	116.6	0.0013	0.0013	21.5679	0.00696963	1.81903	0.863172	2570253	NM_006994.3	NM_007047.3	ILMN_1700067	Homo sapiens butyrophilin, subfamily 3, member A2 (BTN3A2), mRNA.	BT3.3; BT3.2; BTF4
SMARCA5	266	483.8	0	0	41.4421	7.17447e-05	1.8188	0.862985	3780465	NM_003601.2	NM_003601.2	ILMN_1713163	Homo sapiens SWI/SNF related, matrix associated, actin dependent regulator of chromatin, subfamily a, member 5 (SMARCA5), mRNA.	hSNF2H; ISWI; SNF2H; WCRF135; hISWI
HSDL2	207.4	377.2	0	0	41.3358	7.35225e-05	1.81871	0.862914	1340128	NM_032303.2	NM_032303.3	ILMN_1787843	Homo sapiens hydroxysteroid dehydrogenase like 2 (HSDL2), mRNA.	MGC10940; C9orf99; FLJ25855
ANXA4	73.8	134.2	0.0013	0.0013	25.2462	0.002988	1.81843	0.862692	3440079	NM_001153.2	NM_001153.2	ILMN_1711408	Homo sapiens annexin A4 (ANXA4), mRNA.	DKFZp686H02120; MGC75105; PIG28; ANX4
PAPSS1	203.4	369.5	0	0	21.9432	0.00639264	1.81662	0.861255	1820528	NM_005443.4	NM_005443.4	ILMN_2224103	Homo sapiens 3'-phosphoadenosine 5'-phosphosulfate synthase 1 (PAPSS1), mRNA.	SK1; PAPSS; ATPSK1
RFC1	111.1	201.6	0.0013	0	32.3857	0.000577338	1.81458	0.859637	4230414	NM_002913.3	NM_002913.3	ILMN_1792986	Homo sapiens replication factor C (activator 1) 1, 145kDa (RFC1), mRNA.	RFC140; A1; RECC1; PO-GA; MHCBFB; MGC51786; RFC
GPRASP2	177.4	321.7	0	0	39.1508	0.000121596	1.81342	0.85871	3130128	NM_138437.3	NM_001004051.1	ILMN_1754727	Homo sapiens G protein-coupled receptor associated sorting protein 2 (GPRASP2), transcript variant 1, mRNA.	GASP2; FLJ37327; FLJ35662
HS.370359	315.6	572.1	0	0	24.0657	0.0039213	1.81274	0.85817	7000193	Hs.370359	BX537698	ILMN_1848552	Homo sapiens mRNA; cDNA DKFZp686F09166 (from clone DKFZp686F09166)
LMO7	81	146.7	0.0013	0	26.7029	0.00213653	1.81111	0.856875	1580475	NM_005358.3	NM_005358.4	ILMN_1770479	Homo sapiens LIM domain 7 (LMO7), mRNA.	KIAA0858; FBXO20; FBX20; LOMP
IL32	102.7	185.8	0.0013	0	24.1145	0.00387748	1.80915	0.855314	3440754	NM_001012633.1	NM_001012633.1	ILMN_2368530	Homo sapiens interleukin 32 (IL32), transcript variant 4, mRNA.	IL-32alpha; TAIFd; IL-32beta; TAIFc; TAIF; IL-32gamma; TAIFb; TAIFa; IL-32delta; NK4
PICALM	473.3	856.2	0	0	30.7687	0.00083778	1.809	0.855193	5820463	NM_007166.2	NM_007166.2	ILMN_1715273	Homo sapiens phosphatidylinositol binding clathrin assembly protein (PICALM), transcript variant 1, mRNA.	LAP; CALM; CLTH
HIF1A	308.8	558.5	0	0	44.3413	3.68019e-05	1.80861	0.854885	4900010	NM_181054.1	NM_001530.2	ILMN_1681283	Homo sapiens hypoxia-inducible factor 1, alpha subunit (basic helix-loop-helix transcription factor) (HIF1A), transcript variant 1, mRNA.	HIF1; HIF-1alpha; MOP1; PASD8; HIF1-ALPHA
ARHGEF5	124.2	224.6	0.0013	0	27.9063	0.00161946	1.80837	0.854693	4150356	NM_001002861.1	NM_005435.3	ILMN_1708093	Homo sapiens Rho guanine nucleotide exchange factor (GEF) 5 (ARHGEF5), mRNA.	TIM; TIM1; P60; GEF5; DKFZp686N1969
C6ORF141	98.6	178.3	0.0013	0	27.1055	0.00194738	1.80832	0.854647	3450632	NM_153344.1	NM_153344.1	ILMN_1761762	Homo sapiens chromosome 6 open reading frame 141 (C6orf141), mRNA.	MGC46457
SGPP1	59.8	108.1	0.0013	0.0013	20.9942	0.0079539	1.80769	0.854149	6980494	NM_030791.2	NM_030791.2	ILMN_1679837	Homo sapiens sphingosine-1-phosphate phosphatase 1 (SGPP1), mRNA.	SPPase1
LTB	153.3	277	0.0013	0	25.722	0.00267793	1.80691	0.853528	5310053	NM_002341.1	NM_002341.1	ILMN_2376205	Homo sapiens lymphotoxin beta (TNF superfamily, member 3) (LTB), transcript variant 1, mRNA.	p33; TNFSF3; TNFC
SLC22A17	141.7	256	0.0013	0	24.2922	0.00372203	1.80663	0.853304	4010367	NM_016609.3	NM_016609.3	ILMN_1653200	Homo sapiens solute carrier family 22, member 17 (SLC22A17), transcript variant 2, mRNA.	BOIT; BOCT; hBOIT; NGALR
OPA1	193.6	349.7	0	0	39.8144	0.000104366	1.8063	0.853039	1510682	NM_130835.1	NM_015560.1	ILMN_1729775	Homo sapiens optic atrophy 1 (autosomal dominant) (OPA1), nuclear gene encoding mitochondrial protein, transcript variant 1, mRNA.	largeG; FLJ12460; MGM1; NTG; KIAA0567; NPG
KLHL28	232.4	419.5	0	0	41.6902	6.7761e-05	1.80508	0.852061	3610358	NM_017658.3	NM_017658.3	ILMN_3251605	Homo sapiens kelch-like 28 (Drosophila) (KLHL28), mRNA.	FLJ20081; BTBD5
PDE8A	65.6	118.3	0.0013	0.0013	22.5924	0.00550503	1.80335	0.850682	2070450	NM_173455.1	NM_173454.1	ILMN_1699767	Homo sapiens phosphodiesterase 8A (PDE8A), transcript variant 2, mRNA.	HsT19550; FLJ16150
RRAS2	482.6	869.7	0	0	46.6475	2.16396e-05	1.80211	0.84969	620546	NM_012250.3	NM_012250.3	ILMN_2077623	Homo sapiens related RAS viral (r-ras) oncogene homolog 2 (RRAS2), mRNA.	TC21
ZNF426	226.1	406.9	0	0	32.5674	0.000553681	1.79965	0.847713	5820719	NM_024106.1	NM_024106.1	ILMN_1673804	Homo sapiens zinc finger protein 426 (ZNF426), mRNA.	MGC2663
C21ORF7	124.7	224.3	0.0013	0	33.3719	0.000460055	1.79872	0.846968	150315	NM_020152.2	NM_020152.2	ILMN_1699071	Homo sapiens chromosome 21 open reading frame 7 (C21orf7), mRNA.	TAKL-2; TAK1L; TAKL-1; HC21ORF7; TAKL
PDGFC	190.9	342.6	0	0	38.9308	0.000127915	1.79466	0.843708	4850327	NM_016205.1	NM_016205.1	ILMN_1683023	Homo sapiens platelet derived growth factor C (PDGFC), mRNA.	SCDGF
DNM1L	139.1	249.6	0.0013	0	34.7907	0.000331841	1.79439	0.843496	50435	NM_012062.2	NM_012062.2	ILMN_2286800	Homo sapiens dynamin 1-like (DNM1L), transcript variant 1, mRNA.	DLP1; DVLP; DYMPLE; DRP1; VPS1; HDYNIV
HCST	76.6	137.4	0.0013	0	24.2051	0.00379743	1.79373	0.842966	1580088	NM_014266.3	NM_001007469.1	ILMN_1699931	Homo sapiens hematopoietic cell signal transducer (HCST), transcript variant 2, mRNA.	DKFZP586C1522; DAP10; PIK3AP; KAP10
TROVE2	570.1	1021.5	0	0	46.6809	2.14739e-05	1.79179	0.841402	4810390	NM_001042369.1	NM_001042369.1	ILMN_2311518	Homo sapiens TROVE domain family, member 2 (TROVE2), transcript variant 1, mRNA.	SSA2; RO60
MTPN	1574.7	2821	0	0	22.7235	0.00534134	1.79145	0.84113	5890630	NM_145808.1	NM_145808.2	ILMN_1791478	Homo sapiens myotrophin (MTPN), mRNA.	V-1; FLJ31098; GCDP
SGK1	512.7	918.4	0	0	42.9036	5.12436e-05	1.7913	0.841008	2030324	NM_005627.3	NM_005627.3	ILMN_3305938	Homo sapiens serum/glucocorticoid regulated kinase 1 (SGK1), transcript variant 1, mRNA.	SGK
CLIC4	347.1	621.3	0	0	29.4374	0.00113831	1.78997	0.839939	3170762	NM_013943.1	NM_013943.1	ILMN_2063584	Homo sapiens chloride intracellular channel 4 (CLIC4), nuclear gene encoding mitochondrial protein, mRNA.	p64H1; CLIC4L; H1; FLJ38640; DKFZP566G223; huH1
CHURC1	1162	2079.8	0	0	21.2547	0.00749083	1.78985	0.839835	6370612	NM_145165.2	NM_145165.2	ILMN_1798177	Homo sapiens churchill domain containing 1 (CHURC1), mRNA.	FLJ33064; chch; My015; C14orf52
PHF11	570.5	1020.8	0	0	46.5294	2.22362e-05	1.78931	0.839401	6100521	NM_016119.1	NM_001040443.1	ILMN_1776723	Homo sapiens PHD finger protein 11 (PHF11), transcript variant 1, mRNA.	IGHER; IGEL; BCAP; NYREN34; NY-REN-34; RP11-185C18.3; IGER; APY
SNX19	172	307.7	0	0	37.3687	0.000183286	1.78895	0.839116	360673	NM_014758.1	NM_014758.1	ILMN_1788211	Homo sapiens sorting nexin 19 (SNX19), mRNA.	CHET8; DKFZp667I205; KIAA0254
CEACAM6	695.5	1244.1	0	0	47.2003	1.90533e-05	1.78879	0.83898	7400377	NM_002483.3	NM_002483.3	ILMN_1712522	Homo sapiens carcinoembryonic antigen-related cell adhesion molecule 6 (non-specific cross reacting antigen) (CEACAM6), mRNA.	NCA; CEAL; CD66c
SMPDL3A	192.2	343.5	0	0	38.5716	0.000138944	1.7872	0.837702	4230669	NM_006714.2	NM_006714.2	ILMN_1796349	Homo sapiens sphingomyelin phosphodiesterase, acid-like 3A (SMPDL3A), mRNA.	yR36GH4.1; FLJ20177; ASM3A; ASML3a
ZBTB4	604.1	1079	0	0	46.5304	2.22311e-05	1.78613	0.836836	2900441	NM_020899.2	NM_020899.2	ILMN_2097793	Homo sapiens zinc finger and BTB domain containing 4 (ZBTB4), mRNA.	KAISO-L1; KIAA1538
SLC35F5	869	1551.8	0	0	47.6312	1.72536e-05	1.78573	0.836515	3290682	NM_025181.2	NM_025181.2	ILMN_2206554	Homo sapiens solute carrier family 35, member F5 (SLC35F5), mRNA.	FLJ22004
PAG1	61.9	110.5	0.0013	0.0013	20.8135	0.00829182	1.78514	0.836035	1240228	NM_018440.3	NM_018440.3	ILMN_1736806	Homo sapiens phosphoprotein associated with glycosphingolipid microdomains 1 (PAG1), mRNA.	CBP; FLJ37858; MGC138364; PAG
B3GALT6	404.2	721	0	0	26.8648	0.00205835	1.78377	0.83493	2510477	NM_080605.2	NM_080605.3	ILMN_1739749	Homo sapiens UDP-Gal:betaGal beta 1,3-galactosyltransferase polypeptide 6 (B3GALT6), mRNA.	beta3GalT6
PHF11	479.7	855.3	0	0	45.3297	2.9311e-05	1.78299	0.834298	1510196	NM_001040443.1	NM_001040443.1	ILMN_2390162	Homo sapiens PHD finger protein 11 (PHF11), transcript variant 1, mRNA.	IGHER; IGEL; BCAP; NYREN34; NY-REN-34; RP11-185C18.3; IGER; APY
KRCC1	294.5	524.8	0	0	38.2658	0.00014908	1.782	0.8335	2370538	NM_016618.1	NM_016618.1	ILMN_1745620	Homo sapiens lysine-rich coiled-coil 1 (KRCC1), mRNA.	FLJ22333; CHBP2
RAPGEF2	204.3	364	0	0	38.8933	0.000129024	1.78169	0.833249	4120615	NM_014247.2	NM_014247.2	ILMN_3247261	Homo sapiens Rap guanine nucleotide exchange factor (GEF) 2 (RAPGEF2), mRNA. XM_944403 XM_944410 XM_944412	RA-GEF; PDZGEF1; Rap-GEP; CNrasGEF; Rap GEP; PDZ-GEF1
OSBP2	234.1	416.9	0	0	36.2593	0.00023663	1.78086	0.832576	3780100	NM_030758.3	NM_030758.3	ILMN_1781966	Homo sapiens oxysterol binding protein 2 (OSBP2), transcript variant 1, mRNA.	ORP-4; OSBPL1; ORP4; OSBPL4
FBXO2	278.6	495.9	0	0	20.9711	0.00799632	1.77997	0.831854	4540215	NM_012168.4	NM_012168.4	ILMN_1803211	Homo sapiens F-box protein 2 (FBXO2), mRNA.	Fbs1; FBG1; FBX2; NFB42
C1GALT1C1	153	272.2	0.0013	0	35.2724	0.000297002	1.77908	0.831135	5390288	NM_001011551.1	NM_001011551.1	ILMN_2401730	Homo sapiens C1GALT1-specific chaperone 1 (C1GALT1C1), transcript variant 2, mRNA.	MGC19947; C1GALT2; HSPC067; C1Gal-T2; COSMC; c38h2-l1
FUT3	176.2	313.4	0	0	37.0261	0.000198331	1.77866	0.830791	940487	NM_000149.1	NM_001097641.1	ILMN_1653358	Homo sapiens fucosyltransferase 3 (galactoside 3(4)-L-fucosyltransferase, Lewis blood group) (FUT3), transcript variant 4, mRNA.	CD174; MGC131739; Les; FucT-III; FT3B; LE
RNASEN	255.5	454.4	0	0	30.7958	0.000832569	1.77847	0.83064	4120022	NM_013235.2	NM_013235.3	ILMN_1790410	Homo sapiens ribonuclease III, nuclear (RNASEN), mRNA.	RANSE3L; Etohi2; RNASE3L; RN3; HSA242976; DROSHA
ENDOD1	116.1	206.3	0.0013	0	31.1546	0.000766549	1.77692	0.829376	2510039	XM_943182.1	NM_015036.1	ILMN_1699022	Homo sapiens endonuclease domain containing 1 (ENDOD1), mRNA.	MGC88092; KIAA0830
BFAR	376.2	668.4	0	0	43.6379	4.32723e-05	1.77671	0.829212	610022	NM_016561.1	NM_016561.1	ILMN_1814808	Homo sapiens bifunctional apoptosis regulator (BFAR), mRNA.	BAR; RNF47
MTCP1	699.4	1242.4	0	0	46.3665	2.30861e-05	1.77638	0.82894	990615	NM_001018025.2	NM_014221.3	ILMN_1814230	Homo sapiens mature T-cell proliferation 1 (MTCP1), nuclear gene encoding mitochondrial protein, transcript variant B1, mRNA.	C6.1B
C5ORF51	428.8	761.7	0	0	43.9814	3.99816e-05	1.77635	0.828918	1710343	NM_175921.4	NM_175921.4	ILMN_3237850	Homo sapiens chromosome 5 open reading frame 51 (C5orf51), mRNA.
KIAA1267	798.5	1418.1	0	0	34.1016	0.000388902	1.77595	0.828595	1580338	NM_015443.2	NM_015443.2	ILMN_2200636	Homo sapiens KIAA1267 (KIAA1267), mRNA.	MGC102843; DKFZP727C091; DKFZp686P06109
C14ORF167	431.3	765.9	0	0	43.0853	4.91439e-05	1.77579	0.828464	2370402	NR_023922.1	NR_023922.1	ILMN_3187771	Homo sapiens chromosome 14 open reading frame 167 (C14orf167), transcript variant 2, non-coding RNA.
RBM47	602.8	1069.9	0	0	40.9569	8.02251e-05	1.77488	0.827725	4780600	NM_001098634.1	NM_001098634.1	ILMN_3224926	Homo sapiens RNA binding motif protein 47 (RBM47), transcript variant 1, mRNA.	DKFZp686F02235; FLJ21344; FLJ20273; FLJ21643
MAP1B	137.9	244.7	0.0013	0	20.3325	0.00926296	1.77447	0.827392	2710524	NM_032010.1	NM_032010.1	ILMN_2377900	Homo sapiens microtubule-associated protein 1B (MAP1B), transcript variant 2, mRNA.	FUTSCH; MAP5; DKFZp686F1345; DKFZp686E1099; FLJ38954
TMEM140	403.8	716.5	0	0	25.4315	0.00286319	1.77439	0.827326	4670414	NM_018295.1	NM_018295.2	ILMN_1736863	Homo sapiens transmembrane protein 140 (TMEM140), mRNA.	FLJ11000
PPAP2A	224.1	397.3	0	0	39.3267	0.00011677	1.77287	0.826086	4490739	NM_176895.1	NM_176895.1	ILMN_2343278	Homo sapiens phosphatidic acid phosphatase type 2A (PPAP2A), transcript variant 2, mRNA.	PAP2a2; LLP1a; PAP-2a; LPP1; PAP2alpha2; PAP2; PAPalpha1
KLF5	546	967.8	0	0	45.2106	3.01259e-05	1.77253	0.825808	2230026	NM_001730.3	NM_001730.3	ILMN_1770293	Homo sapiens Kruppel-like factor 5 (intestinal) (KLF5), mRNA.	BTEB2; CKLF; IKLF
SLITRK4	101.5	179.9	0.0013	0	28.7959	0.0013195	1.77241	0.825715	7330477	NM_173078.2	NM_173078.2	ILMN_2199768	Homo sapiens SLIT and NTRK-like family, member 4 (SLITRK4), mRNA.	DKFZp547M2010
NBN	72.1	127.7	0.0013	0.0013	23.0106	0.00499965	1.77115	0.824687	6110753	NM_001024688.1	NM_001024688.1	ILMN_2358041	Homo sapiens nibrin (NBN), transcript variant 2, mRNA.	MGC87362; FLJ10155; ATV; NBS; AT-V1; AT-V2; NBS1
CCPG1	240.3	425.4	0	0	39.8323	0.000103937	1.77029	0.823983	6220674	NM_004748.3	NM_020739.2	ILMN_1794190	Homo sapiens cell cycle progression 1 (CCPG1), transcript variant 2, mRNA.	KIAA1254; CPR8
MOBKL3	292.6	517.5	0	0	41.3941	7.25421e-05	1.76863	0.822629	6510669	NM_001100819.1	NM_001100819.1	ILMN_3229859	Homo sapiens MOB1, Mps One Binder kinase activator-like 3 (yeast) (MOBKL3), transcript variant 3, mRNA.	2C4D; MGC12264; MOB1; CGI-95; PREI3; MOB3
LOC728620	3899.8	6892.8	0	0	23.3499	0.00462392	1.76748	0.82169	60753	XR_037241.1	XR_037241.1	ILMN_3232828	PREDICTED: Homo sapiens misc_RNA (LOC728620), miscRNA.
UGP2	380.2	671.7	0	0	43.0523	4.95188e-05	1.7667	0.821058	150706	NM_006759.3	NM_006759.3	ILMN_2389155	Homo sapiens UDP-glucose pyrophosphorylase 2 (UGP2), transcript variant 1, mRNA.	UGPP2; pHC379; UDPG; UDPGP2
HS.544637	462.3	816.7	0	0	44.0621	3.92455e-05	1.7666	0.820977	2030020	Hs.544637	AW276479	ILMN_1872419	xr14b10.x1 NCI_CGAP_Lu28 Homo sapiens cDNA clone IMAGE:2760091 3, mRNA sequence
SLC26A2	76.4	134.9	0.0013	0.0013	21.88	0.00648634	1.76571	0.820246	3140102	NM_000112.2	NM_000112.3	ILMN_1801491	Homo sapiens solute carrier family 26 (sulfate transporter), member 2 (SLC26A2), mRNA.	DTDST; MSTP157; MST153; D5S1708; DTD; EDM4
PEG10	166	293.1	0.0013	0	35.5489	0.000278683	1.76566	0.82021	4230128	XM_499343.2	XM_499343.2	ILMN_1763359	PREDICTED: Homo sapiens paternally expressed 10 (PEG10), mRNA.
AXIN2	128.8	227.4	0.0013	0	32.1699	0.00060675	1.76553	0.8201	1070189	NM_004655.2	NM_004655.2	ILMN_1724480	Homo sapiens axin 2 (conductin, axil) (AXIN2), mRNA.	MGC126582; DKFZp781B0869; AXIL
TTPAL	469.1	827.5	0	0	43.1702	4.81926e-05	1.76402	0.818864	2370504	NM_024331.2	NM_001039199.1	ILMN_1744442	Homo sapiens tocopherol (alpha) transfer protein-like (TTPAL), transcript variant 2, mRNA.	DKFZp686E0870; MGC2470
PTPN4	146.5	258.3	0.0013	0	23.5799	0.00438541	1.76314	0.818147	3390075	NM_002830.2	NM_002830.2	ILMN_1793549	Homo sapiens protein tyrosine phosphatase, non-receptor type 4 (megakaryocyte) (PTPN4), mRNA.	PTPMEG1; PTPMEG
WSCD1	181.8	320.5	0	0	32.2113	0.000600994	1.76293	0.817972	6940431	NM_015253.1	NM_015253.1	ILMN_1774330	Homo sapiens WSC domain containing 1 (WSCD1), mRNA.	KIAA0523
ARMCX3	197.9	348.6	0	0	32.7697	0.000528482	1.7615	0.816801	2320647	NM_177947.2	NM_177947.2	ILMN_2334760	Homo sapiens armadillo repeat containing, X-linked 3 (ARMCX3), transcript variant 2, mRNA.	ALEX3; KIAA0443; dJ545K15.2; DKFZp781N1954; MGC12199
LOC100128288	921.4	1621.2	0	0	29.8808	0.00102783	1.7595	0.815163	2630246	NR_024447.1	NR_024447.1	ILMN_3235637	Homo sapiens hypothetical protein LOC100128288 (LOC100128288), non-coding RNA.
MAP2K1IP1	1031.3	1814.1	0	0	30.7118	0.000848829	1.75904	0.81479	4480026	NM_021970.2	NM_021970.2	ILMN_1659415	Homo sapiens mitogen-activated protein kinase kinase 1 interacting protein 1 (MAP2K1IP1), mRNA.	MP1
FTSJ1	687.2	1208.2	0	0	45.0616	3.11774e-05	1.75815	0.814057	1110605	NM_012280.2	NM_012280.2	ILMN_2401822	Homo sapiens FtsJ homolog 1 (E. coli) (FTSJ1), transcript variant 1, mRNA.	JM23; TRM7; SPB1; CDLIV; MRX44; MRX9
C11ORF75	370.6	651.2	0	0	33.9679	0.000401061	1.75715	0.813238	4900747	NM_020179.1	NM_020179.1	ILMN_1798270	Homo sapiens chromosome 11 open reading frame 75 (C11orf75), mRNA.	FN5
HS6ST2	148.7	261.2	0.0013	0	33.6755	0.000428993	1.75656	0.81275	830491	NM_001077188.1	NM_001077188.1	ILMN_2415583	Homo sapiens heparan sulfate 6-O-sulfotransferase 2 (HS6ST2), transcript variant L, mRNA.	MGC130022; MGC130023
SCARA5	313.1	548.7	0	0	33.8693	0.00041027	1.75248	0.809394	1030477	NM_173833.3	NM_173833.4	ILMN_1751062	Homo sapiens scavenger receptor class A, member 5 (putative) (SCARA5), mRNA.	MGC45780; Tesr; FLJ23907
CASC4	390.4	683.9	0	0	42.1897	6.0399e-05	1.75179	0.808832	3400138	NM_177974.1	NM_177974.1	ILMN_2325574	Homo sapiens cancer susceptibility candidate 4 (CASC4), transcript variant 2, mRNA.	MGC74708; H63; DKFZp459F1927
TGFBR2	1088.4	1906.2	0	0	45.7432	2.66489e-05	1.75138	0.808491	5490070	NM_001024847.1	NM_001024847.1	ILMN_2384241	Homo sapiens transforming growth factor, beta receptor II (70/80kDa) (TGFBR2), transcript variant 1, mRNA.	RIIC; MFS2; HNPCC6; TAAD2; AAT3; TGFR-2; FAA3; TGFbeta-RII
RAG1AP1	277.3	485.3	0	0	39.7841	0.000105097	1.75009	0.807429	1570619	NM_018845.1	NM_018845.1	ILMN_2218648	Homo sapiens recombination activating gene 1 activating protein 1 (RAG1AP1), mRNA.	SCP; RP11-540D14.5; slv
UBE2L6	4468.8	7820.5	0	0	47.0987	1.95043e-05	1.75002	0.807373	2070170	NM_004223.3	NM_004223.3	ILMN_1769520	Homo sapiens ubiquitin-conjugating enzyme E2L 6 (UBE2L6), transcript variant 1, mRNA.	UBCH8; RIG-B; MGC40331
ATP6V0E1	3610.4	6317.4	0	0	46.9686	2.00974e-05	1.74978	0.807172	2320110	NM_003945.3	NM_003945.3	ILMN_1715635	Homo sapiens ATPase, H+ transporting, lysosomal 9kDa, V0 subunit e1 (ATP6V0E1), mRNA.	Vma21p; ATP6V0E; Vma21; ATP6H; M9.2
PLEKHB2	248	433.7	0	0	31.3445	0.000733753	1.74879	0.806357	1470341	NM_017958.1	NM_017958.1	ILMN_2297710	Homo sapiens pleckstrin homology domain containing, family B (evectins) member 2 (PLEKHB2), transcript variant 2, mRNA.	EVT2; FLJ20783
C5ORF51	429.7	751.2	0	0	42.4878	5.63923e-05	1.7482	0.805867	3180132	NM_175921.4	NM_175921.4	ILMN_1783023	Homo sapiens chromosome 5 open reading frame 51 (C5orf51), mRNA.
MAK10	109.3	191	0.0013	0	28.085	0.00155418	1.74748	0.805279	5340053	NM_024635.2	NM_024635.2	ILMN_2222651	Homo sapiens MAK10 homolog, amino-acid N-acetyltransferase subunit, (S. cerevisiae) (MAK10), mRNA.	bA379P1.1; FLJ21613; RP11-379P1.1; FLJ22643
RAB31	95.3	166.2	0.0013	0	26.4189	0.00228092	1.74397	0.802372	6590341	NM_006868.2	NM_006868.2	ILMN_1660691	Homo sapiens RAB31, member RAS oncogene family (RAB31), mRNA.	Rab22B
LOC100128292	89.8	156.6	0.0013	0	25.4764	0.00283374	1.74388	0.802297	6760014	NR_024585.1	NR_024585.1	ILMN_3249338	Homo sapiens hypothetical LOC100128292 (LOC100128292), non-coding RNA.
HIF1A	511.3	891.6	0	0	24.9223	0.00321936	1.74379	0.802227	6220543	NM_001530.2	NM_001530.2	ILMN_1763260	Homo sapiens hypoxia-inducible factor 1, alpha subunit (basic helix-loop-helix transcription factor) (HIF1A), transcript variant 1, mRNA.	HIF1; HIF-1alpha; MOP1; PASD8; HIF1-ALPHA
SET	2231.9	3890	0	0	46.1331	2.43607e-05	1.74291	0.801498	4230224	NM_003011.1	NM_003011.2	ILMN_1742238	Homo sapiens SET translocation (myeloid leukemia-associated) (SET), mRNA.	IGAAD; TAF-IBETA; PHAPII; I2PP2A; 2PP2A
NUDCD2	409.6	713.7	0	0	29.005	0.00125748	1.74243	0.801102	670195	NM_145266.4	NM_145266.4	ILMN_2048822	Homo sapiens NudC domain containing 2 (NUDCD2), mRNA.	DKFZp686E10109
HPRT1	901.3	1570.2	0	0	36.4572	0.000226089	1.74215	0.800869	7610286	NM_000194.1	NM_000194.1	ILMN_1736940	Homo sapiens hypoxanthine phosphoribosyltransferase 1 (Lesch-Nyhan syndrome) (HPRT1), mRNA.	HPRT; HGPRT
TCF4	86.8	151.2	0.0013	0	21.2301	0.00753338	1.74194	0.800691	2510672	NM_003199.1	NM_003199.2	ILMN_1814194	Homo sapiens transcription factor 4 (TCF4), transcript variant 2, mRNA.	SEF2; ITF2; MGC149723; SEF2-1A; MGC149724; SEF2-1B; PTHS; SEF2-1; E2-2
TMEM189	305.2	531.3	0	0	33.7681	0.000419943	1.74083	0.799772	4050072	NM_199129.1	NM_199129.1	ILMN_2162989	Homo sapiens transmembrane protein 189 (TMEM189), mRNA.	UBE2V1; Kua
FAM156B	244.4	425.3	0	0	27.7633	0.00167367	1.74018	0.799237	240326	NM_001099684.1	NM_001099684.1	ILMN_3244110	Homo sapiens family with sequence similarity 156, member B (FAM156B), mRNA.	FLJ38843; FLJ33130
PRMT2	96	167	0.0013	0	22.4322	0.00571189	1.73958	0.798742	2640161	NM_206962.1	NM_206962.1	ILMN_2259119	Homo sapiens protein arginine methyltransferase 2 (PRMT2), transcript variant 1, mRNA.	HRMT1L1; MGC111373
TCFL5	537.8	935.2	0	0	42.7643	5.29139e-05	1.73894	0.798205	1510154	NM_006602.2	NM_006602.2	ILMN_1814247	Homo sapiens transcription factor-like 5 (basic helix-loop-helix) (TCFL5), mRNA.	E2BP-1; CHA; MGC46135; Figlb
LOC647859	504.7	877.6	0	0	42.6015	5.49351e-05	1.73885	0.798137	6040546	XM_927270.1	XM_001130815.1	ILMN_1740571	PREDICTED: Homo sapiens similar to Occludin (LOC647859), mRNA.
DLG5	345.6	600.5	0	0	40.5569	8.7965e-05	1.73756	0.797061	6510215	NM_004747.2	NM_004747.3	ILMN_1744709	Homo sapiens discs, large homolog 5 (Drosophila) (DLG5), mRNA.	LP-DLG; P-DLG5; PDLG; KIAA0583
GFPT1	622.2	1080.1	0	0	43.2163	4.76837e-05	1.73594	0.795715	2350053	NM_002056.1	NM_002056.1	ILMN_2220187	Homo sapiens glutamine-fructose-6-phosphate transaminase 1 (GFPT1), mRNA.	GFA; GFPT; GFAT; GFAT1; GFAT1m
CENPBD1	93.7	162.6	0.0013	0	25.7844	0.00263973	1.73533	0.795206	4010470	NM_145039.2	NM_145039.2	ILMN_3238740	Homo sapiens CENPB DNA-binding domains containing 1 (CENPBD1), mRNA.	FLJ31569; FLJ23771; MGC13198
MAP1S	195.1	338.5	0	0	32.4624	0.000567231	1.73501	0.794942	150148	NM_018174.4	NM_018174.4	ILMN_1796336	Homo sapiens microtubule-associated protein 1S (MAP1S), mRNA.	VCY2IP-1; C19orf5; VCY2IP1; BPY2IP1; FLJ10669; MAP8; MGC133087
DHRS9	378.5	656.5	0	0	30.6539	0.000860221	1.73448	0.794502	7160468	NM_005771.3	NM_005771.3	ILMN_2384181	Homo sapiens dehydrogenase/reductase (SDR family) member 9 (DHRS9), transcript variant 1, mRNA.	RDHL; 3alpha-HSD; RETSDR8; RDH15
LOC100134291	146.3	253.6	0.0013	0	32.1521	0.000609242	1.73342	0.793625	1660209	XM_001718070.1	XM_001718070.1	ILMN_3249560	PREDICTED: Homo sapiens similar to mitogen-activated protein kinase phosphatase x (LOC100134291), mRNA.
ESPL1	72.6	125.8	0.0013	0.0013	21.5608	0.00698104	1.73278	0.79309	540224	NM_012291.3	NM_012291.4	ILMN_1742145	Homo sapiens extra spindle pole bodies homolog 1 (S. cerevisiae) (ESPL1), mRNA.	SEPARIN; ESP1; KIAA0165; FLJ46492
2015-09-07	266.3	461.3	0	0	35.7743	0.000264588	1.73226	0.792653	450195	NM_001011553.1	NM_001788.4	ILMN_1729019	Homo sapiens septin 7 (SEPT7), transcript variant 1, mRNA.	Nbla02942; CDC10; SEPT7A; CDC3
CTSC	1283.7	2222.6	0	0	44.6348	3.4397e-05	1.7314	0.79194	5270367	NM_001814.2	NM_001814.2	ILMN_1696347	Homo sapiens cathepsin C (CTSC), transcript variant 1, mRNA.	JPD; DPP1; JP; HMS; CPPI; PALS; PLS; DPPI
ZNF654	103.5	179.2	0.0013	0	22.2056	0.00601783	1.7314	0.79194	4120600	NM_018293.1	NM_018293.1	ILMN_1744471	Homo sapiens zinc finger protein 654 (ZNF654), mRNA.	FLJ10997; FLJ21142
SESTD1	434.3	751.8	0	0	32.3135	0.000587016	1.73106	0.791657	670202	NM_178123.3	NM_178123.3	ILMN_1724495	Homo sapiens SEC14 and spectrin domains 1 (SESTD1), mRNA.	DKFZp434O0515; SOLO
LRRFIP2	600.8	1040	0	0	42.7477	5.31166e-05	1.73103	0.791627	4150438	NM_017724.1	NM_017724.1	ILMN_1707156	Homo sapiens leucine rich repeat (in FLII) interacting protein 2 (LRRFIP2), transcript variant 2, mRNA.	FLJ20248; HUFI-2; FLJ22683; DKFZp434H2035
DGKA	156.4	270.6	0.0013	0	32.8313	0.000521039	1.73018	0.790921	6940088	NM_201554.1	NM_201554.1	ILMN_2319913	Homo sapiens diacylglycerol kinase, alpha 80kDa (DGKA), transcript variant 4, mRNA.	MGC42356; DGK-alpha; DAGK1; MGC12821; DAGK
MCEE	373.9	646.8	0	0	34.9187	0.000322203	1.72987	0.790667	5290408	NM_032601.2	NM_032601.2	ILMN_1735347	Homo sapiens methylmalonyl CoA epimerase (MCEE), mRNA.	GLOD2
NAP1L1	617.3	1067.8	0	0	41.8589	6.51793e-05	1.72979	0.790598	3460167	NM_139207.1	NM_139207.1	ILMN_1699208	Homo sapiens nucleosome assembly protein 1-like 1 (NAP1L1), transcript variant 1, mRNA.	NAP1; NRP; NAP1L; FLJ16112; MGC23410; MGC8688
KLF11	115.7	200	0.0013	0	28.6814	0.00135475	1.72861	0.789611	3360731	NM_003597.4	XM_001129527.1	ILMN_1673207	PREDICTED: Homo sapiens Kruppel-like factor 11 (KLF11), mRNA.
FAR2	106.8	184.6	0.0013	0	25.3008	0.00295067	1.72846	0.789491	2000768	NM_018099.3	NM_018099.3	ILMN_1694596	Homo sapiens fatty acyl CoA reductase 2 (FAR2), mRNA.	FAR2; FLJ10462
2015-09-15	3213.8	5554.3	0	0	45.3635	2.90837e-05	1.72827	0.789325	6100288	NM_004261.3	NM_004261.3	ILMN_2407082	Homo sapiens 15 kDa selenoprotein (SEP15), transcript variant 1, mRNA.
ZNF23	169.7	293.2	0.0013	0	33.68	0.000428549	1.72775	0.788899	4260221	NM_145911.1	NM_145911.1	ILMN_2147993	Homo sapiens zinc finger protein 23 (KOX 16) (ZNF23), mRNA.	KOX16; Zfp612; ZNF359; ZNF612
IL15	123.5	213.3	0.0013	0	23.8836	0.00408922	1.72713	0.788373	870408	NM_172174.1	NM_000585.2	ILMN_1724181	Homo sapiens interleukin 15 (IL15), transcript variant 3, mRNA.	MGC9721; IL-15
EID2B	2275.4	3922.1	0	0	33.8935	0.00040799	1.7237	0.785506	2350543	NM_152361.1	NM_152361.1	ILMN_2051900	Homo sapiens EP300 interacting inhibitor of differentiation 2B (EID2B), mRNA.	EID-3; FLJ38944
OAS1	1262.6	2176.2	0	0	41.3647	7.30348e-05	1.72359	0.785413	1090390	NM_001032409.1	NM_001032409.1	ILMN_2410826	Homo sapiens 2',5'-oligoadenylate synthetase 1, 40/46kDa (OAS1), transcript variant 3, mRNA.	OIAS; OIASI; IFI-4
LOC642828	4489.7	7737.3	0	0	29.4	0.00114815	1.72334	0.785211	7000059	XR_016385.2	XR_016385.2	ILMN_3289352	PREDICTED: Homo sapiens misc_RNA (LOC642828), miscRNA.
GNA13	497.7	857.2	0	0	41.4341	7.1877e-05	1.72232	0.784355	6650161	NM_006572.3	NM_006572.3	ILMN_2176037	Homo sapiens guanine nucleotide binding protein (G protein), alpha 13 (GNA13), mRNA.	MGC46138; G13
RPS6KA2	164.3	282.9	0.0013	0	32.9268	0.000509706	1.72185	0.78396	5360424	NM_021135.4	NM_001006932.1	ILMN_1702501	Homo sapiens ribosomal protein S6 kinase, 90kDa, polypeptide 2 (RPS6KA2), transcript variant 2, mRNA.	RSK3; S6K-alpha; S6K-alpha2; pp90RSK3; HU-2; RSK; MAPKAPK1C; p90-RSK3
MOBKL3	466	802.3	0	0	31.9313	0.000641018	1.72167	0.783812	6940307	NM_199482.2	NM_199482.2	ILMN_3306168	Homo sapiens MOB1, Mps One Binder kinase activator-like 3 (yeast) (MOBKL3), transcript variant 2, mRNA.	2C4D; MGC12264; MOB1; CGI-95; PREI3; MOB3
MOCS1	126.8	218.2	0.0013	0	29.5627	0.00110594	1.72082	0.783096	7560543	NM_001075098.1	NM_001075098.1	ILMN_2323801	Homo sapiens molybdenum cofactor synthesis 1 (MOCS1), transcript variant 4, mRNA.	MOCS1B; MIG11; MOCS1A; KIAA0381; MOCOD
FAM46A	445.7	766.3	0	0	23.0537	0.00495028	1.71932	0.781836	3940133	NM_017633.1	NM_017633.2	ILMN_1740466	Homo sapiens family with sequence similarity 46, member A (FAM46A), mRNA.	XTP11; C6orf37; FLJ20037; FLJ31495
RRAS2	431.9	742.3	0	0	25.8206	0.00261782	1.71868	0.781305	6350239	NM_012250.3	NM_012250.3	ILMN_1667519	Homo sapiens related RAS viral (r-ras) oncogene homolog 2 (RRAS2), mRNA.	TC21
ZNF23	206	353.9	0	0	31.9136	0.000643636	1.71796	0.780697	2470446	NM_145911.1	NM_145911.1	ILMN_1720027	Homo sapiens zinc finger protein 23 (KOX 16) (ZNF23), mRNA.	KOX16; Zfp612; ZNF359; ZNF612
KCNK1	1465.2	2515.7	0	0	20.8358	0.00824936	1.71697	0.779862	4810703	NM_002245.2	NM_002245.2	ILMN_1718863	Homo sapiens potassium channel, subfamily K, member 1 (KCNK1), mRNA.	K2p1.1; TWIK-1; TWIK1; HOHO; DPK
RBMS1	475.6	816.2	0	0	24.9987	0.00316322	1.71615	0.779174	2060600	NM_002897.3	NM_002897.3	ILMN_2358541	Homo sapiens RNA binding motif, single stranded interacting protein 1 (RBMS1), transcript variant 3, mRNA.	MGC3331; MSSP-1; MSSP; YC1; SCR2; MSSP-3; MGC15146; MSSP-2
EML1	154.6	265.3	0.0013	0	31.8606	0.000651538	1.71604	0.779084	1170093	NM_004434.2	NM_004434.2	ILMN_1729455	Homo sapiens echinoderm microtubule associated protein like 1 (EML1), transcript variant 2, mRNA.	ELP79; EMAPL; EMAP; HuEMAP; FLJ45033
LOC440928	75.8	130	0.0013	0.0013	21.5399	0.00701471	1.71504	0.778242	1340100	XM_942885.1	XM_942885.1	ILMN_1713764	PREDICTED: Homo sapiens hypothetical LOC440928 (LOC440928), mRNA.
RRAS	1331.2	2278.9	0	0	38.17	0.000152405	1.71191	0.77561	4570670	NM_006270.2	NM_006270.3	ILMN_1780825	Homo sapiens related RAS viral (r-ras) oncogene homolog (RRAS), mRNA.
KLHL3	116.5	199.4	0.0013	0	26.1067	0.00245092	1.71159	0.775335	2810400	NM_017415.1	NM_017415.1	ILMN_1770641	Homo sapiens kelch-like 3 (Drosophila) (KLHL3), mRNA.	FLJ40871; KIAA1129; MGC44594
TPM1	698.5	1194.8	0	0	41.8283	6.56402e-05	1.71052	0.774437	610519	NM_000366.5	NM_001018020.1	ILMN_1716687	Homo sapiens tropomyosin 1 (alpha) (TPM1), transcript variant 7, mRNA.	TPM1-alpha; HTM-alpha; TPM1-kappa; TMSA; C15orf13
BCL3	314.9	538.5	0	0	37.888	0.00016263	1.71007	0.774053	6330725	NM_005178.2	NM_005178.2	ILMN_1710514	Homo sapiens B-cell CLL/lymphoma 3 (BCL3), mRNA.	D19S37; BCL4
RAB33B	149.4	255.4	0.0013	0	31.0777	0.000780243	1.7095	0.773578	5870594	NM_031296.1	NM_031296.1	ILMN_1727738	Homo sapiens RAB33B, member RAS oncogene family (RAB33B), mRNA.	DKFZP434G099; MGC138182
UHRF1BP1	201.3	344.1	0	0	27.5423	0.00176104	1.70939	0.773481	1240102	NM_017754.3	NM_017754.3	ILMN_3242462	Homo sapiens UHRF1 binding protein 1 (UHRF1BP1), mRNA.	C6orf107; UHRF1BP1; RP3-349A12.1; FLJ20302; dJ349A12.1
LRRC38	205.9	351.8	0	0	34.5921	0.000347368	1.7086	0.772812	1990014	XM_943661.1	XM_943661.2	ILMN_1803801	PREDICTED: Homo sapiens leucine rich repeat containing 38 (LRRC38), mRNA.
TGFBR2	731.3	1248.9	0	0	39.6849	0.000107525	1.70778	0.772123	6560091	NM_001024847.1	NM_001024847.2	ILMN_1726245	Homo sapiens transforming growth factor, beta receptor II (70/80kDa) (TGFBR2), transcript variant 1, mRNA.	RIIC; MFS2; TAAD2; AAT3; TGFR-2; FAA3; TGFbeta-RII
C9ORF5	680.2	1161.2	0	0	28.0575	0.00156405	1.70714	0.771586	2940687	NM_032012.1	NM_032012.3	ILMN_1788384	Homo sapiens chromosome 9 open reading frame 5 (C9orf5), mRNA.	CG2; FLJ33224; CG-2; FLJ23668
LOC100128918	140.7	240.1	0.0013	0	30.2125	0.000952248	1.70647	0.771013	6860523	XM_001716725.1	XM_001716725.1	ILMN_3176146	PREDICTED: Homo sapiens hypothetical protein LOC100128918 (LOC100128918), mRNA.
FAM43A	884.1	1507.7	0	0	42.0902	6.17988e-05	1.70535	0.770068	1690630	NM_153690.4	NM_153690.4	ILMN_1706015	Homo sapiens family with sequence similarity 43, member A (FAM43A), mRNA.	FLJ90022
RDX	456.3	778.1	0	0	21.163	0.00765068	1.70524	0.769973	6110291	NM_002906.3	NM_002906.3	ILMN_1708611	Homo sapiens radixin (RDX), mRNA.
PTPLB	1553.4	2647.9	0	0	43.0109	4.99931e-05	1.70458	0.769419	6980253	NM_198402.2	NM_198402.2	ILMN_2170353	Homo sapiens protein tyrosine phosphatase-like (proline instead of catalytic arginine), member b (PTPLB), mRNA.
RBBP7	1628.1	2775.1	0	0	43.0696	4.93219e-05	1.7045	0.76935	2100292	NM_002893.2	NM_002893.2	ILMN_1770053	Homo sapiens retinoblastoma binding protein 7 (RBBP7), mRNA.	RbAp46; MGC138867; MGC138868
NFE2L3	2476.1	4220.2	0	0	43.4707	4.49707e-05	1.70437	0.769242	5820035	NM_004289.5	NM_004289.5	ILMN_2049766	Homo sapiens nuclear factor (erythroid-derived 2)-like 3 (NFE2L3), mRNA.	NRF3
COPB1	1708	2908.7	0	0	34.8957	0.000323914	1.70299	0.768067	6980170	NM_016451.3	NM_016451.3	ILMN_1699112	Homo sapiens coatomer protein complex, subunit beta 1 (COPB1), mRNA.	DKFZp761K102; COPB; FLJ10341
TMEM167A	938.3	1597.9	0	0	42.0557	6.22917e-05	1.70297	0.768056	3850224	NM_174909.1	NM_174909.3	ILMN_1742813	Homo sapiens transmembrane protein 167A (TMEM167A), mRNA.	MGC23909; DKFZp686I1152; FLJ30508
IL8	13246.9	22556.1	0	0	22.0682	0.00621126	1.70275	0.767863	1570553	NM_000584.2	NM_000584.2	ILMN_1666733	Homo sapiens interleukin 8 (IL8), mRNA.	GCP-1; MDNCF; NAP1; CXCL8; AMCF-I; TSG-1; LYNAP; NAP-1; MONAP; GCP1; SCYB8; LUCT; K60; LECT; 3-10C; b-ENAP; NAF
C12ORF23	287.1	488.5	0	0	27.6137	0.00173233	1.7015	0.766805	3290379	NM_152261.1	NM_152261.1	ILMN_1804611	Homo sapiens chromosome 12 open reading frame 23 (C12orf23), mRNA.	FLJ13959; MGC17943; FLJ11721
OASL	295.2	502.1	0	0	20.3247	0.00927962	1.70088	0.766282	6280543	NM_003733.2	NM_003733.2	ILMN_1681721	Homo sapiens 2'-5'-oligoadenylate synthetase-like (OASL), transcript variant 1, mRNA.	p59OASL; TRIP14
BLZF1	194.8	331.3	0	0	29.9257	0.00101726	1.70072	0.766145	2940541	NM_003666.2	NM_003666.2	ILMN_2106656	Homo sapiens basic leucine zipper nuclear factor 1 (BLZF1), mRNA.	JEM1; JEM-1; GOLGIN-45; MGC22497; JEM-1s
FBLN1	348.6	592.5	0	0	27.3617	0.00183582	1.69966	0.765243	4830685	NM_006486.2	NM_006486.2	ILMN_1672536	Homo sapiens fibulin 1 (FBLN1), transcript variant D, mRNA.	FBLN
ZNF295	176.7	300	0	0	32.3669	0.000579842	1.69779	0.76366	6060326	NM_020727.3	NM_001098402.1	ILMN_1782110	Homo sapiens zinc finger protein 295 (ZNF295), transcript variant 1, mRNA.	ZBTB21; DKFZp781N1974
ACSF2	390.1	661.8	0	0	38.5483	0.000139692	1.69649	0.762551	2810253	NM_025149.4	NM_025149.4	ILMN_3236756	Homo sapiens acyl-CoA synthetase family member 2 (ACSF2), mRNA.	FLJ20920; AVYV493; ACSMW
EPPB9	106.7	181	0.0013	0	25.9227	0.002557	1.69634	0.76243	6040465	NM_015681.2	NM_015681.2	ILMN_1781281	Homo sapiens B9 protein (EPPB9), mRNA.	B9
DSC2	628.7	1066.4	0	0	21.5046	0.00707196	1.6962	0.762305	2710400	NM_004949.2	NM_004949.2	ILMN_1663119	Homo sapiens desmocollin 2 (DSC2), transcript variant Dsc2b, mRNA.	DGII/III; DKFZp686I11137; CDHF2; ARVD11; DG2; DSC3
TMEM92	72.7	123.2	0.0013	0.0013	20.0802	0.00981703	1.69464	0.760975	5130730	NM_153229.1	NM_153229.1	ILMN_2092223	Homo sapiens transmembrane protein 92 (TMEM92), mRNA.	FLJ33318
MOBKL1B	583.4	988.3	0	0	20.2838	0.00936742	1.69403	0.760464	2360292	NM_018221.3	NM_018221.3	ILMN_3242011	Homo sapiens MOB1, Mps One Binder kinase activator-like 1B (yeast) (MOBKL1B), mRNA.	Mob4B; MOB1; MATS1; C2orf6; FLJ10788; MOBK1B; FLJ11595
UBE2E3	1588.6	2690.6	0	0	30.2218	0.000950211	1.69369	0.760172	5340048	NM_006357.2	NM_006357.2	ILMN_2390338	Homo sapiens ubiquitin-conjugating enzyme E2E 3 (UBC4/5 homolog, yeast) (UBE2E3), transcript variant 1, mRNA.	UbcM2; UBCH9
ATG10	178.2	301.8	0	0	28.8721	0.00129655	1.6936	0.760095	20050	NM_031482.3	NM_031482.3	ILMN_1748968	Homo sapiens ATG10 autophagy related 10 homolog (S. cerevisiae) (ATG10), mRNA.	DKFZP586I0418; pp12616; APG10; APG10L; FLJ13954
MAL2	7738.4	13105.7	0	0	43.2227	4.76135e-05	1.69359	0.760087	3170594	NM_052886.1	NM_052886.2	ILMN_1770653	Homo sapiens mal, T-cell differentiation protein 2 (MAL2), mRNA.
ABLIM3	319	540.2	0	0	37.1656	0.000192061	1.69342	0.759937	2350747	NM_014945.1	NM_014945.2	ILMN_1656940	Homo sapiens actin binding LIM protein family, member 3 (ABLIM3), mRNA.	HMFN1661
TMEM154	213.6	361.6	0	0	33.9906	0.00039897	1.69288	0.759483	1110300	NM_152680.1	NM_152680.1	ILMN_2088124	Homo sapiens transmembrane protein 154 (TMEM154), mRNA.	FLJ32028
RAB6A	378.5	640.6	0	0	32.5775	0.000552395	1.69247	0.75913	5720091	NM_002869.4	NM_002869.4	ILMN_1800871	Homo sapiens RAB6A, member RAS oncogene family (RAB6A), transcript variant 1, mRNA.	RAB6B; RAB6A'; RAB6
SCYL1BP1	252	426.5	0	0	35.387	0.000289268	1.69246	0.759122	830441	NM_152281.1	NM_152281.1	ILMN_1761911	Homo sapiens SCY1-like 1 binding protein 1 (SCYL1BP1), mRNA.	NTKL-BP1; MGC51263; NTKLBP1; FLJ11752; MGC70512; RP11-545I10.1
CRSP9	191.1	323.4	0	0	23.164	0.00482614	1.69231	0.758992	3870670	NM_004270.3	NM_004270.3	ILMN_2229170	Homo sapiens cofactor required for Sp1 transcriptional activation, subunit 9, 33kDa (CRSP9), mRNA.	CRSP33; MGC12284; MED7
ZNF559	235.4	398.3	0	0	34.7987	0.00033123	1.69201	0.758741	2940647	NM_032497.1	NM_032497.1	ILMN_1677785	Homo sapiens zinc finger protein 559 (ZNF559), mRNA.	Nbla00121; MGC13105
ARFIP1	309.6	523.6	0	0	28.492	0.00141514	1.69121	0.75806	10753	NM_001025593.1	NM_001025593.1	ILMN_2403906	Homo sapiens ADP-ribosylation factor interacting protein 1 (ARFIP1), transcript variant 2, mRNA.	MGC117369; HSU52521
ZNF69	982.9	1662.2	0	0	20.6794	0.00855185	1.69112	0.757977	2630379	NM_021915.1	NM_021915.1	ILMN_2176882	Homo sapiens zinc finger protein 69 (ZNF69), mRNA.	MGC59928; Cos5
DNAH7	250.7	423.8	0	0	25.6429	0.00272716	1.69047	0.757422	6100661	NM_018897.1	NM_018897.2	ILMN_1715203	Homo sapiens dynein, axonemal, heavy chain 7 (DNAH7), mRNA.	KIAA0944; MGC39580; FLJ37196; DKFZp686C09101
SLFN11	224.4	379.3	0	0	34.2948	0.00037198	1.69029	0.757267	1990379	NM_152270.2	NM_152270.2	ILMN_1752520	Homo sapiens schlafen family member 11 (SLFN11), mRNA.	FLJ34922; SLFN8/9
SUMO1	232.6	393	0	0	34.5752	0.000348723	1.6896	0.756678	2630138	NM_003352.4	NM_003352.4	ILMN_2379835	Homo sapiens SMT3 suppressor of mif two 3 homolog 1 (S. cerevisiae) (SUMO1), transcript variant 1, mRNA.	SMT3H3; UBL1; SENP2; OFC10; DAP-1; SMT3; PIC1; SUMO-1; GMP1; SMT3C
LY96	131.8	222.5	0.0013	0	21.5519	0.00699536	1.68816	0.755455	70167	NM_015364.2	NM_015364.2	ILMN_1724533	Homo sapiens lymphocyte antigen 96 (LY96), mRNA.	MD-2
LOC286512	2646.3	4465.9	0	0	33.7438	0.000422299	1.6876	0.754974	770187	XR_038196.1	XR_038196.1	ILMN_3274596	PREDICTED: Homo sapiens misc_RNA (LOC286512), miscRNA.
HNRNPU	219.4	370.2	0	0	20.4199	0.00907841	1.68733	0.754741	1410400	NM_004501.3	NM_004501.3	ILMN_2370135	Homo sapiens heterogeneous nuclear ribonucleoprotein U (scaffold attachment factor A) (HNRNPU), transcript variant 2, mRNA.	SAF-A; HNRPU; U21.1; HNRNPU
TFG	3749.5	6323.7	0	0	37.4525	0.000179784	1.68654	0.754071	5550133	NM_006070.4	NM_006070.4	ILMN_2341815	Homo sapiens TRK-fused gene (TFG), transcript variant 1, mRNA.	TF6; FLJ36137; TRKT3
PGM3	520.7	877.9	0	0	39.1482	0.000121669	1.686	0.753604	2480224	NM_015599.1	NM_015599.1	ILMN_1693620	Homo sapiens phosphoglucomutase 3 (PGM3), mRNA.	AGM1; PAGM; DKFZp434B187
DSG2	1078.4	1815.3	0	0	40.9447	8.04507e-05	1.68333	0.751316	7560433	NM_001943.3	NM_001943.3	ILMN_3251672	Homo sapiens desmoglein 2 (DSG2), mRNA.
PRKCI	202.8	340.8	0	0	32.7747	0.000527874	1.68047	0.748868	3930561	NM_002740.4	NM_002740.5	ILMN_1725188	Homo sapiens protein kinase C, iota (PRKCI), mRNA.	DXS1179E; MGC26534; PKCI; nPKC-iota
FAM45A	824.9	1386.2	0	0	40.1879	9.57657e-05	1.68045	0.748844	990711	NM_207009.2	NM_207009.2	ILMN_1691760	Homo sapiens family with sequence similarity 45, member A (FAM45A), mRNA.
KDELR3	713.1	1198.2	0	0	39.7915	0.000104918	1.68027	0.748692	540129	NM_016657.1	NM_016657.1	ILMN_1713901	Homo sapiens KDEL (Lys-Asp-Glu-Leu) endoplasmic reticulum protein retention receptor 3 (KDELR3), transcript variant 2, mRNA.	ERD2L3
ATMIN	101.5	170.5	0.0013	0	20.9473	0.00804026	1.6798	0.748292	6620600	NM_015251.2	NM_015251.2	ILMN_2223720	Homo sapiens ATM interactor (ATMIN), mRNA.	FLJ76795; ZNF822; DKFZp779K1455; KIAA0431; ASCIZ
CCDC53	664.8	1116	0	0	31.0213	0.000790442	1.6787	0.747345	7040544	NM_016053.1	NM_016053.2	ILMN_1715569	Homo sapiens coiled-coil domain containing 53 (CCDC53), mRNA.	CGI-116
MEA1	533.2	895	0	0	37.2378	0.000188895	1.67854	0.747211	6130064	NM_014623.2	NM_014623.2	ILMN_1727073	Homo sapiens male-enhanced antigen 1 (MEA1), mRNA.	MEA; HYS
STAT1	1963.6	3295.3	0	0	28.3411	0.00146518	1.67819	0.746909	1820750	NM_139266.1	NM_007315.2	ILMN_1690105	Homo sapiens signal transducer and activator of transcription 1, 91kDa (STAT1), transcript variant alpha, mRNA.	ISGF-3; STAT91; DKFZp686B04100
PLTP	613.4	1028.9	0	0	20.0781	0.00982178	1.67737	0.746203	5690519	NM_006227.2	NM_182676.1	ILMN_1773389	Homo sapiens phospholipid transfer protein (PLTP), transcript variant 2, mRNA.	HDLCQ9
PPCS	1666.6	2794.3	0	0	37.073	0.0001962	1.67665	0.745579	2570725	NM_001077447.1	NM_001077447.1	ILMN_2396996	Homo sapiens phosphopantothenoylcysteine synthetase (PPCS), transcript variant 2, mRNA.	MGC138220; FLJ11838; RP11-163G10.1; MGC117357
ZNF32	82	137.4	0.0013	0	21.1023	0.00775836	1.67561	0.744686	6520301	NM_006973.2	NM_006973.2	ILMN_1680072	Homo sapiens zinc finger protein 32 (ZNF32), transcript variant 1, mRNA.	KOX30
LAMB2	161.5	270.6	0.0013	0	29.9631	0.00100853	1.67554	0.744628	7650189	NM_002292.2	NM_002292.3	ILMN_1752968	Homo sapiens laminin, beta 2 (laminin S) (LAMB2), mRNA.	LAMS
KIAA1600	165.6	277.4	0.0013	0	30.3717	0.000917973	1.67512	0.744265	5220672	NM_020940.2	NM_020940.2	ILMN_1752927	Homo sapiens KIAA1600 (KIAA1600), mRNA.	RP11-106M7.3; bA106M7.3; DKFZp686D10123
NCRNA00081	122.7	205.4	0.0013	0	23.6507	0.0043145	1.674	0.743301	4610022	NR_024142.1	NR_024142.1	ILMN_3304405	Homo sapiens non-protein coding RNA 81 (NCRNA00081), non-coding RNA.
FAM162A	1892.3	3166.8	0	0	39.475	0.00011285	1.67352	0.742885	5310736	NM_014367.3	NM_014367.3	ILMN_1803647	Homo sapiens family with sequence similarity 162, member A (FAM162A), mRNA.	HGTD-P; E2IG5
WAC	1028.1	1719.7	0	0	23.0805	0.00491983	1.6727	0.742176	6660673	NM_016628.2	NM_016628.2	ILMN_2374692	Homo sapiens WW domain containing adaptor with coiled-coil (WAC), transcript variant 1, mRNA.	bA48B24; MGC10753; BM-016; Wwp4; PRO1741; bA48B24.1
CCNB1IP1	456.1	762.8	0	0	37.6847	0.000170424	1.67244	0.741955	510114	NM_182851.1	NM_182851.1	ILMN_2347349	Homo sapiens cyclin B1 interacting protein 1 (CCNB1IP1), transcript variant 3, mRNA.	C14orf18; HEI10
GBP2	630.6	1054.6	0	0	38.8988	0.000128861	1.67238	0.741899	1940162	NM_004120.3	NM_004120.3	ILMN_1774077	Homo sapiens guanylate binding protein 2, interferon-inducible (GBP2), mRNA.
NMD3	1368.8	2289.1	0	0	40.5483	8.81394e-05	1.67234	0.741869	5360204	NM_015938.2	NM_015938.3	ILMN_1727348	Homo sapiens NMD3 homolog (S. cerevisiae) (NMD3), mRNA.	CGI-07; FLJ21053
PAPSS1	610.3	1020.3	0	0	22.9892	0.00502435	1.6718	0.741403	130187	NM_005443.4	NM_005443.4	ILMN_1781819	Homo sapiens 3'-phosphoadenosine 5'-phosphosulfate synthase 1 (PAPSS1), mRNA.	SK1; PAPSS; ATPSK1
ZNF12	135.3	226.1	0.0013	0	27.8071	0.00165688	1.6711	0.740799	3930253	NM_016265.2	NM_016265.3	ILMN_1784577	Homo sapiens zinc finger protein 12 (ZNF12), transcript variant 1, mRNA.	HZF11; ZNF325; KOX3; GIOT-3
C6ORF62	2427.4	4051.4	0	0	29.058	0.00124222	1.66903	0.739009	5860754	NM_030939.3	NM_030939.3	ILMN_1653797	Homo sapiens chromosome 6 open reading frame 62 (C6orf62), mRNA.	dJ30M3.2; FLJ12619; DKFZP564G182; XTP12; Nbla00237
FAR2	461.3	769.9	0	0	37.5074	0.000177525	1.66898	0.738966	6560291	NM_018099.3	NM_018099.3	ILMN_2202915	Homo sapiens fatty acyl CoA reductase 2 (FAR2), mRNA.	FAR2; FLJ10462
LOC100132805	202.1	337.1	0	0	24.9571	0.00319367	1.66799	0.738107	4260598	XM_001719188.1	XM_001719188.1	ILMN_3295874	PREDICTED: Homo sapiens similar to predicted protein (LOC100132805), mRNA.
PPP2R5B	214.6	357.9	0	0	28.6308	0.00137063	1.66775	0.737906	3290386	NM_006244.2	NM_006244.2	ILMN_2124082	Homo sapiens protein phosphatase 2, regulatory subunit B', beta isoform (PPP2R5B), mRNA.	FLJ35411; B56B; PR61B
DONSON	141	235.1	0.0013	0	21.0533	0.00784639	1.66738	0.737579	990725	NM_145794.1	NM_017613.2	ILMN_1758629	Homo sapiens downstream neighbor of SON (DONSON), mRNA.	B17; C21orf60; DKFZP434M035
NDUFA6	488.1	813.8	0	0	37.6341	0.000172421	1.66728	0.737498	6580132	NM_002490.3	NM_002490.3	ILMN_3238269	Homo sapiens NADH dehydrogenase (ubiquinone) 1 alpha subcomplex, 6, 14kDa (NDUFA6), nuclear gene encoding mitochondrial protein, mRNA.	CI-B14; B14; LYRM6; NADHB14
LOC100128525	221	368.3	0	0	20.2928	0.00934803	1.66652	0.736835	7210474	XM_001718335.1	XM_001718335.1	ILMN_3270542	PREDICTED: Homo sapiens similar to hCG1641472 (LOC100128525), mRNA.
TMEM56	84.2	140.3	0.0013	0	21.1422	0.00768741	1.66627	0.736623	540647	NM_152487.1	NM_152487.1	ILMN_1782429	Homo sapiens transmembrane protein 56 (TMEM56), mRNA.	MGC102912; FLJ31842
HMGN4	1695.5	2823.8	0	0	40.3293	9.26979e-05	1.66547	0.735927	5270689	NM_006353.2	NM_006353.2	ILMN_1700518	Homo sapiens high mobility group nucleosomal binding domain 4 (HMGN4), mRNA.	MGC5145; NHC; HMG17L3
KTN1	1250	2080.6	0	0	39.8609	0.000103255	1.66448	0.735072	4730148	NM_004986.2	NM_004986.2	ILMN_2339202	Homo sapiens kinectin 1 (kinesin receptor) (KTN1), transcript variant 4, mRNA.	KIAA0004; MGC133337; MU-RMS-40.19; CG1; KNT
ITM2B	3179.8	5286.9	0	0	34.5077	0.000354185	1.66265	0.733486	6380315	NM_021999.2	NM_021999.2	ILMN_1751708	Homo sapiens integral membrane protein 2B (ITM2B), mRNA.	E3-16; BRICD2B; FBD; E25B; BRI; BRI2; ABRI
CST6	214.5	356.3	0	0	32.1087	0.000615361	1.66107	0.732115	1070333	NM_001323.2	NM_001323.2	ILMN_1698666	Homo sapiens cystatin E/M (CST6), mRNA.
ZNF433	119.7	198.8	0.0013	0	25.6689	0.00271088	1.66082	0.731895	2600674	NM_152602.1	NM_001080411.1	ILMN_1718950	Homo sapiens zinc finger protein 433 (ZNF433), mRNA.	FLJ40981
LOC653108	89.9	149.3	0.0013	0	21.8344	0.00655481	1.66073	0.731821	1400543	XM_930914.1	XR_016129.1	ILMN_1785900	PREDICTED: Homo sapiens similar to coxsackie virus and adenovirus receptor precursor (LOC653108), mRNA.
ABHD15	118	195.9	0.0013	0	25.4755	0.00283433	1.66017	0.731331	5340450	NM_198147.1	NM_198147.1	ILMN_1769390	Homo sapiens abhydrolase domain containing 15 (ABHD15), mRNA.
RAB6A	307.8	510.9	0	0	32.8694	0.000516488	1.65984	0.731048	4050349	NM_198896.1	NM_198896.1	ILMN_2377862	Homo sapiens RAB6A, member RAS oncogene family (RAB6A), transcript variant 2, mRNA.	RAB6B; RAB6A'; RAB6
G3BP2	423.6	703	0	0	34.2475	0.000376054	1.65958	0.730822	4540647	NM_203504.1	NM_203504.1	ILMN_2381758	Homo sapiens GTPase activating protein (SH3 domain) binding protein 2 (G3BP2), transcript variant 3, mRNA.
TSPYL3	106.5	176.6	0.0013	0	21.3676	0.00729861	1.65822	0.729632	3870400	XR_001421.1	XR_001421.1	ILMN_1737360	PREDICTED: Homo sapiens TSPY-like 3 (pseudogene) (TSPYL3), misc RNA.
USP8	162.5	269.4	0.0013	0	29.1988	0.0012026	1.65785	0.72931	6770634	NM_005154.2	NM_005154.2	ILMN_2094587	Homo sapiens ubiquitin specific peptidase 8 (USP8), mRNA.	KIAA0055; FLJ34456; MGC129718; UBPY; HumORF8
TMEM173	289.1	479.1	0	0	34.1921	0.000380882	1.65721	0.728758	3460008	NM_198282.1	NM_198282.1	ILMN_2145116	Homo sapiens transmembrane protein 173 (TMEM173), nuclear gene encoding mitochondrial protein, mRNA.	FLJ38577
LOC124220	91.8	152.1	0.0013	0	21.9449	0.00639013	1.65686	0.728454	1470014	NM_145252.1	NM_145252.1	ILMN_1753139	Homo sapiens similar to common salivary protein 1 (LOC124220), mRNA.	HRPE773; PRO1567
IFI6	4977.2	8239.2	0	0	28.559	0.00139348	1.65539	0.72717	1010246	NM_022872.2	NM_022872.2	ILMN_2347798	Homo sapiens interferon, alpha-inducible protein 6 (IFI6), transcript variant 2, mRNA.	IFI-6-16; 6-16; IFI616; G1P3; FAM14C
PTER	105.9	175.3	0.0013	0	23.8125	0.00415671	1.65534	0.727123	6130382	NM_030664.3	NM_030664.3	ILMN_1795336	Homo sapiens phosphotriesterase related (PTER), transcript variant 2, mRNA.	RPR-1
LOC389787	7279.2	12044.2	0	0	40.3758	9.17107e-05	1.6546	0.726487	160047	XM_497072.2	XM_497072.2	ILMN_1665823	PREDICTED: Homo sapiens similar to Translationally-controlled tumor protein (TCTP) (p23) (Histamine-releasing factor) (HRF) (Fortilin) (LOC389787), mRNA.
ZNF17	349.5	578.2	0	0	35.1514	0.000305394	1.65436	0.726276	4850600	NM_006959.1	NM_006959.2	ILMN_1751692	Homo sapiens zinc finger protein 17 (ZNF17), mRNA.	KIAA1947; FLJ46058; FLJ46615; HPF3; FLJ40864; KOX10
IL27RA	430.2	711.7	0	0	36.2138	0.000239122	1.65435	0.726262	4250735	NM_004843.2	NM_004843.2	ILMN_1688152	Homo sapiens interleukin 27 receptor, alpha (IL27RA), mRNA.	zcytor1; WSX1; IL27R; TCCR; CRL1
ASB8	255	421.7	0	0	33.0642	0.000493833	1.65373	0.72572	2490441	NM_024095.3	NM_024095.3	ILMN_1783675	Homo sapiens ankyrin repeat and SOCS box-containing 8 (ASB8), mRNA.	FLJ21255; MGC5540; PP14212
ZDHHC14	132.4	218.9	0.0013	0	26.5671	0.0022044	1.65332	0.725369	7610091	NM_024630.2	NM_024630.2	ILMN_2309926	Homo sapiens zinc finger, DHHC-type containing 14 (ZDHHC14), transcript variant 1, mRNA.	FLJ20984; NEW1CP
SPAG9	1265.4	2091.3	0	0	39.0357	0.000124862	1.65268	0.724807	1770730	NM_003971.3	NM_003971.3	ILMN_2263718	Homo sapiens sperm associated antigen 9 (SPAG9), mRNA.	FLJ34602; MGC14967; MGC117291; FLJ26141; JLP; HLC4; FLJ13450; PHET; MGC74461; HSS; PIG6; FLJ14006; KIAA0516
RBCK1	793.7	1310.7	0	0	38.0626	0.000156221	1.65138	0.723672	2510523	NM_006462.2	NM_031229.2	ILMN_1751330	Homo sapiens RanBP-type and C3HC4-type zinc finger containing 1 (RBCK1), transcript variant 2, mRNA.	XAP4; RNF54; ZRANB4; RBCK2; UBCE7IP3; C20orf18; HOIL1
RAB23	1417.7	2340.8	0	0	39.0848	0.000123458	1.65113	0.723449	6020719	NM_016277.3	NM_016277.3	ILMN_2346997	Homo sapiens RAB23, member RAS oncogene family (RAB23), transcript variant 1, mRNA.	HSPC137; MGC8900; DKFZp781H0695
CPE	309.7	511.2	0	0	22.3429	0.00583056	1.65063	0.723016	5390687	NM_001873.1	NM_001873.1	ILMN_1731374	Homo sapiens carboxypeptidase E (CPE), mRNA.
PIGS	190.8	314.9	0	0	28.6121	0.00137654	1.65042	0.722833	2030520	NM_033198.2	NM_033198.2	ILMN_1691291	Homo sapiens phosphatidylinositol glycan anchor biosynthesis, class S (PIGS), mRNA.	FLJ45226; DKFZp686K20216
NAB1	230.8	380.9	0	0	24.3342	0.00368621	1.65035	0.722769	6250040	NM_005966.3	NM_005966.3	ILMN_1774617	Homo sapiens NGFI-A binding protein 1 (EGR1 binding protein 1) (NAB1), mRNA.
ERMP1	432.3	713.1	0	0	35.8967	0.000257235	1.64955	0.722072	7380601	NM_024896.2	NM_024896.2	ILMN_1751425	Homo sapiens endoplasmic reticulum metallopeptidase 1 (ERMP1), mRNA.	FXNA; KIAA1815; bA207C16.3
DTL	87.2	143.7	0.0013	0	20.8548	0.00821334	1.64794	0.72066	5570296	NM_016448.1	NM_016448.1	ILMN_1779711	Homo sapiens denticleless homolog (Drosophila) (DTL), mRNA.	RAMP; DCAF2; CDT2; L2DTL
WBP5	1441.6	2374.6	0	0	38.8275	0.000130994	1.6472	0.720014	1660750	NM_001006614.1	NM_001006614.1	ILMN_2340935	Homo sapiens WW domain binding protein 5 (WBP5), transcript variant 4, mRNA.	DKFZp313K1940; TCEAL9
LOC644310	343.4	565.4	0	0	23.8	0.00416869	1.64648	0.719382	3850452	XM_927480.1	XM_938150.2	ILMN_1652215	PREDICTED: Homo sapiens similar to ubiquinol-cytochrome c reductase complex (LOC644310), mRNA.
TTC37	375.8	618.7	0	0	26.0749	0.00246894	1.64635	0.719275	6660709	NM_014639.2	NM_014639.2	ILMN_1795911	Homo sapiens tetratricopeptide repeat domain 37 (TTC37), mRNA.	MGC32587; TTC37
ARMCX5	339.6	559	0	0	34.4451	0.000359327	1.64605	0.719012	1580619	NM_022838.2	NM_022838.2	ILMN_1741156	Homo sapiens armadillo repeat containing, X-linked 5 (ARMCX5), mRNA.	FLJ13382; DKFZp686A22185; FLJ12969
SERPINB7	1729.3	2846.1	0	0	30.7288	0.000845512	1.64581	0.718798	450463	NM_003784.2	NM_003784.2	ILMN_2395139	Homo sapiens serpin peptidase inhibitor, clade B (ovalbumin), member 7 (SERPINB7), transcript variant 1, mRNA.	MEGSIN; MGC120014; MGC120015; DKFZp686D06190
MAPK9	186.8	307.4	0	0	29.9392	0.0010141	1.64561	0.718623	5360719	NM_002752.3	NM_002752.3	ILMN_2400297	Homo sapiens mitogen-activated protein kinase 9 (MAPK9), transcript variant JNK2-a2, mRNA.	SAPK; JNK2B; JNK2BETA; p54aSAPK; p54a; JNK2ALPHA; PRKM9; JNK2A; JNK-55; JNK2
ZNF302	647	1064.6	0	0	35.4372	0.000285943	1.64544	0.718474	5490524	NM_018443.2	NM_018443.2	ILMN_2307450	Homo sapiens zinc finger protein 302 (ZNF302), transcript variant 1, mRNA.	HSD16; ZNF327; MST154; ZNF135L; ZNF140L; MSTP154
SLC35B3	175.7	289.1	0	0	25.9349	0.00254982	1.64542	0.718454	6220630	NM_015948.2	NM_015948.2	ILMN_1682910	Homo sapiens solute carrier family 35, member B3 (SLC35B3), mRNA.	PAPST2; C6orf196; CGI-19
OPN3	535.2	880.6	0	0	36.4887	0.000224455	1.64537	0.718409	780021	NM_001030012.1	NM_014322.2	ILMN_1716988	Homo sapiens opsin 3 (OPN3), mRNA.	ECPN
CCNB1IP1	223.8	368.1	0	0	29.9321	0.00101576	1.64477	0.717888	6450397	NM_021178.2	NM_182849.1	ILMN_1752394	Homo sapiens cyclin B1 interacting protein 1 (CCNB1IP1), transcript variant 2, mRNA.	C14orf18; HEI10
TMEM62	368.5	606	0	0	22.628	0.00546009	1.6445	0.717653	5050735	NM_024956.3	NM_024956.3	ILMN_1745807	Homo sapiens transmembrane protein 62 (TMEM62), mRNA.	FLJ23375
RNF24	298.1	490	0	0	31.6335	0.000686515	1.64374	0.716985	2640471	NM_007219.2	NM_007219.2	ILMN_1717809	Homo sapiens ring finger protein 24 (RNF24), mRNA.	G1L
LOC100129362	3140.4	5160.2	0	0	26.6443	0.00216556	1.64317	0.716479	290095	XM_001721430.1	XM_001721430.1	ILMN_3264112	PREDICTED: Homo sapiens hypothetical protein LOC100129362 (LOC100129362), mRNA.
CYB5B	2303.6	3783.3	0	0	38.9515	0.000127306	1.64234	0.715755	510474	NM_030579.1	NM_030579.2	ILMN_1684321	Homo sapiens cytochrome b5 type B (outer mitochondrial membrane) (CYB5B), nuclear gene encoding mitochondrial protein, mRNA.	OMB5; CYB5-M; DKFZp686M0619
FKBP14	594.9	976.6	0	0	28.9294	0.00127956	1.64162	0.715121	4150753	NM_017946.2	NM_017946.2	ILMN_2150294	Homo sapiens FK506 binding protein 14, 22 kDa (FKBP14), mRNA.	FLJ20731; FKBP22
ZNF18	147.3	241.8	0.0013	0	27.2255	0.00189431	1.64155	0.715057	1230274	NM_144680.2	NM_144680.2	ILMN_1806713	Homo sapiens zinc finger protein 18 (ZNF18), mRNA.	KOX11; ZKSCAN6; HDSG1; ZNF535; Zfp535
ATP1B3	1646.8	2699.5	0	0	25.5302	0.00279885	1.63924	0.713027	4220632	NM_001679.2	XM_001133534.1	ILMN_1759628	PREDICTED: Homo sapiens ATPase, Na+/K+ transporting, beta 3 polypeptide, transcript variant 2 (ATP1B3), mRNA.
FTSJD1	211.6	346.6	0	0	21.2997	0.00741361	1.638	0.711932	5570615	NM_018348.4	NM_018348.5	ILMN_1814573	Homo sapiens FtsJ methyltransferase domain containing 1 (FTSJD1), transcript variant 1, mRNA.
IFITM1	3862.9	6326.9	0	0	32.0087	0.000629695	1.63786	0.711814	5360156	NM_003641.2	NM_003641.3	ILMN_1801246	Homo sapiens interferon induced transmembrane protein 1 (9-27) (IFITM1), mRNA.	LEU13; 9-27; CD225; IFI17
MX1	10149.7	16620.5	0	0	24.5102	0.00353981	1.63754	0.711527	1690066	NM_002462.2	NM_002462.2	ILMN_1662358	Homo sapiens myxovirus (influenza virus) resistance 1, interferon-inducible protein p78 (mouse) (MX1), mRNA.	MxA; IFI78; MX; IFI-78K
DUSP22	115.3	188.6	0.0013	0	24.0195	0.00396324	1.63573	0.709937	610072	NM_020185.3	NM_020185.3	ILMN_1730765	Homo sapiens dual specificity phosphatase 22 (DUSP22), mRNA.	MKPX; VHX; JSP1; JKAP
GALNT4	172.1	281.5	0	0	21.1055	0.00775265	1.63568	0.709888	7320717	NM_003774.3	NM_003774.3	ILMN_1739297	Homo sapiens UDP-N-acetyl-alpha-D-galactosamine:polypeptide N-acetylgalactosaminyltransferase 4 (GalNAc-T4) (GALNT4), mRNA.	GalNAcT4; GALNAC-T4
SRP19	1033.7	1690.5	0	0	20.1948	0.00956137	1.63539	0.709632	4210431	NM_003135.1	NM_003135.1	ILMN_2192032	Homo sapiens signal recognition particle 19kDa (SRP19), mRNA.
ATP5S	207.6	339.4	0	0	27.2412	0.00188747	1.63487	0.70918	2120100	NM_001003803.1	NM_001003803.1	ILMN_1700625	Homo sapiens ATP synthase, H+ transporting, mitochondrial F0 complex, subunit s (factor B) (ATP5S), nuclear gene encoding mitochondrial protein, transcript variant 1, mRNA.	ATPW; HSU79253
LOC653071	1208.9	1975.8	0	0	37.6632	0.000171269	1.63438	0.708742	6760343	XM_930721.1	XM_930721.1	ILMN_1659365	PREDICTED: Homo sapiens similar to CG32820-PA, isoform A, transcript variant 5 (LOC653071), mRNA.
SLC38A1	1239.2	2023.8	0	0	33.8185	0.000415097	1.63315	0.707658	7320382	NM_030674.2	NM_030674.3	ILMN_1769911	Homo sapiens solute carrier family 38, member 1 (SLC38A1), transcript variant 1, mRNA.	ATA1; SAT1; SNAT1; NAT2
IMPAD1	244.7	399.5	0	0	28.2102	0.00151001	1.63261	0.707181	1110367	NM_017813.2	NM_017813.2	ILMN_1696311	Homo sapiens inositol monophosphatase domain containing 1 (IMPAD1), mRNA.	IMPA3; FLJ20421
F11R	820	1338.3	0	0	36.7831	0.000209744	1.63207	0.706706	3850561	NM_144504.1	NM_144504.1	ILMN_2342033	Homo sapiens F11 receptor (F11R), transcript variant 5, mRNA.	JAM; JAM-A; PAM-1; JAM1; JAM-1; JAMA; JCAM; KAT; CD321
BEX4	139	226.7	0.0013	0	25.9357	0.00254935	1.63094	0.7057	1110615	NM_001080425.1	NM_001080425.1	ILMN_2351638	Homo sapiens BEX family member 4 (BEX4), mRNA.	BEXL1; BEX4; FLJ10097
OSBPL6	114.4	186.5	0.0013	0	22.8233	0.00521999	1.63024	0.705089	4590092	NM_145739.1	NM_032523.2	ILMN_1756935	Homo sapiens oxysterol binding protein-like 6 (OSBPL6), transcript variant 1, mRNA.	ORP6; MGC59642; FLJ36583
RAB21	555.6	905.7	0	0	34.7218	0.000337148	1.63013	0.704987	1770661	NM_014999.1	NM_014999.2	ILMN_1746856	Homo sapiens RAB21, member RAS oncogene family (RAB21), mRNA.	KIAA0118
LOC100130764	104	169.4	0.0013	0	22.286	0.00590745	1.62885	0.70385	4670593	XM_001723713.1	XM_001723713.1	ILMN_3256926	PREDICTED: Homo sapiens p150-like (LOC100130764), mRNA.
EIF5A2	107	174.2	0.0013	0	22.6641	0.00541489	1.62804	0.703134	2190356	NM_020390.5	NM_020390.5	ILMN_1735151	Homo sapiens eukaryotic translation initiation factor 5A2 (EIF5A2), mRNA.	EIF-5A2; eIF5AII
EARS2	138.2	224.9	0.0013	0	25.6998	0.00269166	1.62735	0.702526	1170156	NM_133451.1	NR_003501.1	ILMN_1758750	Homo sapiens glutamyl-tRNA synthetase 2, mitochondrial (putative) (EARS2), transcript variant 2, non-coding RNA.	MSE1; KIAA1970
LOC100131139	388.4	631.7	0	0	30.5569	0.00087965	1.62642	0.701696	4480528	XR_037336.1	XR_037336.1	ILMN_3286809	PREDICTED: Homo sapiens misc_RNA (LOC100131139), miscRNA.
PJA2	1612.4	2621.9	0	0	37.4528	0.000179771	1.62609	0.701403	520431	NM_014819.2	NM_014819.3	ILMN_1688702	Homo sapiens praja 2, RING-H2 motif containing (PJA2), mRNA.	KIAA0438; RNF131; Neurodap1
SGK	837.1	1360.9	0	0	36.3883	0.000229705	1.62573	0.701089	4390450	NM_005627.2	NM_005627.2	ILMN_1702487	Homo sapiens serum/glucocorticoid regulated kinase (SGK), mRNA.	SGK1
TMEM188	355.2	576.9	0	0	33.2514	0.000472999	1.62416	0.69969	5340148	NM_153261.3	NM_153261.4	ILMN_1653134	Homo sapiens transmembrane protein 188 (TMEM188), mRNA.	C16orf69; FLJ38101; DKFZp313D2416
GBAS	697.6	1132.2	0	0	23.0355	0.00497107	1.62299	0.698657	270376	NM_001483.1	NM_001483.1	ILMN_1778611	Homo sapiens glioblastoma amplified sequence (GBAS), mRNA.	NIPSNAP2
SHROOM4	310.5	503.8	0	0	21.3029	0.00740815	1.62254	0.698258	5270064	NM_020717.2	NM_020717.2	ILMN_2206188	Homo sapiens shroom family member 4 (SHROOM4), mRNA.	KIAA1202
FCAR	300.3	487.2	0	0	24.8599	0.00326595	1.62238	0.69811	4250193	NM_133279.1	NM_133279.1	ILMN_2279367	Homo sapiens Fc fragment of IgA, receptor for (FCAR), transcript variant 9, mRNA.	CD89
PSMB8	699.1	1133.7	0	0	22.5533	0.00555482	1.62166	0.697468	7210326	NM_004159.4	NM_004159.4	ILMN_2390299	Homo sapiens proteasome (prosome, macropain) subunit, beta type, 8 (large multifunctional peptidase 7) (PSMB8), transcript variant 1, mRNA.	D6S216; LMP7; RING10; MGC1491; D6S216E
ZNF33B	228.1	369.7	0	0	20.4413	0.00903379	1.62078	0.696689	4120008	NM_006955.1	NM_006955.1	ILMN_1742935	Homo sapiens zinc finger protein 33B (ZNF33B), mRNA.	FLJ23327; MGC129696; KOX2; ZNF11B; KOX31
ZNF227	97.5	158	0.0013	0	20.8543	0.00821429	1.62051	0.69645	1470187	NM_182490.1	NM_182490.1	ILMN_1721034	Homo sapiens zinc finger protein 227 (ZNF227), mRNA.
C1ORF97	239.7	388.1	0	0	30.4226	0.000907277	1.61911	0.695199	6020315	NM_032705.3	NM_032705.3	ILMN_2047354	Homo sapiens chromosome 1 open reading frame 97 (C1orf97), mRNA.	MGC14801; FLJ27348; RP11-318L16.3; FLJ27347
RAB23	387.3	626.3	0	0	33.2162	0.000476848	1.61709	0.693402	3930047	NM_016277.3	NM_016277.3	ILMN_1667417	Homo sapiens RAB23, member RAS oncogene family (RAB23), transcript variant 1, mRNA.	HSPC137; MGC8900; DKFZp781H0695
CSRP2	837.7	1354.4	0	0	31.2829	0.000744235	1.61681	0.693148	1990152	NM_001321.1	NM_001321.1	ILMN_1660806	Homo sapiens cysteine and glycine-rich protein 2 (CSRP2), mRNA.	CRP2; LMO5; SmLIM
ZNF483	241.9	391.1	0	0	30.3698	0.000918375	1.61678	0.693127	4040360	NM_001007169.1	NM_001007169.1	ILMN_2279834	Homo sapiens zinc finger protein 483 (ZNF483), transcript variant 2, mRNA.	ZKSCAN16
DSTN	4992.4	8064.6	0	0	37.4093	0.000181581	1.61538	0.691869	3190634	NM_006870.3	NM_006870.3	ILMN_2380698	Homo sapiens destrin (actin depolymerizing factor) (DSTN), transcript variant 1, mRNA.	ACTDP; bA462D18.2; ADF
CYP2J2	113.9	183.9	0.0013	0	22.7466	0.005313	1.61457	0.691154	1570661	NM_000775.2	NM_000775.2	ILMN_1758731	Homo sapiens cytochrome P450, family 2, subfamily J, polypeptide 2 (CYP2J2), mRNA.	CPJ2
CXXC5	252.3	407.2	0	0	30.5138	0.000888423	1.61395	0.690597	1010048	NM_016463.5	NM_016463.5	ILMN_1745256	Homo sapiens CXXC finger 5 (CXXC5), mRNA.	HSPC195
LOC100131091	154.3	248.9	0.0013	0	22.8969	0.00513228	1.61309	0.689828	6980681	XM_001718395.1	XM_001718395.1	ILMN_3276203	PREDICTED: Homo sapiens hypothetical LOC100131091 (LOC100131091), mRNA.
MORF4L1	3809.8	6132.4	0	0	32.0323	0.000626282	1.60964	0.686737	4900343	NM_006791.2	NM_206839.1	ILMN_1760676	Homo sapiens mortality factor 4 like 1 (MORF4L1), transcript variant 2, mRNA.	Eaf3; S863-6; MORFRG15; FWP006; MGC10631; MRG15; HsT17725
LOC727821	1288.1	2073.2	0	0	23.9231	0.00405219	1.6095	0.686615	4260397	XR_037166.1	XR_037166.1	ILMN_3211887	PREDICTED: Homo sapiens misc_RNA (LOC727821), miscRNA.
SGPL1	351	564.8	0	0	32.2066	0.000601645	1.60912	0.686269	3370273	NM_003901.2	NM_003901.2	ILMN_1761531	Homo sapiens sphingosine-1-phosphate lyase 1 (SGPL1), mRNA.	KIAA1252; SPL; FLJ13811
ZNF518B	310.2	499.1	0	0	31.5412	0.000701262	1.60896	0.68613	1050132	NM_053042.2	NM_053042.2	ILMN_1682449	Homo sapiens zinc finger protein 518B (ZNF518B), mRNA.
ZNF614	280.7	451.6	0	0	24.2707	0.0037405	1.60884	0.686016	2450053	NM_025040.2	NM_025040.2	ILMN_1763641	Homo sapiens zinc finger protein 614 (ZNF614), mRNA.	FLJ21941; MGC120638
C9ORF6	135.8	218.3	0.0013	0	24.4525	0.00358715	1.60751	0.684829	4490348	NM_017832.2	NM_017832.2	ILMN_1685104	Homo sapiens chromosome 9 open reading frame 6 (C9orf6), mRNA.	CG-8; FLJ20457
DFNA5	1151.2	1849.5	0	0	35.6172	0.000274334	1.60658	0.683997	580403	NM_004403.1	NM_004403.2	ILMN_1670145	Homo sapiens deafness, autosomal dominant 5 (DFNA5), transcript variant 1, mRNA.	ICERE-1
SLC37A3	414.1	664.3	0	0	32.6934	0.000537849	1.6042	0.681856	3420332	NM_032295.2	NM_032295.2	ILMN_2307598	Homo sapiens solute carrier family 37 (glycerol-3-phosphate transporter), member 3 (SLC37A3), transcript variant 2, mRNA.	MGC32939
COG5	218.6	350.6	0	0	28.275	0.00148765	1.60384	0.681533	6580379	NM_006348.2	NM_006348.2	ILMN_2399877	Homo sapiens component of oligomeric golgi complex 5 (COG5), transcript variant 1, mRNA.	GOLTC1; GTC90
DENND4B	221.3	354.9	0	0	20.1856	0.00958164	1.60371	0.681409	5690324	NM_014856.2	NM_014856.2	ILMN_3245066	Homo sapiens DENN/MADD domain containing 4B (DENND4B), mRNA.	DKFZp762N174; FLJ26202; KIAA0476
CHES1	306	490.7	0	0	31.1159	0.00077341	1.60359	0.68131	4230470	NM_005197.2	NM_005197.2	ILMN_2106902	Homo sapiens checkpoint suppressor 1 (CHES1), mRNA.	C14orf116; FOXN3; PRO1635
ZNF627	734.5	1177.7	0	0	34.5218	0.000353037	1.6034	0.681138	240132	NM_145295.2	NM_145295.2	ILMN_2197519	Homo sapiens zinc finger protein 627 (ZNF627), mRNA.	FLJ90365
TMEM64	552	884.5	0	0	33.6476	0.000431758	1.60236	0.680194	6270600	NM_001008495.2	NM_001008495.2	ILMN_2150402	Homo sapiens transmembrane protein 64 (TMEM64), mRNA.	DKFZp762C1112
TM4SF19	556.7	891.6	0	0	33.6137	0.000435141	1.60158	0.679497	3800706	NM_138461.2	NM_138461.2	ILMN_2413644	Homo sapiens transmembrane 4 L six family member 19 (TM4SF19), mRNA.	OCTM4
DPP4	172.7	276.2	0	0	26.4686	0.00225497	1.59931	0.677445	4830255	NM_001935.3	NM_001935.3	ILMN_1692535	Homo sapiens dipeptidyl-peptidase 4 (DPP4), mRNA.	CD26; DPPIV; ADCP2; ADABP; TP103
CLGN	175	279.8	0	0	25.9311	0.00255205	1.59886	0.677041	6650327	NM_004362.1	NM_004362.1	ILMN_2050813	Homo sapiens calmegin (CLGN), mRNA.
ARRDC2	275.2	439.6	0	0	30.0571	0.000986938	1.59738	0.675711	7000609	NM_015683.1	NM_015683.1	ILMN_1655612	Homo sapiens arrestin domain containing 2 (ARRDC2), transcript variant 1, mRNA.	CLONE24945; PP2703
ADIPOR2	476.5	760.4	0	0	32.672	0.000540505	1.5958	0.674282	6960685	NM_024551.2	NM_024551.2	ILMN_2224833	Homo sapiens adiponectin receptor 2 (ADIPOR2), mRNA.	MGC4640; ACDCR2; PAQR2; FLJ21432
PGM2	119	189.9	0.0013	0	22.3495	0.0058217	1.5958	0.674278	4830504	NM_018290.2	NM_018290.2	ILMN_1673543	Homo sapiens phosphoglucomutase 2 (PGM2), mRNA.	MSTP006; FLJ10983
RBM47	497.7	794.2	0	0	23.5535	0.00441215	1.59574	0.674226	2320576	NM_019027.3	NM_019027.3	ILMN_3306730	Homo sapiens RNA binding motif protein 47 (RBM47), transcript variant 2, mRNA.	DKFZp686F02235; FLJ21344; FLJ20273; FLJ21643
PALLD	1221.3	1948.8	0	0	34.9283	0.000321492	1.59568	0.674168	3780053	NM_016081.2	NM_016081.3	ILMN_1698732	Homo sapiens palladin, cytoskeletal associated protein (PALLD), transcript variant 2, mRNA.	CGI-151; PNCA1; KIAA0992; FLJ22190; SIH002; FLJ38193; FLJ39139
SHISA5	5264	8393.2	0	0	35.9023	0.000256903	1.59445	0.673061	160731	NM_016479.3	NM_016479.3	ILMN_2139100	Homo sapiens shisa homolog 5 (Xenopus laevis) (SHISA5), mRNA.
ISCA1	471.6	751.1	0	0	32.441	0.000570033	1.59266	0.671441	5960221	NM_030940.3	NM_030940.3	ILMN_2219556	Homo sapiens iron-sulfur cluster assembly 1 homolog (S. cerevisiae) (ISCA1), mRNA.	hIscA; RP11-507D14.2; HBLD2; ISA1; MGC4276
ZNF616	146.5	233	0.0013	0	24.4084	0.00362376	1.59044	0.669429	150291	NM_178523.3	NM_178523.3	ILMN_1719219	Homo sapiens zinc finger protein 616 (ZNF616), mRNA.	MGC149778; MGC45556
TMEM17	1286.3	2045.7	0	0	23.2967	0.00468091	1.59038	0.669367	4670577	NM_198276.1	NM_198276.1	ILMN_2210386	Homo sapiens transmembrane protein 17 (TMEM17), mRNA.	FLJ34583
MFF	107.4	170.8	0.0013	0	20.9229	0.00808556	1.59032	0.669314	2100068	NM_020194.4	NM_020194.4	ILMN_2198408	Homo sapiens mitochondrial fission factor (MFF), nuclear gene encoding mitochondrial protein, mRNA.	MGC110913; GL004; DKFZp666J168
DENR	2382.5	3788.6	0	0	35.2111	0.000301224	1.59018	0.669189	7330164	NM_003677.3	NM_003677.3	ILMN_1760954	Homo sapiens density-regulated protein (DENR), mRNA.	DRP; DRP1; SMAP-3
DSC3	245.5	390	0	0	25.2433	0.00298999	1.58859	0.667751	1440465	NM_024423.1	NM_024423.1	ILMN_1765363	Homo sapiens desmocollin 3 (DSC3), transcript variant Dsc3b, mRNA.	DSC1; DSC4; CDHF3; DSC; HT-CP; DSC2
SEZ6L2	168.2	267.2	0.0013	0	22.3082	0.00587733	1.58859	0.667742	1090521	NM_201575.1	NM_201575.1	ILMN_2413780	Homo sapiens seizure related 6 homolog (mouse)-like 2 (SEZ6L2), transcript variant 2, mRNA.	FLJ90517; PSK-1
RAP2C	667.5	1060.1	0	0	33.2133	0.000477167	1.58816	0.667361	4760438	NM_021183.3	NM_021183.3	ILMN_1773561	Homo sapiens RAP2C, member of RAS oncogene family (RAP2C), mRNA.	DKFZp313B211
ZNF177	115.2	182.9	0.0013	0	21.6159	0.00689303	1.58767	0.666914	5820494	NM_003451.1	NM_003451.1	ILMN_1787539	Homo sapiens zinc finger protein 177 (ZNF177), mRNA.	PIGX
DSCR3	643.7	1021.7	0	0	33.0605	0.000494254	1.58723	0.666511	7320437	NM_006052.1	NM_006052.1	ILMN_1717099	Homo sapiens Down syndrome critical region gene 3 (DSCR3), mRNA.	DCRA; MGC117385; DSCRA
SNX16	243.2	386	0	0	28.3202	0.00147224	1.58717	0.666458	940324	NM_022133.2	NM_022133.2	ILMN_1787415	Homo sapiens sorting nexin 16 (SNX16), transcript variant 1, mRNA.	DKFZp666H147
ALG13	118.1	187.4	0.0013	0	20.8099	0.0082987	1.58679	0.666112	730520	NM_018466.2	NM_018466.2	ILMN_2147503	Homo sapiens asparagine-linked glycosylation 13 homolog (S. cerevisiae) (ALG13), mRNA.	YGL047W; GLT28D1; MDS031
C10ORF75	625	991.5	0	0	23.5639	0.00440159	1.5864	0.665757	7330730	XR_041972.1	XR_041972.1	ILMN_3268880	PREDICTED: Homo sapiens misc_RNA (C10orf75), miscRNA.
MTPN	4717.6	7479	0	0	35.2024	0.000301828	1.58534	0.664792	4210128	NM_145808.1	NM_145808.1	ILMN_2180682	Homo sapiens myotrophin (MTPN), mRNA.	V-1; FLJ31098; GCDP
TMEM189-UBE2V1	156	247.1	0.0013	0	24.6346	0.00343985	1.58397	0.663549	2320041	NM_199203.1	NM_199203.1	ILMN_1677446	Homo sapiens TMEM189-UBE2V1 readthrough transcript (TMEM189-UBE2V1), transcript variant 1, mRNA.	UBE2V1; CROC-1B
LARP6	355.1	562.4	0	0	30.6243	0.000866104	1.58378	0.663371	4830433	NM_018357.2	NM_018357.2	ILMN_1752810	Homo sapiens La ribonucleoprotein domain family, member 6 (LARP6), transcript variant 1, mRNA.	FLJ11196; ACHN
FUT11	743.6	1177.5	0	0	33.1662	0.00048237	1.58351	0.663128	70553	NM_173540.1	NM_173540.2	ILMN_1678862	Homo sapiens fucosyltransferase 11 (alpha (1,3) fucosyltransferase) (FUT11), mRNA.	MGC33202; MGC119339; MGC119338
NUP43	538.5	852.7	0	0	29.8855	0.00102672	1.58347	0.663092	6580612	NM_024647.4	NM_024647.4	ILMN_1661432	Homo sapiens nucleoporin 43kDa (NUP43), transcript variant 2, mRNA.	p42; FLJ13287; bA350J20.1
UEVLD	197.2	312.2	0	0	26.7005	0.00213772	1.58316	0.662811	2070332	NM_018314.2	NM_018314.3	ILMN_1711452	Homo sapiens UEV and lactate/malate dehyrogenase domains (UEVLD), transcript variant 2, mRNA.	ATTP; FLJ11068; UEV3
GABPB2	569.2	901	0	0	32.4219	0.000572545	1.58292	0.662591	7200431	NM_181427.2	NM_016655.3	ILMN_1761147	Homo sapiens GA binding protein transcription factor, beta subunit 2 (GABPB2), transcript variant gamma-2, mRNA.	NRF2B2; GABPB; E4TF1-47; E4TF1; NRF2B1; E4TF1B; E4TF1-53; BABPB2; GABPB1
C11ORF17	198.6	314.3	0	0	26.7628	0.00210727	1.58258	0.662277	2190753	NM_020642.2	NM_182901.2	ILMN_1788356	Homo sapiens chromosome 11 open reading frame 17 (C11orf17), transcript variant 1, mRNA.	BCA3; AKIP1
TRIM47	356.9	564.7	0	0	30.5484	0.000881374	1.58224	0.661965	840528	NM_033452.2	NM_033452.2	ILMN_1712708	Homo sapiens tripartite motif-containing 47 (TRIM47), mRNA.	GOA; RNF100
ZBTB11	106.5	168.5	0.0013	0	20.4307	0.00905587	1.58216	0.661895	6040379	NM_014415.1	NM_014415.2	ILMN_1691395	Homo sapiens zinc finger and BTB domain containing 11 (ZBTB11), mRNA.	ZNF-U69274; FLJ13426; MGC133303
BIVM	213.9	338.3	0	0	27.2881	0.0018672	1.58158	0.661367	1090367	NM_017693.2	NM_017693.2	ILMN_1805826	Homo sapiens basic, immunoglobulin-like variable motif containing (BIVM), mRNA.	MGC133326
ELOVL5	896.7	1418.2	0	0	33.4187	0.000455124	1.58158	0.661364	4210129	NM_021814.3	NM_021814.3	ILMN_2174369	Homo sapiens ELOVL family member 5, elongation of long chain fatty acids (FEN1/Elo2, SUR4/Elo3-like, yeast) (ELOVL5), mRNA.	HELO1; RP3-483K16.1; dJ483K16.1
FAM69A	204.8	323.9	0	0	26.9482	0.0020192	1.58154	0.661333	2970433	NM_001006605.3	NM_001006605.3	ILMN_3307791	Homo sapiens family with sequence similarity 69, member A (FAM69A), mRNA.	FLJ23493
CRABP1	582.6	921.4	0	0	32.1977	0.000602879	1.58153	0.661322	2510132	NM_004378.1	NM_004378.1	ILMN_1658040	Homo sapiens cellular retinoic acid binding protein 1 (CRABP1), mRNA.	RBP5; CRABPI; CRABP; CRABP-I
ANO10	205.8	325.4	0	0	26.9377	0.00202409	1.58115	0.660971	7040554	NM_018075.2	NM_018075.3	ILMN_1767111	Homo sapiens anoctamin 10 (ANO10), mRNA.	FLJ10375; MGC47890
IFITM2	10872.4	17186.9	0	0	31.513	0.00070583	1.58078	0.660639	1230767	NM_006435.1	NM_006435.2	ILMN_1673352	Homo sapiens interferon induced transmembrane protein 2 (1-8D) (IFITM2), mRNA.	1-8D
GPX2	221.4	349.8	0	0	21.2338	0.00752697	1.57995	0.659875	5090278	NM_002083.2	NM_002083.2	ILMN_2133205	Homo sapiens glutathione peroxidase 2 (gastrointestinal) (GPX2), mRNA.	GPRP; GSHPx-2; GI-GPx; GSHPX-GI
ZNF7	366.7	579.3	0	0	30.4443	0.000902755	1.57977	0.65971	3400070	NM_003416.1	NM_003416.1	ILMN_2137066	Homo sapiens zinc finger protein 7 (ZNF7), mRNA.	HF.16; KOX4; zf30; FLJ38706
EIF2AK2	2619.4	4137.6	0	0	34.5076	0.000354193	1.5796	0.659558	2120079	NM_002759.1	NM_002759.1	ILMN_1706502	Homo sapiens eukaryotic translation initiation factor 2-alpha kinase 2 (EIF2AK2), mRNA.	PRKR; PKR; MGC126524; EIF2AK1
CMAS	838.2	1323.9	0	0	22.8706	0.00516345	1.57946	0.659428	2140379	NM_018686.3	NM_018686.3	ILMN_1714082	Homo sapiens cytidine monophosphate N-acetylneuraminic acid synthetase (CMAS), mRNA.
NDUFA4	10847.1	17122	0	0	23.8894	0.00408376	1.57849	0.658542	4180441	NM_002489.2	NM_002489.2	ILMN_1751258	Homo sapiens NADH dehydrogenase (ubiquinone) 1 alpha subcomplex, 4, 9kDa (NDUFA4), nuclear gene encoding mitochondrial protein, mRNA.	FLJ27440; MGC126843; CI-MLRQ; MLRQ; MGC126845; MGC104422
WWP1	1703.6	2686.1	0	0	33.9629	0.000401523	1.57672	0.656926	1980201	NM_007013.3	NM_007013.3	ILMN_1804328	Homo sapiens WW domain containing E3 ubiquitin protein ligase 1 (WWP1), mRNA.	hSDRP1; Tiul1; AIP5; DKFZp434D2111
PPAP2B	1713.8	2701.1	0	0	27.2166	0.00189819	1.57609	0.656348	7050575	NM_003713.3	NM_003713.3	ILMN_2388800	Homo sapiens phosphatidic acid phosphatase type 2B (PPAP2B), transcript variant 1, mRNA.	VCIP; PAP2-beta; MGC15306; LPP3; PAP2-b; Dri42; PAP-2b
C14ORF149	742.2	1169.3	0	0	32.5979	0.000549807	1.57545	0.655765	1300719	NM_144581.1	NM_144581.1	ILMN_2053281	Homo sapiens chromosome 14 open reading frame 149 (C14orf149), mRNA.	FLJ25436
CAPRIN2	218.4	344	0	0	27.0635	0.0019663	1.57509	0.655436	1980202	NM_023925.3	NM_001002259.1	ILMN_1681118	Homo sapiens caprin family member 2 (CAPRIN2), transcript variant 1, mRNA.	MGC134848; MGC102894; MGC134847; FLJ11391; caprin-2; C1QDC1; EEG-1; FLJ22569; EEG1
CRIP2	999.7	1573.9	0	0	33.1059	0.000489114	1.57437	0.654777	5340246	NM_001312.2	NM_001312.2	ILMN_1694432	Homo sapiens cysteine-rich protein 2 (CRIP2), mRNA.	CRP2; CRIP; ESP1
CUTC	274.2	431.5	0	0	22.954	0.00506524	1.57367	0.654132	3610091	NM_015960.1	NM_015960.2	ILMN_1765044	Homo sapiens cutC copper transporter homolog (E. coli) (CUTC), mRNA.	RP11-483F11.3; CGI-32
HS.571151	211.6	332.9	0	0	25.0189	0.00314855	1.57325	0.653749	7210333	Hs.571151	AV705309	ILMN_1881081	AV705309 ADB Homo sapiens cDNA clone ADBBWE05 5, mRNA sequence
OSTC	3589.6	5646.8	0	0	30.6902	0.000853061	1.5731	0.65361	4540446	NM_021227.2	NM_021227.2	ILMN_3236156	Homo sapiens oligosaccharyltransferase complex subunit (OSTC), mRNA.
HIGD1A	3211.5	5050.5	0	0	20.5417	0.00882734	1.57263	0.653179	7550341	NM_014056.1	NM_014056.1	ILMN_2230016	Homo sapiens HIG1 domain family, member 1A (HIGD1A), mRNA.	HIG1; DKFZP564K247
LOC730432	1797.4	2826.4	0	0	22.8212	0.00522252	1.57249	0.653054	2690300	XM_936257.1	XM_001125680.1	ILMN_1697024	PREDICTED: Homo sapiens similar to serine/threonine/tyrosine interacting protein, transcript variant 1 (LOC730432), mRNA.
SEPHS1	120.2	188.9	0.0013	0	20.0223	0.00994878	1.57155	0.652186	5960544	NM_012247.3	NM_012247.3	ILMN_1673369	Homo sapiens selenophosphate synthetase 1 (SEPHS1), mRNA.	MGC4980; SELD; SPS; SPS1
CLIC4	2367.9	3720.9	0	0	33.8456	0.000412515	1.57139	0.652043	3890193	NM_013943.1	NM_013943.1	ILMN_2063586	Homo sapiens chloride intracellular channel 4 (CLIC4), nuclear gene encoding mitochondrial protein, mRNA.	p64H1; CLIC4L; H1; FLJ38640; DKFZP566G223; huH1
SLFN5	111.9	175.8	0.0013	0	20.1216	0.00972389	1.57105	0.651725	1240725	NM_144975.2	NM_144975.3	ILMN_1769550	Homo sapiens schlafen family member 5 (SLFN5), mRNA.	MGC150612; MGC150611; MGC19764
SEC31A	871.3	1368.6	0	0	32.6139	0.000547785	1.57076	0.651459	5560180	NM_014933.2	NM_014933.2	ILMN_2399896	Homo sapiens SEC31 homolog A (S. cerevisiae) (SEC31A), transcript variant 1, mRNA.	KIAA0905; HSPC334; MGC90305; ABP125; SEC31L1; HSPC275; DKFZp686N07171; ABP130
PNKD	115.9	181.8	0.0013	0	20.7619	0.00839093	1.56859	0.649472	4730349	NM_022572.2	NM_022572.2	ILMN_1774604	Homo sapiens paroxysmal nonkinesiogenic dyskinesia (PNKD), transcript variant 2, mRNA.	FKSG19; KIPP1184; DKFZp564N1362; MR1; FPD1; TAHCCP2; MGC31943; DYT8; KIAA1184; BRP17; MR-1; PDC
CBFB	456.8	716.3	0	0	30.6651	0.000858005	1.56808	0.649001	2600537	NM_001755.2	NM_001755.2	ILMN_1766408	Homo sapiens core-binding factor, beta subunit (CBFB), transcript variant 2, mRNA.	PEBP2B
TSPAN6	190	297.7	0	0	25.4875	0.00282651	1.56684	0.64786	240736	NM_003270.2	NM_003270.2	ILMN_2183856	Homo sapiens tetraspanin 6 (TSPAN6), mRNA.	T245; TSPAN-6; TM4SF6
MFSD11	289.1	452.9	0	0	28.4165	0.00143996	1.56659	0.647624	3940593	NM_024311.2	NM_024311.2	ILMN_1756152	Homo sapiens major facilitator superfamily domain containing 11 (MFSD11), mRNA.	ET; FLJ22196; FLJ20226
CYB561	854.8	1338.6	0	0	23.5033	0.00446344	1.56598	0.647066	840446	NM_001017917.1	NM_001017917.1	ILMN_2378376	Homo sapiens cytochrome b-561 (CYB561), transcript variant 3, mRNA.	FRRS2
HS.34447	242.5	379.7	0	0	27.2613	0.00187875	1.56577	0.646875	4180747	Hs.34447	AK095831	ILMN_1909156	Homo sapiens cDNA FLJ38512 fis, clone HCHON2000503
C14ORF45	128.5	201.2	0.0013	0	21.7718	0.00664997	1.56576	0.646862	70403	NM_025057.1	NM_025057.1	ILMN_1806456	Homo sapiens chromosome 14 open reading frame 45 (C14orf45), mRNA.	FLJ23189
PSMB8	566.8	887.1	0	0	24.8375	0.00328284	1.5651	0.646257	3420632	NM_004159.4	NM_148919.3	ILMN_1747195	Homo sapiens proteasome (prosome, macropain) subunit, beta type, 8 (large multifunctional peptidase 7) (PSMB8), transcript variant 2, mRNA.	D6S216; LMP7; PSMB5i; RING10; beta5i; MGC1491; D6S216E
MRPL36	3130.9	4899.5	0	0	33.5419	0.000442395	1.56489	0.646057	20465	NM_032479.2	NM_032479.2	ILMN_1800197	Homo sapiens mitochondrial ribosomal protein L36 (MRPL36), nuclear gene encoding mitochondrial protein, mRNA.	MGC104245; BRIP1; RPMJ; L36mt; PRPL36
HAS3	3157.9	4941.2	0	0	33.0679	0.000493412	1.56471	0.645896	6980612	NM_005329.2	NM_005329.2	ILMN_1794501	Homo sapiens hyaluronan synthase 3 (HAS3), transcript variant 1, mRNA.
PDLIM5	163.1	255.2	0.0013	0	24.0202	0.0039626	1.56468	0.645872	6040608	NM_001011516.1	NM_001011516.1	ILMN_2361478	Homo sapiens PDZ and LIM domain 5 (PDLIM5), transcript variant 5, mRNA.	ENH; LIM; L9; ENH1
GABPB1	129.5	202.4	0.0013	0	21.6742	0.00680111	1.56293	0.644257	150753	NM_002041.4	NM_002041.4	ILMN_3195401	Homo sapiens GA binding protein transcription factor, beta subunit 1 (GABPB1), transcript variant gamma-1, mRNA.
SHISA3	2868	4481.7	0	0	33.3311	0.000464398	1.56266	0.644001	5960598	XM_941105.1	NM_001080505.1	ILMN_1682273	Homo sapiens shisa homolog 3 (Xenopus laevis) (SHISA3), mRNA.
DJ341D10.1	142.6	222.7	0.0013	0	22.6166	0.00547444	1.56171	0.643128	7150674	NM_001007535.1	NM_001007535.1	ILMN_1790985	Homo sapiens dJ341D10.1 (novel protein) (dJ341D10.1), mRNA.
CAPN2	369.4	576.8	0	0	29.3625	0.00115811	1.56145	0.642887	70646	NM_001748.3	NM_001748.3	ILMN_1716057	Homo sapiens calpain 2, (m/II) large subunit (CAPN2), mRNA.	mCANP; FLJ39928; CANPml; CANPL2
UCRC	709.1	1106.8	0	0	31.4763	0.00071182	1.56085	0.642334	6130332	NM_001003684.1	NM_001003684.1	ILMN_1781986	Homo sapiens ubiquinol-cytochrome c reductase complex (7.2 kD) (UCRC), transcript variant 2, mRNA.	HSPC151; HSPC051; HSPC119
TMEM214	172.7	269.5	0	0	21.5925	0.00693027	1.56051	0.642017	1820048	NM_017727.4	NM_017727.4	ILMN_3297644	Homo sapiens transmembrane protein 214 (TMEM214), transcript variant 1, mRNA.	FLJ39682
USP16	434.7	678.3	0	0	20.5916	0.0087265	1.56039	0.641903	1340717	NM_006447.2	NM_006447.2	ILMN_2397230	Homo sapiens ubiquitin specific peptidase 16 (USP16), transcript variant 1, mRNA.	UBP-M
ST6GAL1	237.2	370	0	0	26.7563	0.00211043	1.55987	0.641421	1710630	NM_173217.1	NM_003032.2	ILMN_1756501	Homo sapiens ST6 beta-galactosamide alpha-2,6-sialyltranferase 1 (ST6GAL1), transcript variant 2, mRNA.	ST6Gal I; SIAT1; ST6GalI; MGC48859; CD75
ASB8	435.3	679	0	0	29.9078	0.00102146	1.55984	0.641402	870451	NM_024095.3	NM_024095.3	ILMN_2173740	Homo sapiens ankyrin repeat and SOCS box-containing 8 (ASB8), mRNA.	FLJ21255; MGC5540; PP14212
CITED4	239.1	372.9	0	0	21.6522	0.00683565	1.5596	0.641175	5810142	NM_133467.2	NM_133467.2	ILMN_1787691	Homo sapiens Cbp/p300-interacting transactivator, with Glu/Asp-rich carboxy-terminal domain, 4 (CITED4), mRNA.
TXNDC12	733.6	1143.9	0	0	31.4431	0.000717282	1.5593	0.640895	7160274	NM_015913.2	NM_015913.2	ILMN_1783753	Homo sapiens thioredoxin domain containing 12 (endoplasmic reticulum) (TXNDC12), mRNA.	AGR1; ERP19; TLP19; hAG-1; ERP18
C6ORF72	146.9	228.9	0.0013	0	22.6949	0.00537663	1.5582	0.639883	360017	NM_138785.1	NM_138785.1	ILMN_2220403	Homo sapiens chromosome 6 open reading frame 72 (C6orf72), mRNA.	dJ12G14.2
SLC39A7	137.6	214.4	0.0013	0	22.0545	0.00623089	1.55814	0.639824	460021	NM_001077516.1	NM_001077516.1	ILMN_2383077	Homo sapiens solute carrier family 39 (zinc transporter), member 7 (SLC39A7), transcript variant 2, mRNA.	ZIP7; KE4; D6S115E; RING5; HKE4; D6S2244E; H2-KE4
PITPNM1	509.5	793.7	0	0	27.4607	0.00179444	1.5578	0.639512	6960215	NM_004910.1	NM_004910.1	ILMN_1653220	Homo sapiens phosphatidylinositol transfer protein, membrane-associated 1 (PITPNM1), mRNA.	NIR2; PITPNM; RDGBA1; FLJ44997; RDGB1; RDGB; Rd9; DRES9
LOC730167	911.8	1420.4	0	0	29.8399	0.00103755	1.5578	0.639508	130414	XM_001726158.1	XM_001726158.1	ILMN_3301372	PREDICTED: Homo sapiens similar to protein tyrosine phosphatase 4a1, transcript variant 1 (LOC730167), mRNA.
HCCS	731.8	1139.5	0	0	31.2865	0.000743618	1.55712	0.63888	2970762	NM_005333.2	NM_005333.2	ILMN_1707236	Homo sapiens holocytochrome c synthase (cytochrome c heme-lyase) (HCCS), mRNA.	MCOPS7; DKFZp779I1858; CCHL
LOC283267	143.6	223.6	0.0013	0	22.4194	0.00572875	1.5571	0.638864	6760386	NR_015451.1	NR_015451.1	ILMN_3244521	Homo sapiens hypothetical LOC283267 (LOC283267), non-coding RNA.
TATDN1	871.4	1356.7	0	0	22.4089	0.00574262	1.55692	0.638695	1110167	NM_032026.1	NM_032026.1	ILMN_2179397	Homo sapiens TatD DNase domain containing 1 (TATDN1), mRNA.	CDA11
STAT1	6275.8	9765.4	0	0	22.8293	0.00521279	1.55604	0.63788	2570079	NM_139266.1	NM_139266.1	ILMN_1691364	Homo sapiens signal transducer and activator of transcription 1, 91kDa (STAT1), transcript variant beta, mRNA.	ISGF-3; STAT91; DKFZp686B04100
COPS2	245.8	382	0	0	26.6197	0.00217786	1.55411	0.636088	4890195	NM_004236.1	NM_004236.2	ILMN_1655827	Homo sapiens COP9 constitutive photomorphogenic homolog subunit 2 (Arabidopsis) (COPS2), mRNA.	TRIP15; SGN2; ALIEN; CSN2
G3BP2	445.6	690.5	0	0	29.1061	0.00122854	1.5496	0.631892	7100156	NM_012297.3	NM_203504.1	ILMN_1720422	Homo sapiens GTPase activating protein (SH3 domain) binding protein 2 (G3BP2), transcript variant 3, mRNA.
RHBDD1	163.1	252.7	0.0013	0	23.1747	0.00481427	1.54936	0.631669	7570192	NM_032276.2	NM_032276.2	ILMN_1681543	Homo sapiens rhomboid domain containing 1 (RHBDD1), mRNA.	DKFZp547E052; MGC117258
RP2	171.3	265.4	0.0013	0	22.1369	0.00611378	1.54933	0.631643	2710332	NM_006915.1	NM_006915.1	ILMN_1659255	Homo sapiens retinitis pigmentosa 2 (X-linked recessive) (RP2), mRNA.	KIAA0215; TBCCD2
MAGED2	338.9	525	0	0	28.1265	0.00153939	1.54913	0.631458	3420487	NM_201222.1	NM_201222.1	ILMN_1683576	Homo sapiens melanoma antigen family D, 2 (MAGED2), transcript variant 3, mRNA.	MAGE-D2; MGC8386; MAGED; JCL-1; BCG1; 11B6; HCA10
MED14	256.6	397.2	0	0	23.1406	0.00485221	1.54793	0.630344	4540414	NM_004229.3	NM_004229.3	ILMN_3246388	Homo sapiens mediator complex subunit 14 (MED14), mRNA. XM_942921	CXorf4; CRSP150; DRIP150; EXLM1; CRSP2; MGC104513; RGR1; TRAP170; CSRP
ZNF226	154.9	239.6	0.0013	0	20.2569	0.00942562	1.5468	0.629291	830184	NM_001032374.1	NM_001032372.1	ILMN_1692133	Homo sapiens zinc finger protein 226 (ZNF226), transcript variant 1, mRNA.
PMS2L3	637.2	985.4	0	0	20.407	0.00910542	1.54645	0.628963	4120376	NM_001003686.1	NM_001003686.1	ILMN_2361427	Homo sapiens postmeiotic segregation increased 2-like 3 (PMS2L3), transcript variant 2, mRNA.	PMS5; MGC126647; PMS2L9; PMSR3
PI4K2B	358.6	554.3	0	0	26.9502	0.00201827	1.54573	0.628292	770047	NM_018323.2	NM_018323.2	ILMN_1815134	Homo sapiens phosphatidylinositol 4-kinase type 2 beta (PI4K2B), mRNA.	FLJ11105; PIK42B; PI4KIIB
PDGFRL	264	408	0	0	26.5524	0.00221187	1.54545	0.628031	7200168	NM_006207.1	NM_006207.1	ILMN_1680339	Homo sapiens platelet-derived growth factor receptor-like (PDGFRL), mRNA.	PRLTS; PDGRL
SLC39A11	466.1	720.2	0	0	29.1811	0.00120751	1.54516	0.627758	2470609	NM_139177.2	NM_139177.2	ILMN_1742705	Homo sapiens solute carrier family 39 (metal ion transporter), member 11 (SLC39A11), mRNA.	C17orf26
STAT2	1954.6	3019.3	0	0	31.7858	0.000662857	1.54472	0.627341	130519	NM_005419.2	NM_005419.2	ILMN_1690921	Homo sapiens signal transducer and activator of transcription 2, 113kDa (STAT2), mRNA.	ISGF-3; STAT113; MGC59816; P113
USP48	248.3	383.5	0	0	26.1064	0.00245109	1.5445	0.627142	6980082	NM_001032730.1	NM_001032730.1	ILMN_1738572	Homo sapiens ubiquitin specific peptidase 48 (USP48), transcript variant 2, mRNA.	RAP1GA1; MGC132556; USP31; DKFZp762M1713; MGC14879
C7ORF28B	177.6	274.3	0	0	20.3228	0.00928368	1.54448	0.627123	50689	NM_198097.1	NM_198097.1	ILMN_2246083	Homo sapiens chromosome 7 open reading frame 28B (C7orf28B), mRNA.	H_NH0577018.2; MGC19819; DKFZP586I1023
EXT2	444.1	685.8	0	0	28.974	0.00126648	1.54425	0.626903	6620682	NM_000401.2	NM_000401.2	ILMN_1761259	Homo sapiens exostoses (multiple) 2 (EXT2), transcript variant 1, mRNA.	SOTV
RCAN1	2422.6	3740.2	0	0	24.5263	0.00352671	1.54388	0.626559	2850551	NM_203417.1	NM_203417.1	ILMN_2367239	Homo sapiens regulator of calcineurin 1 (RCAN1), transcript variant 2, mRNA.	ADAPT78; MCIP1; DSC1; CSP1; DSCR1; RCN1
RUSC1	1371.7	2117.5	0	0	31.371	0.00072929	1.5437	0.626397	670376	NM_014328.2	NM_014328.2	ILMN_1743747	Homo sapiens RUN and SH3 domain containing 1 (RUSC1), mRNA.	NESCA; DKFZp761A1822
CTSZ	1072.5	1655.5	0	0	29.2776	0.00118097	1.54359	0.626289	4220259	NM_001336.2	NM_001336.2	ILMN_1666269	Homo sapiens cathepsin Z (CTSZ), mRNA.	CTSX
HCG2P7	2889.8	4455.2	0	0	30.0076	0.000998252	1.5417	0.624521	4780470	NR_001318.1	NR_001318.1	ILMN_2091123	Homo sapiens HLA complex group 2 pseudogene 7 (HCG2P7), non-coding RNA.	HCGII-7; HCGII.2
VAMP4	273.4	421.2	0	0	22.0199	0.00628073	1.5406	0.623492	3870520	NM_003762.2	NM_003762.3	ILMN_1804676	Homo sapiens vesicle-associated membrane protein 4 (VAMP4), mRNA.	VAMP24
XBP1	2089.7	3219.2	0	0	31.5305	0.000702991	1.54051	0.623406	2450156	NM_001079539.1	NM_001079539.1	ILMN_2365465	Homo sapiens X-box binding protein 1 (XBP1), transcript variant 2, mRNA.	TREB5; XBP2
PTPRK	632.7	973.2	0	0	29.6412	0.00108613	1.53817	0.621215	6280201	NM_002844.2	NM_002844.2	ILMN_1810962	Homo sapiens protein tyrosine phosphatase, receptor type, K (PTPRK), mRNA.	DKFZp779N1045; DKFZp686C2268; R-PTP-kappa
HK2	693.3	1066.3	0	0	29.853	0.00103443	1.53801	0.621062	6060730	NM_000189.4	NM_000189.4	ILMN_2156172	Homo sapiens hexokinase 2 (HK2), mRNA.	HKII; HXK2; DKFZp686M1669
CANX	178.1	273.8	0	0	23.2657	0.00471444	1.53734	0.620435	5860477	NM_001024649.1	NM_001024649.1	ILMN_2401057	Homo sapiens calnexin (CANX), transcript variant 2, mRNA.	P90; IP90; FLJ26570; CNX
RNF145	420.5	646.4	0	0	27.947	0.00160435	1.53722	0.620321	2260603	NM_144726.1	NM_144726.1	ILMN_1710906	Homo sapiens ring finger protein 145 (RNF145), mRNA.	DKFZp686M11215; FLJ31951
WTAP	414.4	636.8	0	0	28.1933	0.0015159	1.53668	0.619816	1510193	NM_152858.1	NM_152858.1	ILMN_1748904	Homo sapiens Wilms tumor 1 associated protein (WTAP), transcript variant 3, mRNA.	KIAA0105; DKFZp686F20131; MGC3925
SRPK2	476.5	732.1	0	0	28.0153	0.00157932	1.53641	0.619565	2000468	NM_182691.1	NM_182691.1	ILMN_1657451	Homo sapiens SFRS protein kinase 2 (SRPK2), transcript variant 2, mRNA.	FLJ36101; SFRSK2
AGPAT9	437.7	672	0	0	27.3219	0.00185272	1.5353	0.618519	2060477	NM_032717.3	NM_032717.3	ILMN_1794875	Homo sapiens 1-acylglycerol-3-phosphate O-acyltransferase 9 (AGPAT9), mRNA.	MAG1; AGPAT8; LPAAT-theta; GPAT3; MGC11324
KIAA1671	193.3	296.5	0	0	23.7117	0.00425432	1.53389	0.61719	3120474	XM_371461.4	XM_371461.4	ILMN_1772821	PREDICTED: Homo sapiens KIAA1671 protein (KIAA1671), mRNA.
YIPF4	1389.4	2130	0	0	25.5648	0.00277664	1.53304	0.616391	7320379	NM_032312.2	NM_032312.2	ILMN_1782444	Homo sapiens Yip1 domain family, member 4 (YIPF4), mRNA.	FinGER4; Nbla11189; MGC11061
C17ORF67	152.1	233.1	0.0013	0	21.6643	0.00681663	1.53254	0.615929	60661	XM_939391.1	NM_001085430.1	ILMN_1707292	Homo sapiens chromosome 17 open reading frame 67 (C17orf67), mRNA.
NOL3	179.2	274.3	0	0	22.9227	0.00510188	1.53069	0.614184	70463	NM_003946.3	NM_003946.3	ILMN_2059797	Homo sapiens nucleolar protein 3 (apoptosis repressor with CARD domain) (NOL3), mRNA.	MYP; NOP30; ARC; NOP; MYC
ITGA1	241.9	370.1	0	0	25.028	0.00314196	1.52997	0.613504	460220	NM_181501.1	NM_181501.1	ILMN_1802411	Homo sapiens integrin, alpha 1 (ITGA1), mRNA.	CD49a; VLA1
CCDC69	207.1	316.7	0	0	21.0141	0.00791754	1.52921	0.612789	160068	NM_015621.2	NM_015621.2	ILMN_1657680	Homo sapiens coiled-coil domain containing 69 (CCDC69), mRNA.	DKFZP434C171; FLJ13705
PHACTR4	706.1	1079	0	0	28.9165	0.00128336	1.52811	0.61175	1940064	NM_023923.2	NM_001048183.1	ILMN_1736548	Homo sapiens phosphatase and actin regulator 4 (PHACTR4), transcript variant 1, mRNA.	DKFZp686L07205; FLJ13171; MGC34186; MGC20618; RP11-442N24__A.1
TCEAL8	725.8	1108.5	0	0	26.7331	0.00212173	1.52728	0.610965	7550468	NM_153333.2	NM_001006684.1	ILMN_1656399	Homo sapiens transcription elongation factor A (SII)-like 8 (TCEAL8), transcript variant 2, mRNA.	MGC45400
ABHD5	557.6	851.4	0	0	28.5314	0.00140236	1.5269	0.610607	5860215	NM_016006.3	NM_016006.3	ILMN_1655702	Homo sapiens abhydrolase domain containing 5 (ABHD5), mRNA.	MGC8731; CGI58; CDS; NCIE2; IECN2
FBXO8	412.2	629.1	0	0	27.4961	0.00177988	1.5262	0.609945	3420647	NM_012180.2	NM_012180.2	ILMN_1672843	Homo sapiens F-box protein 8 (FBXO8), mRNA.	FBS; FBX8; DC10
FCRLB	480.5	733.3	0	0	28.0274	0.00157493	1.52612	0.609867	4730204	NM_001002901.2	NM_001002901.2	ILMN_1782015	Homo sapiens Fc receptor-like B (FCRLB), mRNA.	FCRL2; FREB-2; RP11-474I16.6; FCRLM2; FCRLY; FcRY
MAT2B	1752.1	2672.6	0	0	26.7162	0.00213	1.52537	0.609159	3170398	NM_013283.3	NM_013283.3	ILMN_1811367	Homo sapiens methionine adenosyltransferase II, beta (MAT2B), transcript variant 1, mRNA.	TGR; MAT-II; MGC12237; Nbla02999; MATIIbeta
AGA	178	271.4	0	0	20.979	0.00798178	1.52472	0.608543	130064	NM_000027.2	NM_000027.2	ILMN_1802631	Homo sapiens aspartylglucosaminidase (AGA), mRNA.	AGU; ASRG; GA
WRB	666.1	1015.2	0	0	23.0017	0.00500991	1.5241	0.607953	4590102	NM_004627.2	NM_004627.2	ILMN_2085922	Homo sapiens tryptophan rich basic protein (WRB), mRNA.	CHD5
B3GALNT1	697.3	1062.5	0	0	28.8782	0.00129473	1.52373	0.607611	1410370	NM_003781.2	NM_033167.2	ILMN_1787595	Homo sapiens beta-1,3-N-acetylgalactosaminyltransferase 1 (globoside blood group) (B3GALNT1), transcript variant 2, mRNA.	GLCT3; P; Gb4Cer; galT3; P1; GLOB; beta3Gal-T3; B3GALT3
ZNF613	337.4	514	0	0	26.4542	0.00226246	1.52341	0.607308	20670	NM_001031721.1	NM_024840.2	ILMN_1671895	Homo sapiens zinc finger protein 613 (ZNF613), transcript variant 2, mRNA.	FLJ13590
CHPT1	662	1008.2	0	0	28.2067	0.00151123	1.52296	0.606879	2630687	NM_020244.2	NM_020244.2	ILMN_1729112	Homo sapiens choline phosphotransferase 1 (CHPT1), mRNA.	CPT1; CPT
DCBLD2	3271.1	4980.5	0	0	30.4958	0.000892113	1.52258	0.606515	60132	NM_080927.3	NM_080927.3	ILMN_1735499	Homo sapiens discoidin, CUB and LCCL domain containing 2 (DCBLD2), mRNA.	ESDN; CLCP1
ARMCX6	525.4	799.8	0	0	28.0359	0.00157185	1.52227	0.606223	4490215	NM_019007.3	NM_019007.3	ILMN_1716026	Homo sapiens armadillo repeat containing, X-linked 6 (ARMCX6), transcript variant 1, mRNA.	FLJ20811
PRRT3	362.3	551.2	0	0	25.6052	0.00275093	1.52139	0.605391	4070180	NM_207351.2	NM_207351.3	ILMN_1784985	Homo sapiens proline-rich transmembrane protein 3 (PRRT3), mRNA.	FLJ33674; MGC105134; MGC33990
ANTXR1	916.5	1394.2	0	0	29.2191	0.00119699	1.52122	0.605231	20647	NM_032208.1	NM_032208.1	ILMN_1670379	Homo sapiens anthrax toxin receptor 1 (ANTXR1), transcript variant 1, mRNA.	ATR; FLJ21776; FLJ11298; TEM8; FLJ10601
IFI27L2	687.4	1045.6	0	0	22.1907	0.00603851	1.52109	0.605109	1940274	NM_032036.2	NM_032036.2	ILMN_1740319	Homo sapiens interferon, alpha-inducible protein 27-like 2 (IFI27L2), mRNA.	TLH29; MGC44913
PKIA	794.9	1209.1	0	0	23.7547	0.0042124	1.52107	0.605088	5910463	NM_006823.2	NM_006823.2	ILMN_1762262	Homo sapiens protein kinase (cAMP-dependent, catalytic) inhibitor alpha (PKIA), transcript variant 6, mRNA.	PRKACN1
GOLPH4	299.2	455.1	0	0	21.5766	0.00695569	1.52106	0.605073	5870221	NM_014498.2	NM_014498.2	ILMN_2186216	Homo sapiens golgi phosphoprotein 4 (GOLPH4), mRNA.	P138; GIMPC; GPP130
HTRA1	613.2	931.3	0	0	26.6926	0.00214161	1.51875	0.602888	730612	NM_002775.3	NM_002775.3	ILMN_1676563	Homo sapiens HtrA serine peptidase 1 (HTRA1), mRNA.	HtrA; PRSS11; ARMD7; ORF480; L56
SLC25A24	1275.2	1936.6	0	0	29.5123	0.00111885	1.51866	0.602802	3890402	NM_013386.2	NM_013386.3	ILMN_1711838	Homo sapiens solute carrier family 25 (mitochondrial carrier; phosphate carrier), member 24 (SLC25A24), nuclear gene encoding mitochondrial protein, transcript variant 1, mRNA.	DKFZp586G0123; APC1; SCAMC-1
HSZFP36	301.9	458.3	0	0	21.7182	0.00673256	1.51805	0.602222	5220041	NM_001080493.1	NM_001080493.1	ILMN_2256359	Homo sapiens ZFP-36 for a zinc finger protein (HSZFP36), mRNA.
PRMT6	799.5	1212.5	0	0	28.6531	0.00136361	1.51657	0.600815	7200707	NM_018137.1	NM_018137.1	ILMN_2234229	Homo sapiens protein arginine methyltransferase 6 (PRMT6), mRNA.	FLJ10559; HRMT1L6
ESCO1	204.9	310.6	0	0	23.1073	0.00488956	1.51586	0.600138	2340750	NM_052911.1	NM_052911.2	ILMN_1682233	Homo sapiens establishment of cohesion 1 homolog 1 (S. cerevisiae) (ESCO1), mRNA.	A930014I12Rik; MGC105022; ESO1; EFO1; KIAA1911
ITFG3	600.7	909.7	0	0	25.4423	0.00285608	1.5144	0.598746	6250553	NM_032039.1	NM_032039.1	ILMN_1810055	Homo sapiens integrin alpha FG-GAP repeat containing 3 (ITFG3), mRNA.	FLJ32603; DKFZP761D0211; gene +108; C16orf9; gs19
MTMR4	539.3	816.7	0	0	24.9226	0.00321914	1.51437	0.598718	2120068	NM_004687.3	NM_004687.3	ILMN_1771019	Homo sapiens myotubularin related protein 4 (MTMR4), mRNA.	FYVE-DSP2; ZFYVE11; KIAA0647
GAS6	216.5	327.5	0	0	23.3083	0.00466842	1.5127	0.597128	70730	NM_000820.1	NM_000820.1	ILMN_1779558	Homo sapiens growth arrest-specific 6 (GAS6), mRNA.	FLJ34709; AXLLG; AXSF; DKFZp666G247
DHX40	287.3	434.5	0	0	20.6835	0.00854378	1.51236	0.596798	5670349	NM_024612.3	NM_024612.3	ILMN_2325008	Homo sapiens DEAH (Asp-Glu-Ala-His) box polypeptide 40 (DHX40), mRNA.	FLJ22060; FLJ34015; DDX40; PAD; ARG147
SLC30A9	804.2	1215.6	0	0	28.3247	0.00147072	1.51156	0.596042	4220170	NM_006345.3	NM_006345.3	ILMN_1799128	Homo sapiens solute carrier family 30 (zinc transporter), member 9 (SLC30A9), mRNA.	C4orf1; HUEL; ZNT9; GAC63
HLA-E	1592.7	2407.2	0	0	26.2446	0.00237432	1.5114	0.595881	1030747	NM_005516.4	NM_005516.4	ILMN_1765258	Homo sapiens major histocompatibility complex, class I, E (HLA-E), mRNA.	DKFZp686P19218; EA2.1; MHC; HLA-6.2; EA1.2
C14ORF100	1950.4	2945.6	0	0	29.3117	0.00117174	1.51025	0.594792	5700196	NM_016475.2	NM_016475.2	ILMN_1700276	Homo sapiens chromosome 14 open reading frame 100 (C14orf100), mRNA.	HSPC213; HSPC327
LOC441087	3876.1	5852.5	0	0	21.5033	0.00707408	1.50989	0.594447	7100307	NM_001013716.1	NM_001013716.1	ILMN_1742163	Homo sapiens hypothetical gene supported by AK125735 (LOC441087), mRNA.
CCDC109B	1105.5	1668.1	0	0	23.9114	0.00406312	1.50891	0.593507	1780259	NM_017918.3	NM_017918.3	ILMN_1801766	Homo sapiens coiled-coil domain containing 109B (CCDC109B), mRNA.	FLJ20647
LOC643384	1788.2	2696.6	0	0	23.9468	0.00403014	1.508	0.592633	4850494	XR_016363.2	XR_016363.2	ILMN_3219806	PREDICTED: Homo sapiens hypothetical LOC643384 (LOC643384), mRNA.
SERPIND1	361.6	545.2	0	0	25.7584	0.00265558	1.50774	0.592391	1440270	NM_000185.3	NM_000185.3	ILMN_1707975	Homo sapiens serpin peptidase inhibitor, clade D (heparin cofactor), member 1 (SERPIND1), mRNA.	D22S673; HC2; HCII; HLS2; LS2; HCF2
ALDH6A1	458	690.4	0	0	26.6308	0.0021723	1.50742	0.592085	5820373	NM_005589.2	NM_005589.2	ILMN_1785284	Homo sapiens aldehyde dehydrogenase 6 family, member A1 (ALDH6A1), nuclear gene encoding mitochondrial protein, mRNA.	MMSDH; MMSADHA; MGC40271
B3GALNT1	1435.9	2163.5	0	0	28.7928	0.00132044	1.50672	0.591412	2970040	NM_033168.2	NM_033168.2	ILMN_2325347	Homo sapiens beta-1,3-N-acetylgalactosaminyltransferase 1 (globoside blood group) (B3GALNT1), transcript variant 3, mRNA.	galT3; P1; B3GALT3; GLCT3; P; Gb4Cer; GLOB; beta3Gal-T3
MTDH	1550.3	2335.4	0	0	23.9819	0.0039977	1.50642	0.591122	3850154	NM_178812.2	NM_178812.2	ILMN_1810838	Homo sapiens metadherin (MTDH), mRNA.	AEG-1; 3D3; AEG1; LYRIC
MAP3K1	268.5	404.2	0	0	24.1711	0.00382728	1.5054	0.590147	4230373	XM_042066.10	NM_005921.1	ILMN_1723020	Homo sapiens mitogen-activated protein kinase kinase kinase 1 (MAP3K1), mRNA.	MAPKKK1; MEKK1; MEKK
ZNF562	441.4	664.4	0	0	24.4958	0.00355157	1.50521	0.589965	5720100	NM_017656.1	NM_017656.2	ILMN_1672940	Homo sapiens zinc finger protein 562 (ZNF562), mRNA.	MGC126160; FLJ20079
NRBF2	1200.3	1806.6	0	0	27.2645	0.00187737	1.50512	0.589882	5290592	NM_030759.3	NM_030759.3	ILMN_3237385	Homo sapiens nuclear receptor binding factor 2 (NRBF2), mRNA.	COPR2; COPR1; NRBF-2; FLJ30395; DKFZp564C1664
CD70	171.8	258.4	0	0	21.1507	0.00767238	1.50407	0.588876	4220068	NM_001252.2	NM_001252.3	ILMN_1760247	Homo sapiens CD70 molecule (CD70), mRNA.	CD27L; TNFSF7; CD27LG
CCBL2	462.9	695.6	0	0	26.3367	0.0023245	1.5027	0.587557	770630	NM_001008661.1	NM_001008661.1	ILMN_1778371	Homo sapiens cysteine conjugate-beta lyase 2 (CCBL2), transcript variant 1, mRNA.	DKFZp547N1117; RBM1; RP11-82K18.3; MGC9398; RP4-531M19.2; RBMXL1; DKFZp667D0223; KAT3
NMD3	2234.1	3352.7	0	0	28.721	0.00134246	1.50069	0.58563	4010048	NM_015938.2	NM_015938.2	ILMN_2232430	Homo sapiens NMD3 homolog (S. cerevisiae) (NMD3), mRNA.	CGI-07; FLJ21053
PCYOX1	165.5	248.3	0.0013	0	20.6608	0.00858855	1.5003	0.585253	840392	NM_016297.2	NM_016297.2	ILMN_2113535	Homo sapiens prenylcysteine oxidase 1 (PCYOX1), mRNA.	KIAA0908; PCL1
ILK	288.4	432.3	0	0	22.8155	0.00522938	1.49896	0.583962	5720487	NM_001014794.1	NM_001014794.1	ILMN_2358980	Homo sapiens integrin-linked kinase (ILK), transcript variant 2, mRNA.	DKFZp686F1765; P59
IMPA2	611.3	916.2	0	0	23.7665	0.00420097	1.49877	0.583782	2340241	NM_014214.1	NM_014214.1	ILMN_2094061	Homo sapiens inositol(myo)-1(or 4)-monophosphatase 2 (IMPA2), mRNA.
LHFP	248.9	373	0	0	23.3607	0.00461243	1.49859	0.583609	1010139	NM_005780.1	NM_005780.1	ILMN_1767448	Homo sapiens lipoma HMGIC fusion partner (LHFP), mRNA.
RFX7	252.8	378.8	0	0	20.7773	0.00836123	1.49842	0.58344	2190131	NM_022841.5	NM_022841.5	ILMN_3245625	Homo sapiens regulatory factor X, 7 (RFX7), mRNA.	MGC131836; FLJ21104; FLJ12994
RPL9	3947.4	5914.4	0	0	28.8184	0.00131268	1.4983	0.583329	6420730	NM_001024921.2	NM_001024921.2	ILMN_2408415	Homo sapiens ribosomal protein L9 (RPL9), transcript variant 2, mRNA.	FLJ27456; MGC15545; DKFZp313J1510; NPC-A-16
MAP1LC3B	718.4	1075.6	0	0	27.1151	0.00194308	1.49722	0.582282	2490754	NM_022818.3	NM_022818.3	ILMN_1703244	Homo sapiens microtubule-associated protein 1 light chain 3 beta (MAP1LC3B), mRNA.	MAP1A/1BLC3
ARF3	629.6	942	0	0	26.7569	0.00211013	1.49619	0.581292	2680446	NM_001659.1	NM_001659.1	ILMN_1682938	Homo sapiens ADP-ribosylation factor 3 (ARF3), mRNA.
IGFBP6	2669.4	3992.5	0	0	28.4566	0.00142672	1.49565	0.580777	7380719	NM_002178.2	NM_002178.2	ILMN_1669362	Homo sapiens insulin-like growth factor binding protein 6 (IGFBP6), mRNA.	IBP6
G3BP2	1876.5	2806	0	0	28.216	0.001508	1.49534	0.580471	4150037	NM_203504.1	NM_203504.1	ILMN_2381753	Homo sapiens GTPase activating protein (SH3 domain) binding protein 2 (G3BP2), transcript variant 3, mRNA.
ASAP2	529.4	791	0	0	23.7465	0.00422036	1.49414	0.579319	2750674	NM_003887.2	NM_003887.2	ILMN_3270972	Homo sapiens ArfGAP with SH3 domain, ankyrin repeat and PH domain 2 (ASAP2), transcript variant 1, mRNA.
CTDSP1	660.8	987.2	0	0	25.7581	0.00265577	1.49395	0.579129	5080682	NM_021198.1	NM_021198.1	ILMN_1728163	Homo sapiens CTD (carboxy-terminal domain, RNA polymerase II, polypeptide A) small phosphatase 1 (CTDSP1), transcript variant 1, mRNA.	NLIIF; SCP1
LYRM5	658.6	983.9	0	0	22.083	0.00619013	1.49393	0.579109	10435	NM_001001660.1	NM_001001660.2	ILMN_1744534	Homo sapiens LYR motif containing 5 (LYRM5), mRNA.
ME1	1396.4	2084.9	0	0	21.0665	0.00782258	1.49305	0.578266	3390326	NM_002395.2	NM_002395.3	ILMN_1736042	Homo sapiens malic enzyme 1, NADP(+)-dependent, cytosolic (ME1), mRNA.	MES; HUMNDME
PPP2CB	489.6	729.6	0	0	24.6138	0.00345637	1.4902	0.575502	6840280	NM_004156.2	NM_004156.2	ILMN_1768582	Homo sapiens protein phosphatase 2 (formerly 2A), catalytic subunit, beta isoform (PPP2CB), transcript variant 1, mRNA.	PP2CB
UFM1	694.7	1035.1	0	0	26.5417	0.00221733	1.49	0.575308	4540356	NM_016617.1	NM_016617.1	ILMN_2113074	Homo sapiens ubiquitin-fold modifier 1 (UFM1), mRNA.	bA131P10.1; C13orf20; BM-002
BOLA3	3282.3	4889.8	0	0	21.9305	0.00641136	1.48975	0.575068	3390093	NM_212552.1	NM_001035505.1	ILMN_1786658	Homo sapiens bolA homolog 3 (E. coli) (BOLA3), transcript variant 2, mRNA.
MYNN	287.7	428.5	0	0	23.5551	0.00441052	1.4894	0.57473	3420634	NM_018657.3	NM_018657.3	ILMN_1672287	Homo sapiens myoneurin (MYNN), mRNA.	ZBTB31; SBBIZ1; OSZF
TH	309.2	460.4	0	0	22.9451	0.00507563	1.489	0.574348	1990068	NM_000360.2	NM_199293.2	ILMN_1677273	Homo sapiens tyrosine hydroxylase (TH), transcript variant 3, mRNA.	TYH
PRKAR1A	2093.9	3117.1	0	0	27.8165	0.00165329	1.48866	0.574012	7050021	NM_002734.3	NM_002734.3	ILMN_2389590	Homo sapiens protein kinase, cAMP-dependent, regulatory, type I, alpha (tissue specific extinguisher 1) (PRKAR1A), transcript variant 1, mRNA.	CAR; PPNAD1; MGC17251; TSE1; CNC; CNC1; PKR1; PRKAR1; DKFZp779L0468
LNPEP	228	339.4	0	0	22.2195	0.0059986	1.4886	0.573953	2690544	NM_005575.2	NM_175920.3	ILMN_1814737	Homo sapiens leucyl/cystinyl aminopeptidase (LNPEP), transcript variant 2, mRNA.	P-LAP; PLAP; IRAP; CAP
EIF1AX	1411.4	2099.2	0	0	25.3774	0.00289908	1.48732	0.572713	3930296	NM_001412.3	NM_001412.3	ILMN_1813240	Homo sapiens eukaryotic translation initiation factor 1A, X-linked (EIF1AX), mRNA.	EIF1A; eIF-1A; EIF4C; eIF-4C
SLK	286.2	425.5	0	0	23.3764	0.00459579	1.48672	0.572135	4060021	NM_014720.2	NM_014720.2	ILMN_1700834	Homo sapiens STE20-like kinase (yeast) (SLK), mRNA.	KIAA0204; bA16H23.1; STK2; se20-9; MGC133067
IL33	325.3	483.3	0	0	20.7972	0.008323	1.48571	0.571148	270681	NM_033439.2	NM_033439.2	ILMN_1809099	Homo sapiens interleukin 33 (IL33), mRNA.	NF-HEV; C9orf26; DKFZp586H0523; RP11-575C20.2; NFEHEV; DVS27
CDK2AP1	8478.4	12596.3	0	0	28.0916	0.00155182	1.48569	0.571136	5260541	NM_004642.2	NM_004642.2	ILMN_3245559	Homo sapiens cyclin-dependent kinase 2 associated protein 1 (CDK2AP1), mRNA.	ST19; doc-1; p12DOC-1; DORC1; DOC1
YWHAZ	7571.5	11243	0	0	28.0159	0.0015791	1.48491	0.570376	4180343	NM_003406.2	NM_003406.2	ILMN_1801928	Homo sapiens tyrosine 3-monooxygenase/tryptophan 5-monooxygenase activation protein, zeta polypeptide (YWHAZ), transcript variant 1, mRNA.	KCIP-1; MGC126532; MGC111427; MGC138156
PGM3	302.2	448	0	0	23.3717	0.00460076	1.48246	0.567995	6420739	NM_015599.1	NM_015599.1	ILMN_2168314	Homo sapiens phosphoglucomutase 3 (PGM3), mRNA.	AGM1; PAGM; DKFZp434B187
FERMT2	4000	5929.4	0	0	27.6721	0.00170919	1.48235	0.567886	1820328	NM_006832.1	NM_006832.1	ILMN_1695290	Homo sapiens fermitin family homolog 2 (Drosophila) (FERMT2), mRNA.	KIND2; FLJ44462; UNC112B; PLEKHC1; FLJ34213; mig-2; UNC112; MIG2
FAM149B1	764.6	1133.2	0	0	22.1855	0.00604575	1.48208	0.567625	3130035	NM_173348.1	NM_173348.1	ILMN_3245452	Homo sapiens family with sequence similarity 149, member B1 (FAM149B1), mRNA.
PTP4A1	270	400.1	0	0	22.7736	0.00528007	1.48185	0.567401	6180414	NM_003463.3	NM_003463.3	ILMN_1760575	Homo sapiens protein tyrosine phosphatase type IVA, member 1 (PTP4A1), mRNA.	PTP(CAAX1); PTPCAAX1; DKFZp779M0721; HH72; PRL1; PRL-1
BOLA3	3257.4	4824.5	0	0	27.5041	0.0017766	1.48109	0.566659	6520576	NM_212552.2	NM_212552.2	ILMN_2343010	Homo sapiens bolA homolog 3 (E. coli) (BOLA3), transcript variant 1, mRNA.
ACTR1B	372.4	551.4	0	0	21.9581	0.00637074	1.48067	0.566246	2120088	NM_005735.2	NM_005735.2	ILMN_1695821	Homo sapiens ARP1 actin-related protein 1 homolog B, centractin beta (yeast) (ACTR1B), mRNA.	CTRN2; ARP1B
NDRG3	1121.1	1658.4	0	0	26.5803	0.00219771	1.47926	0.564877	6660400	NM_022477.2	NM_022477.2	ILMN_1738229	Homo sapiens NDRG family member 3 (NDRG3), transcript variant 2, mRNA.	FLJ13556
HSPBL2	390.2	576.1	0	0	21.4934	0.00709022	1.47642	0.562105	5420474	NR_024392.1	NR_024392.1	ILMN_3236821	Homo sapiens heat shock 27kDa protein-like 2 pseudogene (HSPBL2), non-coding RNA.
RDH14	2425.7	3581.3	0	0	27.0288	0.00198207	1.4764	0.562082	6110739	NM_020905.1	NM_020905.1	ILMN_2222984	Homo sapiens retinol dehydrogenase 14 (all-trans/9-cis/11-cis) (RDH14), mRNA.	PAN2
SH3YL1	337.5	498	0	0	23.4109	0.00455942	1.47556	0.561258	2570288	NM_015677.1	NM_015677.1	ILMN_1712231	Homo sapiens SH3 domain containing, Ysc84-like 1 (S. cerevisiae) (SH3YL1), mRNA.	FLJ39121; Ray; DKFZP586F1318
LOC100129028	7694.2	11351.2	0	0	27.3239	0.00185187	1.47529	0.561002	2900500	XM_001722134.1	XM_001722134.1	ILMN_3267017	PREDICTED: Homo sapiens similar to 60S acidic ribosomal protein P1 (LOC100129028), mRNA.
CBR3	711.7	1049.4	0	0	25.5343	0.00279621	1.4745	0.560224	5560543	NM_001236.3	NM_001236.3	ILMN_1652237	Homo sapiens carbonyl reductase 3 (CBR3), mRNA.	hCBR3
RRAGA	2475.3	3647.3	0	0	26.835	0.00207253	1.47348	0.559225	6020564	NM_006570.4	NM_006570.4	ILMN_1783709	Homo sapiens Ras-related GTP binding A (RRAGA), mRNA.	RAGA; FIP-1
PTGER2	319.1	469.8	0	0	22.9803	0.00503466	1.47227	0.558038	5900471	NM_000956.2	NM_000956.2	ILMN_1703926	Homo sapiens prostaglandin E receptor 2 (subtype EP2), 53kDa (PTGER2), mRNA.	EP2
ANKRD29	668	982.7	0	0	25.1788	0.00303473	1.47111	0.556903	1500358	NM_173505.2	NM_173505.2	ILMN_2075643	Homo sapiens ankyrin repeat domain 29 (ANKRD29), mRNA.	FLJ25053
LOC642197	883.4	1299.5	0	0	24.237	0.00376964	1.47102	0.556818	2000138	NM_016033.1	XM_936354.2	ILMN_1783469	PREDICTED: Homo sapiens similar to Protein FAM82B (LOC642197), mRNA.
IL11RA	273.7	402.4	0	0	22.1126	0.00614809	1.47022	0.556035	2760148	NM_004512.3	NM_004512.3	ILMN_1664912	Homo sapiens interleukin 11 receptor, alpha (IL11RA), transcript variant 1, mRNA.	MGC2146
UBE2D2	232.9	342.4	0	0	21.2649	0.00747326	1.47016	0.555972	4760047	NM_003339.2	NM_003339.2	ILMN_1699503	Homo sapiens ubiquitin-conjugating enzyme E2D 2 (UBC4/5 homolog, yeast) (UBE2D2), transcript variant 1, mRNA.	UBCH5B; PUBC1; E2(17)KB2; UBC4; UBC4/5
SACM1L	518.1	761.6	0	0	24.5002	0.00354797	1.46999	0.555803	2600204	NM_014016.2	NM_014016.2	ILMN_1765019	Homo sapiens SAC1 suppressor of actin mutations 1-like (yeast) (SACM1L), mRNA.	KIAA0851; SAC1; DKFZp686A0231
TH	307.3	451.4	0	0	20.9488	0.00803748	1.46892	0.554759	5220451	NM_000360.3	NM_000360.3	ILMN_2356578	Homo sapiens tyrosine hydroxylase (TH), transcript variant 2, mRNA.	TYH
TMEM97	631.2	927.1	0	0	24.9092	0.00322909	1.46879	0.554628	3890561	NM_174887.2	NM_014573.2	ILMN_1753890	Homo sapiens transmembrane protein 97 (TMEM97), mRNA.	MAC30
ARMCX6	440.2	646.4	0	0	23.9333	0.00404269	1.46842	0.554268	1690475	NM_019007.3	NM_019007.3	ILMN_2414533	Homo sapiens armadillo repeat containing, X-linked 6 (ARMCX6), transcript variant 1, mRNA.	FLJ20811
ISG20L2	595	873.7	0	0	24.7354	0.00336093	1.4684	0.554248	2690224	NM_030980.1	NM_030980.1	ILMN_2090397	Homo sapiens interferon stimulated exonuclease gene 20kDa-like 2 (ISG20L2), mRNA.	FLJ12671
JARID2	370.5	543.8	0	0	22.9581	0.00506046	1.46775	0.553603	2320286	NM_004973.2	NM_004973.2	ILMN_1764177	Homo sapiens jumonji, AT rich interactive domain 2 (JARID2), mRNA.	JMJ
HCFC1R1	3141.2	4609.3	0	0	22.0436	0.00624655	1.46737	0.553232	5420347	NM_001002017.1	NM_001002018.1	ILMN_1757877	Homo sapiens host cell factor C1 regulator 1 (XPO1 dependent) (HCFC1R1), transcript variant 3, mRNA.	MGC99622; HPIP; FLJ20568; MGC70711
SNX3	4791	7027.5	0	0	26.533	0.00222177	1.46681	0.552685	6100523	NM_152828.2	NM_003795.3	ILMN_1740180	Homo sapiens sorting nexin 3 (SNX3), mRNA.	SDP3; SNX3A; MGC17570; Grd19
CALD1	1085.2	1589.7	0	0	25.5307	0.00279853	1.46489	0.550794	620750	NM_004342.5	NM_033140.2	ILMN_1730487	Homo sapiens caldesmon 1 (CALD1), transcript variant 5, mRNA.	L-CAD; CDM; MGC21352; NAG22; H-CAD
CLDN1	1200.5	1758.2	0	0	22.6543	0.00542713	1.46456	0.550464	5960296	NM_021101.3	NM_021101.3	ILMN_1724686	Homo sapiens claudin 1 (CLDN1), mRNA.	SEMP1; ILVASC; CLD1
MYPOP	702.2	1027.7	0	0	20.5268	0.00885768	1.46354	0.549465	3140202	NM_001012643.2	NM_001012643.2	ILMN_1704793	Homo sapiens Myb-related transcription factor, partner of profilin (MYPOP), mRNA.
CISD1	6905.8	10098.2	0	0	26.3676	0.00230802	1.46228	0.548218	6220441	NM_018464.2	NM_018464.2	ILMN_2122953	Homo sapiens CDGSH iron sulfur domain 1 (CISD1), mRNA.	C10orf70; MDS029; mitoNEET; ZCD1; MGC14684
PTP4A2	4904.7	7171.9	0	0	26.2898	0.00234974	1.46225	0.54819	2320189	NM_080392.2	NM_080392.2	ILMN_2338997	Homo sapiens protein tyrosine phosphatase type IVA, member 2 (PTP4A2), transcript variant 2, mRNA. XM_944930 XM_944934	PRL2; HU-PP-1; HH13; HH7-2; ptp-IV1a; PRL-2; ptp-IV1b; PTP4A; OV-1; PTPCAAX2
SELM	657.3	961	0	0	24.5295	0.00352411	1.46204	0.547984	6400148	NM_080430.2	NM_080430.2	ILMN_1651429	Homo sapiens selenoprotein M (SELM), mRNA.	MGC40146; SEPM
PPM1A	204.8	299.4	0	0	20.0152	0.00996506	1.46191	0.547859	3310402	NM_177952.1	NM_177952.1	ILMN_2410516	Homo sapiens protein phosphatase 1A (formerly 2C), magnesium-dependent, alpha isoform (PPM1A), transcript variant 3, mRNA.	PP2CA; PP2C-ALPHA; MGC9201
ASAP1	1484.1	2169.5	0	0	25.651	0.00272207	1.46183	0.547774	7000072	NM_018482.2	NM_018482.2	ILMN_1690963	Homo sapiens ArfGAP with SH3 domain, ankyrin repeat and PH domain 1 (ASAP1), mRNA.	ZG14P; AMAP1; PAG2; ASAP1; PAP; CENTB4; KIAA1249
EXT2	378.8	553.3	0	0	22.9128	0.00511352	1.46067	0.546626	6760070	NM_207122.1	NM_207122.1	ILMN_2328029	Homo sapiens exostoses (multiple) 2 (EXT2), transcript variant 2, mRNA.	SOTV
TBC1D7	744.3	1086.4	0	0	23.1453	0.00484697	1.45963	0.545599	2940367	NM_016495.2	NM_016495.2	ILMN_1661622	Homo sapiens TBC1 domain family, member 7 (TBC1D7), mRNA.	DKFZp686N2317; PIG51; FLJ32666; dJ257A7.3; TBC7
LCLAT1	810.7	1183.1	0	0	24.732	0.00336357	1.45936	0.545332	7040546	NM_001002257.1	NM_001002257.1	ILMN_1708081	Homo sapiens lysocardiolipin acyltransferase 1 (LCLAT1), transcript variant 2, mRNA.	ALCAT1; FLJ37965; AGPAT8; UNQ1849
RFX5	987.6	1440.2	0	0	22.4476	0.00569167	1.45828	0.54427	2650370	NM_000449.3	NM_001025603.1	ILMN_1741200	Homo sapiens regulatory factor X, 5 (influences HLA class II expression) (RFX5), transcript variant 2, mRNA.
DMC1	1583.9	2308.8	0	0	25.4118	0.00287621	1.45767	0.543662	5670435	NM_007068.2	NM_007068.2	ILMN_2162367	Homo sapiens DMC1 dosage suppressor of mck1 homolog, meiosis-specific homologous recombination (yeast) (DMC1), mRNA.	DMC1H; HsLim15; dJ199H16.1; MGC150473; MGC150472; LIM15
SELT	715.5	1042.8	0	0	24.3828	0.00364519	1.45744	0.543439	6380296	NM_016275.3	NM_016275.3	ILMN_1746368	Homo sapiens selenoprotein T (SELT), mRNA.
CASP4	952.3	1387.8	0	0	24.1434	0.00385177	1.45731	0.543312	3850021	NM_033306.2	NM_001225.3	ILMN_1678454	Homo sapiens caspase 4, apoptosis-related cysteine peptidase (CASP4), transcript variant alpha, mRNA.	TX; Mih1/TX; ICH-2; ICE(rel)II; ICEREL-II
HEBP2	3108.4	4529.9	0	0	25.7882	0.00263742	1.45731	0.543307	3940026	NM_014320.2	NM_014320.2	ILMN_1755077	Homo sapiens heme binding protein 2 (HEBP2), mRNA.	RP3-422G23.1; KIAA1244; C6ORF34B; PP23; SOUL; C6orf34
TOR1A	417.7	608.5	0	0	22.9948	0.00501788	1.45679	0.54279	4890500	NM_000113.2	NM_000113.2	ILMN_1805812	Homo sapiens torsin family 1, member A (torsin A) (TOR1A), mRNA.	DYT1; DQ2; torsin A
GNA13	1244.4	1812	0	0	25.0816	0.00310342	1.45612	0.542133	3800730	NM_006572.3	NM_006572.3	ILMN_1758906	Homo sapiens guanine nucleotide binding protein (G protein), alpha 13 (GNA13), mRNA.	MGC46138; G13
CYP4B1	309.9	451.1	0	0	21.8065	0.00659705	1.45563	0.541645	5820400	NM_000779.2	NM_000779.2	ILMN_2173291	Homo sapiens cytochrome P450, family 4, subfamily B, polypeptide 1 (CYP4B1), mRNA.	P-450HP
ADD3	612.9	891.1	0	0	23.8298	0.00414019	1.45391	0.539936	1990468	NM_016824.3	NM_001121.2	ILMN_1814526	Homo sapiens adducin 3 (gamma) (ADD3), transcript variant 3, mRNA.	ADDL
INTS8	532.8	774.6	0	0	23.5032	0.00446355	1.45383	0.539857	6660286	NM_017864.2	NM_017864.2	ILMN_1759084	Homo sapiens integrator complex subunit 8 (INTS8), mRNA.	FLJ20530; C8orf52; MGC131633; INT8
CD68	3397.1	4934.1	0	0	25.4743	0.00283511	1.45244	0.538483	3120370	NM_001251.1	NM_001251.1	ILMN_1714861	Homo sapiens CD68 antigen (CD68), mRNA.	SCARD1
CYB561	1081.2	1570.3	0	0	24.6588	0.00342074	1.45237	0.538407	130086	NM_001017916.1	NM_001915.3	ILMN_1771179	Homo sapiens cytochrome b-561 (CYB561), transcript variant 1, mRNA.	FRRS2
YWHAB	7466.5	10843.3	0	0	25.6611	0.00271575	1.45226	0.5383	1340521	NM_139323.2	NM_139323.2	ILMN_1694385	Homo sapiens tyrosine 3-monooxygenase/tryptophan 5-monooxygenase activation protein, beta polypeptide (YWHAB), transcript variant 2, mRNA.	KCIP-1; HS1; GW128
ROD1	1855.4	2694.5	0	0	25.1484	0.00305605	1.45225	0.538287	6200128	NM_005156.4	NM_005156.4	ILMN_1768197	Homo sapiens ROD1 regulator of differentiation 1 (S. pombe) (ROD1), mRNA.	DKFZp781I1117
SLK	331.6	481.3	0	0	20.4477	0.00902049	1.45145	0.537492	670470	NM_014720.2	NM_014720.2	ILMN_2159322	Homo sapiens STE20-like kinase (yeast) (SLK), mRNA.	KIAA0204; bA16H23.1; STK2; se20-9; MGC133067
FEZ2	9421.4	13667.8	0	0	24.4091	0.00362318	1.45072	0.536768	6200053	NM_005102.1	NM_005102.2	ILMN_1739586	Homo sapiens fasciculation and elongation protein zeta 2 (zygin II) (FEZ2), transcript variant 1, mRNA.	MGC117372; HUM3CL
OTUD6B	737.5	1069.1	0	0	23.9184	0.00405658	1.44963	0.535682	5550537	NM_016023.2	NM_016023.2	ILMN_2215631	Homo sapiens OTU domain containing 6B (OTUD6B), mRNA.	CGI-77
TSPAN13	1393.8	2019.8	0	0	24.7044	0.00338501	1.44913	0.535189	3420452	NM_014399.3	NM_014399.3	ILMN_2130525	Homo sapiens tetraspanin 13 (TSPAN13), mRNA.	FLJ22934; NET-6; TM4SF13
LCP1	2968.1	4299.9	0	0	25.154	0.00305211	1.4487	0.534763	6350161	NM_002298.2	NM_002298.2	ILMN_1662932	Homo sapiens lymphocyte cytosolic protein 1 (L-plastin) (LCP1), mRNA.	L-PLASTIN; PLS2; FLJ26114; CP64; DKFZp781A23186; FLJ39956; LC64P; FLJ25423
LPIN2	453.6	656.4	0	0	22.6274	0.00546085	1.44709	0.533155	510224	NM_014646.2	NM_014646.2	ILMN_1670028	Homo sapiens lipin 2 (LPIN2), mRNA.	KIAA0249
GTF3A	3931.9	5689	0	0	25.1286	0.00307001	1.44688	0.532948	270619	NM_002097.1	NM_002097.1	ILMN_1658464	Homo sapiens general transcription factor IIIA (GTF3A), mRNA.	AP2; TFIIIA
DPY19L4	284.4	411.3	0	0	20.854	0.00821486	1.4462	0.53227	2190544	NM_181787.1	NM_181787.1	ILMN_1775573	Homo sapiens dpy-19-like 4 (C. elegans) (DPY19L4), mRNA.	MGC131885
PARP14	650.2	940.3	0	0	21.0737	0.00780962	1.44617	0.532238	4150692	NM_017554.1	NM_017554.1	ILMN_1691731	Homo sapiens poly (ADP-ribose) polymerase family, member 14 (PARP14), mRNA.	KIAA1268; BAL2
ADAMTS1	876.2	1266.1	0	0	23.8669	0.00410497	1.44499	0.531059	6900086	NM_006988.3	NM_006988.3	ILMN_1673566	Homo sapiens ADAM metallopeptidase with thrombospondin type 1 motif, 1 (ADAMTS1), mRNA.	KIAA1346; C3-C5; METH1
ATG12	1776.4	2566.3	0	0	24.5886	0.00347648	1.44466	0.530733	1410348	NM_004707.2	NM_004707.2	ILMN_2188204	Homo sapiens ATG12 autophagy related 12 homolog (S. cerevisiae) (ATG12), mRNA.	APG12L; HAPG12; APG12
C6ORF192	315.5	455.6	0	0	21.1842	0.00761342	1.44406	0.530128	160333	NM_052831.2	NM_052831.2	ILMN_1669831	Homo sapiens chromosome 6 open reading frame 192 (C6orf192), mRNA.	dJ55C23.6
ISG20	3478.2	5022.3	0	0	24.8758	0.00325402	1.44394	0.530007	6330132	NM_002201.4	NM_002201.4	ILMN_1659913	Homo sapiens interferon stimulated exonuclease gene 20kDa (ISG20), mRNA.	CD25; HEM45
LCLAT1	269.7	389.4	0	0	20.4736	0.00896685	1.44383	0.529897	2120148	NM_182551.3	NM_182551.3	ILMN_3262936	Homo sapiens lysocardiolipin acyltransferase 1 (LCLAT1), transcript variant 1, mRNA.	ALCAT1; FLJ37965; UNQ1849
RAD21	1772.7	2555.6	0	0	24.3764	0.00365056	1.44164	0.527714	2260551	NM_006265.1	NM_006265.1	ILMN_2221006	Homo sapiens RAD21 homolog (S. pombe) (RAD21), mRNA.	KIAA0078; hHR21; NXP1; FLJ40596; HRAD21; FLJ25655; SCC1; HR21; MCD1
FLJ37644	276	396.9	0	0	20.2214	0.00950298	1.43804	0.524107	2570500	XM_001126807.1	XM_001126807.1	ILMN_3269324	PREDICTED: Homo sapiens hypothetical gene supported by AK094963 (FLJ37644), mRNA.
TM2D3	883.6	1270.1	0	0	23.3676	0.00460511	1.43742	0.523477	3890220	NM_025141.2	NM_078474.2	ILMN_1761120	Homo sapiens TM2 domain containing 3 (TM2D3), transcript variant 1, mRNA.	BLP2
SAR1A	3329.7	4784.2	0	0	24.3562	0.00366758	1.43683	0.522886	3140553	NM_020150.3	NM_020150.3	ILMN_1657697	Homo sapiens SAR1 gene homolog A (S. cerevisiae) (SAR1A), mRNA.	masra2; SARA1; SAR1; Sara
PRPS2	472	677.5	0	0	20.9654	0.00800682	1.43538	0.521434	7000521	NM_001039091.1	NM_001039091.1	ILMN_2399431	Homo sapiens phosphoribosyl pyrophosphate synthetase 2 (PRPS2), transcript variant 1, mRNA.	PRS II; PRSII
C3ORF39	508.8	730.1	0	0	22.1387	0.00611125	1.43494	0.520995	60022	NM_032806.4	NM_032806.4	ILMN_1792415	Homo sapiens chromosome 3 open reading frame 39 (C3orf39), mRNA.	AGO61; FLJ14566
LOC653377	1745.9	2504.3	0	0	23.6343	0.00433082	1.43439	0.520436	5890368	XM_929420.1	XM_929420.1	ILMN_1772207	PREDICTED: Homo sapiens similar to family with sequence similarity 36, member A (LOC653377), mRNA.
TACSTD1	1322.6	1895.3	0	0	23.4625	0.00450557	1.43301	0.519049	6290241	NM_002354.1	NM_002354.1	ILMN_2160209	Homo sapiens tumor-associated calcium signal transducer 1 (TACSTD1), mRNA.	EGP40; TROP1; KSA; hEGP-2; MK-1; CO17-1A; MIC18; M4S1; EGP; GA733-2; CD326; Ep-CAM
RPS23	519.3	744	0	0	22.0373	0.00625561	1.4327	0.518734	380070	NM_001025.4	NM_001025.4	ILMN_1772459	Homo sapiens ribosomal protein S23 (RPS23), mRNA.	FLJ35016
GGPS1	650.3	931.4	0	0	22.5168	0.0056017	1.43226	0.518295	1260520	NM_004837.2	NM_001037277.1	ILMN_1692276	Homo sapiens geranylgeranyl diphosphate synthase 1 (GGPS1), transcript variant 2, mRNA.	GGPPS1; GGPPS
LOC729090	6826.6	9764.1	0	0	24.0788	0.00390949	1.4303	0.51632	2900270	XR_015449.2	XR_015449.2	ILMN_3300797	PREDICTED: Homo sapiens similar to Eukaryotic translation elongation factor 1 alpha 1 (LOC729090), mRNA.
PIP4K2A	1260.7	1803	0	0	20.4781	0.00895757	1.43016	0.516174	1410037	NM_005028.4	NM_005028.4	ILMN_3236637	Homo sapiens phosphatidylinositol-5-phosphate 4-kinase, type II, alpha (PIP4K2A), mRNA.	PIP5KII-alpha; PIP5K2A; PIPK; FLJ13267; PIP5KIIA
PON2	2436	3482.5	0	0	23.7136	0.00425246	1.4296	0.515609	3140390	NM_000305.2	NM_000305.2	ILMN_2354381	Homo sapiens paraoxonase 2 (PON2), transcript variant 1, mRNA.
MAGT1	912.5	1304.5	0	0	22.8872	0.00514375	1.42959	0.5156	3190626	NM_032121.3	NM_032121.4	ILMN_1721349	Homo sapiens magnesium transporter 1 (MAGT1), mRNA.	RP11-217H1.1; OST3B; IAP; bA217H1.1; PRO0756; DKFZp564K142; MGC64926; FLJ14726
SPRY2	1656.6	2368.1	0	0	22.8401	0.00519984	1.42949	0.515505	6590575	NM_005842.2	NM_005842.2	ILMN_2089329	Homo sapiens sprouty homolog 2 (Drosophila) (SPRY2), mRNA.	hSPRY2; MGC23039
GADD45A	1698.5	2427.8	0	0	21.9026	0.00645268	1.42938	0.515388	4880673	NM_001924.2	NM_001924.2	ILMN_2052208	Homo sapiens growth arrest and DNA-damage-inducible, alpha (GADD45A), mRNA.	GADD45; DDIT1
TMED10P	6030.6	8617.9	0	0	23.9638	0.00401439	1.42903	0.515035	1260129	NR_002807.1	NR_002807.1	ILMN_2213558	Homo sapiens transmembrane emp24-like trafficking protein 10 (yeast) pseudogene (TMED10P), non-coding RNA.	Tmp21-II
JMJD1C	849.2	1213.5	0	0	22.7342	0.00532819	1.42899	0.514998	2490687	NM_004241.2	NM_032776.1	ILMN_1764970	Homo sapiens jumonji domain containing 1C (JMJD1C), transcript variant 1, mRNA.	TRIP8; DKFZp761F0118; KIAA1380; FLJ14374; RP11-10C13.2
LOC100133516	399.4	570.5	0	0	21.0204	0.00790606	1.42839	0.514393	1190259	XM_001714505.1	XM_001714505.1	ILMN_3246255	PREDICTED: Homo sapiens hypothetical protein LOC100133516 (LOC100133516), mRNA.
BRP44L	1039.8	1483.4	0	0	22.0691	0.00620998	1.42662	0.512602	4890093	NM_016098.1	NM_016098.1	ILMN_2226324	Homo sapiens brain protein 44-like (BRP44L), mRNA.	CGI-129; dJ68L15.3
ACBD3	2049.7	2923.9	0	0	23.4073	0.00456321	1.4265	0.512481	5890112	NM_022735.3	NM_022735.3	ILMN_1665945	Homo sapiens acyl-Coenzyme A binding domain containing 3 (ACBD3), mRNA.	GOLPH1; PAP7; GOCAP1; GCP60
UFM1	1284.2	1831.1	0	0	21.7154	0.0067369	1.42587	0.511841	4280133	NM_016617.1	NM_016617.1	ILMN_1757646	Homo sapiens ubiquitin-fold modifier 1 (UFM1), mRNA.	bA131P10.1; C13orf20; BM-002
SLC25A13	526.6	750.8	0	0	20.9601	0.0080166	1.42575	0.511721	2320400	NM_014251.1	NM_014251.1	ILMN_1668012	Homo sapiens solute carrier family 25, member 13 (citrin) (SLC25A13), mRNA.	CTLN2; ARALAR2; CITRIN
HSPB1	7141.6	10180.8	0	0	23.749	0.00421794	1.42556	0.511532	7200608	NM_001540.2	NM_001540.2	ILMN_1674236	Homo sapiens heat shock 27kDa protein 1 (HSPB1), mRNA.	HS.76067; HMN2B; HSP27; Hsp25; HSP28; DKFZp586P1322; CMT2F
RPS6KB1	811.8	1155.6	0	0	22.296	0.00589386	1.4235	0.509446	1940576	NM_003161.2	NM_003161.2	ILMN_1704557	Homo sapiens ribosomal protein S6 kinase, 70kDa, polypeptide 1 (RPS6KB1), mRNA.	p70-alpha; p70-S6K; STK14A; S6K1; p70(S6K)-alpha; PS6K; S6K
CCNG2	360.6	513.3	0	0	20.4032	0.00911339	1.42346	0.509403	5360672	NM_004354.1	NM_004354.1	ILMN_2228732	Homo sapiens cyclin G2 (CCNG2), mRNA.
SLC35B1	3790.7	5391.2	0	0	23.3668	0.00460596	1.42222	0.508142	5290692	NM_005827.1	NM_005827.1	ILMN_1727840	Homo sapiens solute carrier family 35, member B1 (SLC35B1), mRNA.	UGTREL1
ZNF146	976.9	1388.9	0	0	22.4317	0.00571255	1.42174	0.50766	3140167	NM_007145.1	NM_007145.1	ILMN_2054442	Homo sapiens zinc finger protein 146 (ZNF146), mRNA.	MGC125661; OZF; MGC125660
TCP1	2006.3	2850.6	0	0	22.9979	0.0050143	1.42082	0.506728	990315	NM_030752.2	NM_030752.2	ILMN_1776347	Homo sapiens t-complex 1 (TCP1), transcript variant 1, mRNA.	TCP-1-alpha; CCT-alpha; CCT1; D6S230E; CCTa
FOXJ3	737.9	1048.4	0	0	21.9692	0.00635448	1.42079	0.506692	5700259	NM_014947.3	NM_014947.3	ILMN_2128668	Homo sapiens forkhead box J3 (FOXJ3), mRNA.	MGC165036; MGC176686
PMP22	1280.6	1816.1	0	0	22.4829	0.0056456	1.41816	0.504024	7560138	NM_153322.1	NM_153321.1	ILMN_1785646	Homo sapiens peripheral myelin protein 22 (PMP22), transcript variant 2, mRNA.	CMT1A; GAS-3; DSS; CMT1E; MGC20769; HMSNIA; HNPP; Sp110
AKR1A1	1771	2510.1	0	0	22.6769	0.00539896	1.41733	0.503181	6130424	NM_153326.1	NM_153326.1	ILMN_2380771	Homo sapiens aldo-keto reductase family 1, member A1 (aldehyde reductase) (AKR1A1), transcript variant 2, mRNA.	ALR; ALDR1; MGC1380; MGC12529; DD3
SSR1	1251.9	1773.3	0	0	22.3422	0.0058315	1.41649	0.502317	110451	NM_003144.2	NM_003144.2	ILMN_1750693	Homo sapiens signal sequence receptor, alpha (translocon-associated protein alpha) (SSR1), mRNA.	DKFZp781N23103; TRAPA
LOC731542	6943.5	9821.3	0	0	22.9574	0.00506128	1.41446	0.500251	3520315	XR_015517.2	XR_015517.2	ILMN_3227321	PREDICTED: Homo sapiens misc_RNA (LOC731542), miscRNA.
BIRC3	622.2	879.7	0	0	21.2083	0.00757129	1.41385	0.499633	3060255	NM_182962.1	NM_182962.1	ILMN_2405684	Homo sapiens baculoviral IAP repeat-containing 3 (BIRC3), transcript variant 2, mRNA.	RNF49; MALT2; API2; HIAP1; AIP1; MIHC; HAIP1; CIAP2
EAF1	575.6	813.8	0	0	21.0433	0.00786448	1.41383	0.499608	3840437	NM_033083.5	NM_033083.6	ILMN_1685012	Homo sapiens ELL associated factor 1 (EAF1), mRNA.
SOX21	532.7	753.1	0	0	20.8645	0.00819502	1.41374	0.499518	2570538	NM_007084.2	NM_007084.2	ILMN_1783185	Homo sapiens SRY (sex determining region Y)-box 21 (SOX21), mRNA.	SOX25
C14ORF153	838.1	1184.3	0	0	21.6437	0.00684904	1.41308	0.49884	7160747	NM_032374.2	NM_032374.2	ILMN_2078724	Homo sapiens chromosome 14 open reading frame 153 (C14orf153), mRNA.	Apop-1; MGC2562; APOP1
C2ORF7	553.9	782.7	0	0	20.9125	0.00810494	1.41307	0.498834	1170524	NM_032319.1	NM_032319.1	ILMN_2229940	Homo sapiens chromosome 2 open reading frame 7 (C2orf7), mRNA.	PAP21; MGC13004
C14ORF4	2538.4	3585.3	0	0	21.2566	0.00748755	1.41243	0.498174	5290626	NM_024496.2	NM_024496.2	ILMN_1804396	Homo sapiens chromosome 14 open reading frame 4 (C14orf4), mRNA.	IRF2BPL; KIAA1865; EAP1
ARPC5	2812.3	3965.3	0	0	22.4027	0.00575082	1.40998	0.49568	20142	NM_005717.2	NM_005717.2	ILMN_1768394	Homo sapiens actin related protein 2/3 complex, subunit 5, 16kDa (ARPC5), mRNA.	ARC16; dJ127C7.3; p16-Arc
KLF6	905	1275.8	0	0	20.9569	0.00802251	1.40972	0.495412	360110	NM_001008490.1	NM_001008490.1	ILMN_1737406	Homo sapiens Kruppel-like factor 6 (KLF6), transcript variant 1, mRNA.	GBF; ST12; ZF9; CPBP; BCD1; DKFZp686N0199; PAC1; COPEB
ZNF549	2339	3296.7	0	0	22.2834	0.00591099	1.40945	0.495131	3450750	NM_153263.1	NM_153263.1	ILMN_2227495	Homo sapiens zinc finger protein 549 (ZNF549), mRNA.	FLJ34917
OAS1	1551.3	2185.1	0	0	21.982	0.00633578	1.40856	0.494222	3450180	NM_002534.2	NM_002534.2	ILMN_1658247	Homo sapiens 2',5'-oligoadenylate synthetase 1, 40/46kDa (OAS1), transcript variant 2, mRNA.	OIAS; OIASI; IFI-4
TMEM136	640.6	902.1	0	0	20.8785	0.00816864	1.40821	0.493864	1110228	NM_174926.1	NM_174926.1	ILMN_1815346	Homo sapiens transmembrane protein 136 (TMEM136), mRNA.	MGC17839
GYG1	1081.8	1523.4	0	0	21.6331	0.00686578	1.40821	0.493861	670528	NM_004130.2	NM_004130.2	ILMN_2230862	Homo sapiens glycogenin 1 (GYG1), mRNA.	GYG
NUMB	610	859	0	0	20.7476	0.0084186	1.4082	0.493849	110445	NM_003744.5	NM_001005744.1	ILMN_1705114	Homo sapiens numb homolog (Drosophila) (NUMB), transcript variant 2, mRNA.	S171
SHC4	591.8	833.3	0	0	20.723	0.00846642	1.40808	0.493726	2570348	NM_203349.2	NM_203349.2	ILMN_1807050	Homo sapiens SHC (Src homology 2 domain containing) family, member 4 (SHC4), mRNA.	RaLP; MGC34023; SHCD
CCDC85B	587.5	826.9	0	0	20.674	0.00856249	1.40749	0.493124	6400646	NM_006848.2	NM_006848.2	ILMN_1657332	Homo sapiens coiled-coil domain containing 85B (CCDC85B), mRNA.	DIPA
PRKCH	1225.1	1720.7	0	0	21.5036	0.00707359	1.40454	0.490096	3290731	NM_006255.3	NM_006255.3	ILMN_1780898	Homo sapiens protein kinase C, eta (PRKCH), mRNA.	PRKCL; MGC26269; nPKC-eta; PKCL; MGC5363; PKC-L
PRKRA	920.3	1291.4	0	0	21.1051	0.00775336	1.40324	0.48876	770021	NM_003690.3	NM_003690.3	ILMN_1758474	Homo sapiens protein kinase, interferon-inducible double stranded RNA dependent activator (PRKRA), mRNA.	RAX; HSD14; PACT
FEZ2	6722.7	9426.7	0	0	22.0892	0.0061813	1.40222	0.487712	360608	NM_005102.2	NM_005102.2	ILMN_2403946	Homo sapiens fasciculation and elongation protein zeta 2 (zygin II) (FEZ2), transcript variant 1, mRNA.	MGC117372; HUM3CL
C3ORF21	1038.5	1455.5	0	0	21.1362	0.00769804	1.40154	0.487014	3180408	NM_152531.3	NM_152531.3	ILMN_1671116	Homo sapiens chromosome 3 open reading frame 21 (C3orf21), mRNA.	FLJ35155
ECGF1	1994.6	2792.4	0	0	21.5455	0.00700568	1.39998	0.485406	2350504	NM_001953.2	NM_001953.2	ILMN_2109708	Homo sapiens endothelial cell growth factor 1 (platelet-derived) (ECGF1), mRNA.	TP; PDECGF; hPD-ECGF; MNGIE
2015-09-02	3167.3	4424.4	0	0	20.2091	0.00952994	1.3969	0.482228	5960703	NM_001008491.1	NM_001008491.1	ILMN_1748546	Homo sapiens septin 2 (SEPT2), transcript variant 1, mRNA.	KIAA0158; hNedd5; DIFF6; NEDD5; Pnutl3
UBE2Q2	808.8	1129.8	0	0	20.5131	0.00888567	1.39688	0.482213	830369	NM_173469.1	NM_173469.1	ILMN_1683817	Homo sapiens ubiquitin-conjugating enzyme E2Q family member 2 (UBE2Q2), mRNA.	DKFZp762C143
IL8	22093.5	30859.2	0	0	21.8159	0.00658279	1.39675	0.482079	1980309	NM_000584.2	NM_000584.2	ILMN_2184373	Homo sapiens interleukin 8 (IL8), mRNA.	GCP-1; MDNCF; NAP1; CXCL8; AMCF-I; TSG-1; LYNAP; NAP-1; MONAP; GCP1; SCYB8; LUCT; K60; LECT; 3-10C; b-ENAP; NAF
C6ORF115	1085	1515	0	0	20.8335	0.00825373	1.39631	0.481623	6020681	XM_371848.4	NM_021243.2	ILMN_1720858	Homo sapiens chromosome 6 open reading frame 115 (C6orf115), mRNA.	HSPC280; PRO2013
RCAN1	925.1	1291.5	0	0	20.6303	0.00864908	1.39607	0.481366	620239	NM_203418.1	NM_203418.1	ILMN_1712112	Homo sapiens regulator of calcineurin 1 (RCAN1), transcript variant 3, mRNA.	ADAPT78; MCIP1; DSC1; CSP1; DSCR1; RCN1
TMEM66	4012.6	5600.2	0	0	21.521	0.00704531	1.39565	0.480941	6280270	NM_016127.4	NM_016127.4	ILMN_1780141	Homo sapiens transmembrane protein 66 (TMEM66), mRNA.	FLJ22274; FOAP-7; MGC8721; HSPC035; XTP3
FKBP3	2409.4	3362.1	0	0	21.1428	0.00768635	1.39541	0.480689	6450523	NM_002013.2	NM_002013.2	ILMN_2104784	Homo sapiens FK506 binding protein 3, 25kDa (FKBP3), mRNA.	PPIase; FKBP-25
ITGB1	4127.9	5757	0	0	21.2712	0.00746243	1.39466	0.479909	110440	NM_133376.1	NM_033668.1	ILMN_1714820	Homo sapiens integrin, beta 1 (fibronectin receptor, beta polypeptide, antigen CD29 includes MDF2, MSK12) (ITGB1), transcript variant 1D, mRNA.	GPIIA; VLAB; MDF2; FNRB; CD29; MSK12
CCDC50	3329.4	4639.5	0	0	21.3176	0.00738312	1.39349	0.478707	70603	NM_174908.2	NM_174908.2	ILMN_2302118	Homo sapiens coiled-coil domain containing 50 (CCDC50), transcript variant 1, mRNA.	C3orf6; DFNA44; YMER
PRNP	8204.2	11420.3	0	0	21.4016	0.00724169	1.39201	0.477166	3170162	NM_183079.1	NM_001080121.1	ILMN_1737988	Homo sapiens prion protein (PRNP), transcript variant 3, mRNA.	CD230; PrP33-35C; ASCR; PrP27-30; GSS; CJD; PRIP; PrPc; PrP; MGC26679
LOC653658	9813.5	13660.1	0	0	21.4205	0.00721024	1.39197	0.477128	4610681	XM_928705.1	XM_939687.2	ILMN_1652073	PREDICTED: Homo sapiens similar to ribosomal protein S23 (LOC653658), mRNA.
UGDH	1286	1789.2	0	0	20.6421	0.00862561	1.39129	0.476424	4780050	NM_003359.2	NM_003359.2	ILMN_1729563	Homo sapiens UDP-glucose dehydrogenase (UGDH), mRNA.	UDPGDH; UGD; UDP-GlcDH; GDH
TMEM59	5142.9	7154.6	0	0	21.2664	0.00747068	1.39116	0.476289	10725	NM_004872.3	NM_004872.3	ILMN_1792508	Homo sapiens transmembrane protein 59 (TMEM59), mRNA.	FLJ42977; C1orf8; HSPC001
GRAMD3	826.3	1148.9	0	0	20.1172	0.00973375	1.39042	0.475516	4890451	NM_023927.1	NM_023927.1	ILMN_2065690	Homo sapiens GRAM domain containing 3 (GRAMD3), mRNA.	NS3TP2; FLJ21313
SUMO1P3	1425.8	1982	0	0	20.6509	0.00860815	1.3901	0.475185	4050358	NR_002190.1	NR_002190.1	ILMN_1732080	Homo sapiens SUMO1 pseudogene 3 (SUMO1P3), non-coding RNA.
ARV1	908.5	1262.1	0	0	20.1481	0.00966474	1.38921	0.474268	1500246	NM_022786.1	NM_022786.1	ILMN_1800935	Homo sapiens ARV1 homolog (S. cerevisiae) (ARV1), mRNA.
PTPLB	1373.1	1906.9	0	0	20.5305	0.00885014	1.38876	0.473792	4560270	NM_198402.2	NM_198402.2	ILMN_1690806	Homo sapiens protein tyrosine phosphatase-like (proline instead of catalytic arginine), member b (PTPLB), mRNA.
FCGRT	1228.3	1702.4	0	0	20.2519	0.00943648	1.38598	0.470907	4200176	NM_004107.3	NM_004107.3	ILMN_1705302	Homo sapiens Fc fragment of IgG, receptor, transporter, alpha (FCGRT), transcript variant 1, mRNA.	alpha-chain; FCRN
SLC16A3	5187.7	7181.8	0	0	20.7974	0.00832262	1.38439	0.46925	110719	NM_004207.2	NM_004207.2	ILMN_2364022	Homo sapiens solute carrier family 16, member 3 (monocarboxylic acid transporter 4) (SLC16A3), transcript variant 2, mRNA.	MCT3; MGC138472; MGC138474; MCT4
TACC1	4880.6	6755.4	0	0	20.5303	0.00885054	1.38413	0.468983	2940373	NM_006283.1	NM_006283.1	ILMN_1770084	Homo sapiens transforming, acidic coiled-coil containing protein 1 (TACC1), mRNA.	DKFZp686K18126; Ga55; KIAA1103
ITGB1	6655.4	9193.3	0	0	20.6279	0.00865386	1.38133	0.466057	650066	NM_033669.1	NM_033669.1	ILMN_2383934	Homo sapiens integrin, beta 1 (fibronectin receptor, beta polypeptide, antigen CD29 includes MDF2, MSK12) (ITGB1), transcript variant 1C-2, mRNA.	GPIIA; VLAB; MDF2; FNRB; CD29; MSK12
SEC11C	1927.9	2663	0	0	20.2441	0.00945344	1.3813	0.466022	150082	NM_033280.1	NM_033280.2	ILMN_1701681	Homo sapiens SEC11 homolog C (S. cerevisiae) (SEC11C), mRNA.	SPC21; SPCS4C; SEC11L3
STT3A	1627.1	2247.4	0	0	20.1385	0.00968612	1.38123	0.465954	2570692	NM_152713.2	NM_152713.2	ILMN_1746090	Homo sapiens STT3, subunit of the oligosaccharyltransferase complex, homolog A (S. cerevisiae) (STT3A), mRNA.	STT3-A; TMC; ITM1; FLJ27038; MGC9042
MORF4L2	2768.6	3821.6	0	0	20.342	0.00924272	1.38034	0.46502	6510435	NM_012286.1	NM_012286.1	ILMN_1666156	Homo sapiens mortality factor 4 like 2 (MORF4L2), mRNA.	KIAA0026; MORFL2; MRGX
HMGN1	4089.7	5638.8	0	0	20.3546	0.00921595	1.37878	0.463393	4390195	NM_004965.6	NM_004965.6	ILMN_1652123	Homo sapiens high-mobility group nucleosome binding domain 1 (HMGN1), mRNA.	FLJ31471; MGC104230; MGC117425; FLJ27265; HMG14
LOC100132992	3810.4	5253.7	0	0	20.3371	0.00925316	1.37878	0.463391	2760209	XR_037398.1	XR_037398.1	ILMN_3282983	PREDICTED: Homo sapiens misc_RNA (LOC100132992), miscRNA.
LCN2	8814.5	12150.4	0	0	20.4655	0.00898359	1.37846	0.463053	4390398	NM_005564.2	NM_005564.3	ILMN_1692223	Homo sapiens lipocalin 2 (LCN2), mRNA.	NGAL
LOC399900	3697.3	5082.9	0	0	20.0503	0.00988485	1.37476	0.45918	4490594	NM_001013667.1	NM_001013667.1	ILMN_1701314	Homo sapiens hypothetical gene supported by AK093779 (LOC399900), mRNA.

## Sheet: >1.3 fold down
TargetID	Signal_siConWSS	Signal_siYAPWSS	DetectionPval_siConWSS	DetectionPval_siYAPWSS	Diff_Score	p-value	Fold_change(siYAPWSS/siConWSS)	Log_ratio(siYAPWSS/siConWSS)	Probe	SEARCH_KEY	ACCESSION	PROBE_ID	DEFINITION	SYNONYMS
SERTAD4	46.9	0.3	0.0026	0.413	-36.5096	0.000223378	0.00639659	-7.28848	6330504	NM_019605.2	NM_019605.2	ILMN_1730794	Homo sapiens SERTA domain containing 4 (SERTAD4), mRNA.	DJ667H12.2
YAP1	925.7	37.4	0	0.0039	-108.37	1.45563e-11	0.0404019	-4.62943	3360768	NM_006106.2	NM_006106.2	ILMN_1709479	Homo sapiens Yes-associated protein 1, 65kDa (YAP1), mRNA.	YAP65; YAP; YAP2
MIPOL1	57.1	5	0.0013	0.2494	-41.3701	7.29441e-05	0.0875657	-3.51349	6280309	NM_138731.2	NM_138731.3	ILMN_1710684	Homo sapiens mirror-image polydactyly 1 (MIPOL1), mRNA.	MGC34010; DKFZp313M2036
SCARNA23	81.3	7.8	0.0013	0.1766	-21.1465	0.0076798	0.095941	-3.38171	2710427	NR_003007.1	NR_003007.1	ILMN_3243966	Homo sapiens small Cajal body-specific RNA 23 (SCARNA23), guide RNA.	ACA12
ZNF652	45.4	4.7	0.0026	0.2442	-24.1088	0.00388258	0.103524	-3.27196	4860594	NM_014897.1	NM_014897.1	ILMN_2155323	Homo sapiens zinc finger protein 652 (ZNF652), mRNA.	KIAA0924; DKFZp781E2122
LOC100130123	233.3	37.7	0	0.0039	-90.5569	8.7965e-10	0.161595	-2.62955	4540168	XM_001726844.1	XM_001726844.1	ILMN_3238283	PREDICTED: Homo sapiens similar to PRO2870 (LOC100130123), mRNA.
EPR1	220.5	36.2	0	0.0039	-21.6345	0.00686357	0.164172	-2.60672	2760465	NR_002219.1	NR_002219.1	ILMN_2148012	Homo sapiens effector cell peptidase receptor 1 (non-protein coding) (EPR1), non-coding RNA.	BIRC5OS; EPR-1
HIST1H2AB	50.3	8.8	0.0026	0.1532	-28.5506	0.00139618	0.17495	-2.51498	5720521	NM_003513.2	NM_003513.2	ILMN_1753524	Homo sapiens histone cluster 1, H2ab (HIST1H2AB), mRNA.	H2A/m; H2AFM
KILLIN	135	28.5	0.0013	0.0091	-77.8082	1.65646e-08	0.211111	-2.24393	50242	NM_001126049.1	NM_001126049.1	ILMN_3238213	Homo sapiens killin protein (KILLIN), mRNA.
HS.561307	62.4	13.3	0.0013	0.074	-34.5416	0.000351431	0.213141	-2.23012	2190682	Hs.561307	AI860517	ILMN_1885233	wl03f11.x1 NCI_CGAP_Ut1 Homo sapiens cDNA clone IMAGE:2423853 3, mRNA sequence
LOC100132761	1001	222.5	0	0	-33.7729	0.000419479	0.222278	-2.16956	3890577	XM_001716956.1	XM_001716956.1	ILMN_3214893	PREDICTED: Homo sapiens hypothetical protein LOC100132761 (LOC100132761), mRNA.
SKP2	63.7	15.5	0.0013	0.0519	-25.5458	0.00278882	0.243328	-2.03903	4730674	NM_032637.2	NM_005983.2	ILMN_1791002	Homo sapiens S-phase kinase-associated protein 2 (p45) (SKP2), transcript variant 1, mRNA.	MGC1366; FBXL1; FBL1; FLB1
SNHG10	118.8	29	0.0013	0.0091	-60.7865	8.34353e-07	0.244108	-2.03441	830594	NR_001459.2	NR_001459.2	ILMN_2409078	Homo sapiens small nucleolar RNA host gene 10 (non-protein coding) (SNHG10), non-coding RNA.	C14orf62; FLJ40557
SPAST	144.2	36.6	0.0013	0.0039	-65.6461	2.72515e-07	0.253814	-1.97816	460333	NM_199436.1	NM_199436.1	ILMN_2373556	Homo sapiens spastin (SPAST), transcript variant 2, mRNA.	FSP2; ADPSP; KIAA1083; SPG4
TBCCD1	56.3	14.4	0.0013	0.0584	-21.2499	0.00749911	0.255773	-1.96707	7330286	NM_018138.1	NM_018138.1	ILMN_2076415	Homo sapiens TBCC domain containing 1 (TBCCD1), mRNA.	FLJ10560
CDH7	74.7	19.2	0.0013	0.0338	-37.2881	0.00018672	0.257028	-1.96	4050364	NM_004361.2	NM_004361.2	ILMN_1716300	Homo sapiens cadherin 7, type 2 (CDH7), transcript variant b, mRNA.	CDH7L1
HS.540179	76	20.5	0.0013	0.0286	-35.2003	0.000301974	0.269737	-1.89038	5900446	Hs.540179	AI247405	ILMN_1900276	qh45e01.x1 Soares_NFL_T_GBC_S1 Homo sapiens cDNA clone IMAGE:1847640 3, mRNA sequence
PLOD2	174.6	48.5	0	0.0026	-74.2371	3.76955e-08	0.277778	-1.848	460338	NM_182943.2	NM_182943.2	ILMN_1799139	Homo sapiens procollagen-lysine, 2-oxoglutarate 5-dioxygenase 2 (PLOD2), transcript variant 1, mRNA.	LH2; TLH
TMTC3	236.2	66.4	0	0.0013	-33.648	0.000431718	0.281118	-1.83075	7000286	NM_181783.1	NM_181783.1	ILMN_2119555	Homo sapiens transmembrane and tetratricopeptide repeat containing 3 (TMTC3), mRNA.	DKFZp686M1969; FLJ90492; DKFZp686O2342; DKFZp686O22167; DKFZp686C0968; SMILE
RRM2	247.5	70	0	0.0013	-117.817	1.65322e-12	0.282828	-1.822	510731	NM_001034.1	NM_001034.1	ILMN_1678669	Homo sapiens ribonucleotide reductase M2 polypeptide (RRM2), mRNA.	RR2M; R2
PLOD2	4891.9	1398.8	0	0	-185.833	2.61006e-19	0.285942	-1.80621	7040477	NM_182943.2	NM_000935.2	ILMN_1771599	Homo sapiens procollagen-lysine, 2-oxoglutarate 5-dioxygenase 2 (PLOD2), transcript variant 2, mRNA.	LH2; TLH
LOC389286	335.3	97.1	0	0.0013	-68.6766	1.35625e-07	0.289591	-1.78791	6180445	NM_001018022.1	NM_001018022.1	ILMN_2170625	Homo sapiens similar to FKSG62 (LOC389286), mRNA.	FKSG69
KRT80	2509.2	733.7	0	0	-52.7886	5.26187e-06	0.292404	-1.77397	4830520	NM_182507.1	NM_182507.2	ILMN_1705814	Homo sapiens keratin 80 (KRT80), transcript variant 1, mRNA.	KB20
TAF8	113.8	33.7	0.0013	0.0065	-25.8827	0.00258066	0.296134	-1.75568	2370615	NM_138572.2	NM_138572.2	ILMN_2070477	Homo sapiens TAF8 RNA polymerase II, TATA box binding protein (TBP)-associated factor, 43kDa (TAF8), mRNA.	TAF8; FLJ32821; TAFII43; TAF; II; TBN; 43
ARL6IP1	3939.8	1170.3	0	0	-102.837	5.20367e-11	0.297046	-1.75124	2690047	NM_015161.1	NM_015161.1	ILMN_1708416	Homo sapiens ADP-ribosylation factor-like 6 interacting protein 1 (ARL6IP1), mRNA.	ARMER; AIP1; KIAA0069; ARL6IP
LYZ	61.5	18.3	0.0013	0.0377	-21.5549	0.00699053	0.297561	-1.74874	4810162	NM_000239.1	NM_000239.1	ILMN_2162972	Homo sapiens lysozyme (renal amyloidosis) (LYZ), mRNA.
LOC728732	94.1	28.2	0.0013	0.0091	-25.0883	0.00309863	0.299681	-1.7385	3930739	XR_038331.1	XR_038331.1	ILMN_3225586	PREDICTED: Homo sapiens misc_RNA (LOC728732), miscRNA.
KRT80	212.6	64.6	0	0.0013	-62.0957	6.17206e-07	0.303857	-1.71854	2340193	NM_182507.2	NM_182507.2	ILMN_2366445	Homo sapiens keratin 80 (KRT80), transcript variant 1, mRNA.	KB20
HIST3H2A	1339.7	409.6	0	0	-125.191	3.02601e-13	0.30574	-1.70962	1500192	NM_033445.2	NM_033445.2	ILMN_1779648	Homo sapiens histone cluster 3, H2a (HIST3H2A), mRNA.	MGC3165
BRWD1	786.4	241.9	0	0	-124.956	3.19418e-13	0.307604	-1.70085	5080066	NM_001007246.1	NM_001007246.1	ILMN_1673518	Homo sapiens bromodomain and WD repeat domain containing 1 (BRWD1), transcript variant 3, mRNA.	C21orf107; FLJ43918; WDR9; N143
MND1	110.2	34.8	0.0013	0.0052	-53.5973	4.36787e-06	0.315789	-1.66297	3870372	NM_032117.2	NM_032117.2	ILMN_2148796	Homo sapiens meiotic nuclear divisions 1 homolog (S. cerevisiae) (MND1), mRNA.	GAJ
CDC45L	500.8	158.2	0	0	-142.499	5.62445e-15	0.315895	-1.66248	2320170	NM_003504.3	NM_003504.3	ILMN_1670238	Homo sapiens CDC45 cell division cycle 45-like (S. cerevisiae) (CDC45L), mRNA.	CDC45L2; CDC45; PORC-PI-1
LOC100130332	279.7	88.4	0	0.0013	-27.3016	0.0018614	0.316053	-1.66176	4590519	XM_001723315.1	XM_001723315.1	ILMN_3273491	PREDICTED: Homo sapiens similar to PRO2474 (LOC100130332), mRNA.
PXMP3	984.8	320.3	0	0	-157.558	1.75477e-16	0.325244	-1.62041	1090288	NM_000318.1	NM_000318.2	ILMN_1743299	Homo sapiens peroxisomal membrane protein 3, 35kDa (PXMP3), transcript variant 1, mRNA.	PAF1; PMP35; PEX2; PAF-1; RNF72; PMP3
SNX6	538.7	175.8	0	0	-140.036	9.91836e-15	0.326341	-1.61555	2120500	NM_152233.1	NM_152233.2	ILMN_1807873	Homo sapiens sorting nexin 6 (SNX6), transcript variant 2, mRNA.	MSTP010; MGC3157; TFAF2
LOC650909	141.3	46.2	0.0013	0.0026	-42.8253	5.21759e-05	0.326964	-1.6128	5420521	XM_935208.1	XM_939995.2	ILMN_1657348	PREDICTED: Homo sapiens similar to activating signal cointegrator 1 complex subunit 3-like 1 (LOC650909), mRNA.
SCARNA13	141.6	46.4	0.0013	0.0026	-20.4409	0.00903462	0.327684	-1.60962	360292	NR_003002.1	NR_003002.1	ILMN_3235325	Homo sapiens small Cajal body-specific RNA 13 (SCARNA13), guide RNA.	U93
TRIM16L	74.7	24.6	0.0013	0.013	-21.6814	0.00678985	0.329317	-1.60245	6510373	NM_001037330.1	NM_001037330.1	ILMN_2193443	Homo sapiens tripartite motif-containing 16-like (TRIM16L), mRNA.	TRIM70
VEGFA	63.3	20.9	0.0013	0.0273	-23.9793	0.00400009	0.330174	-1.5987	2900593	NM_001025366.1	NM_001025367.1	ILMN_1803882	Homo sapiens vascular endothelial growth factor A (VEGFA), transcript variant 3, mRNA.	VPF; VEGF-A; MGC70609; VEGF
HS.444329	98	32.4	0.0013	0.0078	-29.802	0.00104665	0.330612	-1.59679	450754	Hs.444329	BX640888	ILMN_1912185	Homo sapiens mRNA; cDNA DKFZp686H20120 (from clone DKFZp686H20120)
STARD7	54	17.9	0.0026	0.0416	-21.5816	0.00694768	0.331481	-1.593	5810521	NM_020151.2	NM_020151.3	ILMN_1687140	Homo sapiens StAR-related lipid transfer (START) domain containing 7 (STARD7), mRNA.	GTT1
MEF2D	417.1	140.3	0	0	-89.6956	1.07261e-09	0.33637	-1.57188	3940484	NM_005920.2	NM_005920.2	ILMN_1763228	Homo sapiens myocyte enhancer factor 2D (MEF2D), mRNA.	DKFZp686I1536
PHLDA1	468	158.4	0	0	-90.9173	8.09599e-10	0.338462	-1.56294	5670367	NM_007350.3	NM_007350.3	ILMN_3251550	Homo sapiens pleckstrin homology-like domain, family A, member 1 (PHLDA1), mRNA.	DT1P1B11; PHRIP; TDAG51; MGC131738
POLA1	304.4	103.8	0	0.0013	-60.9324	8.06789e-07	0.340999	-1.55216	5810253	NM_016937.2	NM_016937.2	ILMN_2191436	Homo sapiens polymerase (DNA directed), alpha 1, catalytic subunit (POLA1), mRNA.	DKFZp686K1672; POLA
HS.104792	122.8	41.9	0.0013	0.0039	-50.3763	9.17001e-06	0.341205	-1.55129	10600	Hs.104792	BX114061	ILMN_1851376	BX114061 Soares_testis_NHT Homo sapiens cDNA clone IMAGp998F051794, mRNA sequence
TNFRSF21	14547.9	4973.6	0	0	-78.3294	1.46913e-08	0.341878	-1.54845	3780092	NM_014452.3	NM_014452.3	ILMN_1699695	Homo sapiens tumor necrosis factor receptor superfamily, member 21 (TNFRSF21), mRNA.	MGC31965; BM-018; DR6
KIF2C	225.9	77.4	0	0.0013	-67.4174	1.81242e-07	0.342629	-1.54528	1470647	NM_006845.2	NM_006845.2	ILMN_1685916	Homo sapiens kinesin family member 2C (KIF2C), mRNA.	KNSL6; MCAK
LOC100129543	200.1	68.8	0	0.0013	-57.9986	1.5854e-06	0.343828	-1.54024	7570768	XM_001715065.1	XM_001715065.1	ILMN_3252446	PREDICTED: Homo sapiens hypothetical protein LOC100129543 (LOC100129543), mRNA.
SLC11A2	776.8	267.2	0	0	-141.861	6.51418e-15	0.343975	-1.53962	1820037	NM_000617.1	NM_000617.1	ILMN_1745034	Homo sapiens solute carrier family 11 (proton-coupled divalent metal ion transporters), member 2 (SLC11A2), mRNA.	FLJ37416; NRAMP2; DCT1; DMT1
LOC441453	65.1	22.5	0.0013	0.0169	-21.5308	0.00702943	0.345622	-1.53273	4040110	XR_041341.1	XR_041341.1	ILMN_3200854	PREDICTED: Homo sapiens misc_RNA (LOC441453), miscRNA.
TMEM156	1596.8	565.4	0	0	-125.911	2.56383e-13	0.354083	-1.49784	2000364	NM_024943.1	NM_024943.1	ILMN_2095660	Homo sapiens transmembrane protein 156 (TMEM156), mRNA.	FLJ23235
HS.294603	1853.7	660.9	0	0	-148.613	1.37623e-15	0.35653	-1.4879	5550768	Hs.294603	AK022936	ILMN_1903568	Homo sapiens cDNA FLJ12874 fis, clone NT2RP2003769
MCM3APAS	166.9	59.7	0.0013	0.0013	-65.6344	2.7325e-07	0.357699	-1.48318	6380438	NR_002776.1	NR_002776.1	ILMN_2065822	Homo sapiens MCM3 minichromosome maintenance deficient 3 (S. cerevisiae) associated protein antisense (MCM3APAS) on chromosome 21.	C21orf85; FLJ10508; MCM3APAS B
HS.437395	76.9	27.7	0.0013	0.0091	-25.8137	0.00262198	0.360208	-1.4731	5220743	Hs.437395	AW118646	ILMN_1851060	xd94h08.x1 Soares_NFL_T_GBC_S1 Homo sapiens cDNA clone IMAGE:2605311 3 similar to contains Alu repetitive element;, mRNA sequence
HOXA9	1295.8	475.8	0	0	-138.647	1.36559e-14	0.367186	-1.44542	2810673	NM_152739.2	NM_152739.3	ILMN_1739582	Homo sapiens homeobox A9 (HOXA9), mRNA.	MGC1934; HOX1.7; HOX1G; HOX1; ABD-B
AFMID	190.6	70.1	0	0.0013	-46.0801	2.46598e-05	0.367786	-1.44306	2000497	NM_001010982.1	NM_001010982.1	ILMN_2095653	Homo sapiens arylformamidase (AFMID), mRNA.	KF; DKFZp686F03259
PBK	606.8	223.2	0	0	-36.2649	0.000236325	0.367831	-1.44288	3420554	NM_018492.2	NM_018492.2	ILMN_1673673	Homo sapiens PDZ binding kinase (PBK), mRNA.	Nori-3; SPK; FLJ14385; TOPK
CDC25A	387.3	142.8	0	0	-106.603	2.1863e-11	0.368706	-1.43946	2480341	NM_001789.2	NM_001789.2	ILMN_1711005	Homo sapiens cell division cycle 25 homolog A (S. pombe) (CDC25A), transcript variant 1, mRNA.	CDC25A2
PLAC8	86.4	31.9	0.0013	0.0078	-30.2988	0.000933512	0.369213	-1.43747	4830113	NM_016619.1	NM_016619.1	ILMN_1653026	Homo sapiens placenta-specific 8 (PLAC8), mRNA.	C15; onzin
UBA52	520.2	192.2	0	0	-118.233	1.50228e-12	0.369473	-1.43646	6550358	NM_003333.3	NM_003333.3	ILMN_2368576	Homo sapiens ubiquitin A-52 residue ribosomal protein fusion product 1 (UBA52), transcript variant 2, mRNA.	CEP52; HUBCEP52; MGC126881; MGC57125; RPL40; MGC126879
VEGFA	269.9	100.8	0	0.0013	-70.5022	8.908e-08	0.373472	-1.42093	2640224	NM_003376.4	NM_003376.4	ILMN_2375879	Homo sapiens vascular endothelial growth factor A (VEGFA), transcript variant 2, mRNA.	MGC70609; VPF; VEGF; VEGF-A
CCDC21	300.7	113	0	0.0013	-46.6519	2.16177e-05	0.37579	-1.412	5310348	NM_022778.2	NM_022778.2	ILMN_1812489	Homo sapiens coiled-coil domain containing 21 (CCDC21), mRNA.	FLJ22000; FLJ13976; DKFZP434L0117; DKFZp434P232
SEMA5A	72.6	27.3	0.0013	0.0091	-27.6697	0.00171013	0.376033	-1.41107	4210215	Hs.27621	NM_003966.2	ILMN_1880012	Homo sapiens sema domain, seven thrombospondin repeats (type 1 and type 1-like), transmembrane domain (TM) and short cytoplasmic domain, (semaphorin) 5A (SEMA5A), mRNA.	semF; FLJ12815; SEMAF
HS.127310	2190.3	827.8	0	0	-114.441	3.59683e-12	0.377939	-1.40377	4180612	Hs.127310	AL137257	ILMN_1859946	Homo sapiens mRNA; cDNA DKFZp434C1613 (from clone DKFZp434C1613)
C18ORF54	205.9	78	0	0.0013	-32.9414	0.000507996	0.378825	-1.4004	2760520	NM_173529.3	NM_173529.3	ILMN_2169089	Homo sapiens chromosome 18 open reading frame 54 (C18orf54), mRNA.	MGC33382
EIF4EBP1	139.8	53.2	0.0013	0.0013	-55.2071	3.01502e-06	0.380544	-1.39387	3890176	NM_004095.2	NM_004095.3	ILMN_1767324	Homo sapiens eukaryotic translation initiation factor 4E binding protein 1 (EIF4EBP1), mRNA.	PHAS-I; MGC4316; 4EBP1; BP-1
SKP2	1111.3	426.8	0	0	-127.717	1.69161e-13	0.384055	-1.38062	1710286	NM_032637.2	NM_032637.2	ILMN_1665538	Homo sapiens S-phase kinase-associated protein 2 (p45) (SKP2), transcript variant 2, mRNA.	MGC1366; FBXL1; FBL1; FLB1
FLJ32011	199.8	76.9	0	0.0013	-42.5414	5.57006e-05	0.384885	-1.3775	1440725	NM_182516.1	NM_182516.1	ILMN_1723834	Homo sapiens hypothetical protein FLJ32011 (FLJ32011), mRNA.
C8ORF55	2493.2	965.6	0	0	-118.036	1.57188e-12	0.387293	-1.3685	1470706	NM_016647.1	NM_016647.2	ILMN_1777740	Homo sapiens chromosome 8 open reading frame 55 (C8orf55), mRNA.	DSCD75
ERBB3	760.6	296.2	0	0	-65.367	2.90603e-07	0.389429	-1.36057	4560288	NM_001982.2	NM_001982.2	ILMN_1751346	Homo sapiens v-erb-b2 erythroblastic leukemia viral oncogene homolog 3 (avian) (ERBB3), transcript variant 1, mRNA.	c-erbB-3; c-erbB3; p85-sErbB3; p45-sErbB3; ErbB-3; erbB3-S; MGC88033; p180-ErbB3; MDA-BF-1; HER3
DICER1	345.2	134.6	0	0.0013	-46.5625	2.20673e-05	0.389919	-1.35875	5130091	NM_030621.2	NM_030621.2	ILMN_1772692	Homo sapiens Dicer1, Dcr-1 homolog (Drosophila) (DICER1), transcript variant 2, mRNA.	Dicer; HERNA; KIAA0928
KIF23	238	92.9	0	0.0013	-79.2341	1.19286e-08	0.390336	-1.35721	4120278	NM_004856.4	NM_004856.4	ILMN_1811472	Homo sapiens kinesin family member 23 (KIF23), transcript variant 2, mRNA.	MKLP-1; CHO1; KNSL5; MKLP1
LOC729423	1100.6	430	0	0	-124.234	3.77268e-13	0.390696	-1.35588	5360189	XM_001726952.1	XM_001726952.1	ILMN_3227811	PREDICTED: Homo sapiens similar to Heterogeneous nuclear ribonucleoprotein A1 (Helix-destabilizing protein) (Single-strand RNA-binding protein) (hnRNP core protein A1) (HDP) (LOC729423), mRNA.
TMEM53	106.2	41.5	0.0013	0.0039	-29.5279	0.00111483	0.390772	-1.3556	580064	NM_024587.2	NM_024587.2	ILMN_1688041	Homo sapiens transmembrane protein 53 (TMEM53), mRNA.	FLJ22353; RP4-678E16.2; NET4
HS.556082	572.8	224.2	0	0	-40.9346	8.0638e-05	0.391411	-1.35325	5810598	Hs.556082	BC017440	ILMN_1859908	Homo sapiens cDNA clone MGC:13035 IMAGE:3613409, complete cds
SIK1	148.7	58.3	0.0013	0.0013	-55.921	2.558e-06	0.392065	-1.35084	4920164	NM_173354.3	NM_173354.3	ILMN_3235647	Homo sapiens salt-inducible kinase 1 (SIK1), mRNA.	SIK; MSK; SIK1
FAM168B	294.1	115.4	0	0.0013	-71.7969	6.61165e-08	0.392384	-1.34966	5270187	NM_001009993.1	NM_001009993.2	ILMN_1677122	Homo sapiens family with sequence similarity 168, member B (FAM168B), mRNA.	MGC87527
PTGFRN	138.2	54.4	0.0013	0.0013	-52.1625	6.07785e-06	0.393632	-1.34508	2680411	NM_020440.2	NM_020440.2	ILMN_1743130	Homo sapiens prostaglandin F2 receptor negative regulator (PTGFRN), mRNA.	CD9P-1; FPRP; SMAP-6; EWI-F; KIAA1436; FLJ11001; CD315
SLIT2	680.2	268.6	0	0	-61.7786	6.63957e-07	0.394884	-1.3405	4560592	NM_004787.1	NM_004787.1	ILMN_1676449	Homo sapiens slit homolog 2 (Drosophila) (SLIT2), mRNA.	Slit-2; SLIL3; FLJ14420
TROAP	175.3	69.6	0	0.0013	-43.268	4.71194e-05	0.397034	-1.33267	4760646	NM_005480.2	NM_005480.2	ILMN_1700337	Homo sapiens trophinin associated protein (tastin) (TROAP), mRNA.	TASTIN
PKP4	168.7	67.1	0.0013	0.0013	-60.813	8.29278e-07	0.397747	-1.33008	5890440	NM_003628.3	NM_003628.3	ILMN_1749410	Homo sapiens plakophilin 4 (PKP4), transcript variant 1, mRNA.	FLJ31261; p0071; FLJ42243
IGSF3	141.7	56.6	0.0013	0.0013	-36.3343	0.000232579	0.399435	-1.32397	2900674	NM_001542.2	NM_001542.2	ILMN_1704353	Homo sapiens immunoglobulin superfamily, member 3 (IGSF3), transcript variant 1, mRNA.	V8; EWI-3; MGC117164
ZNF695	102.5	41	0.0013	0.0039	-35.6431	0.000272703	0.4	-1.32193	1710044	NM_020394.2	NM_020394.2	ILMN_1747943	Homo sapiens zinc finger protein 695 (ZNF695), mRNA.	MGC61907; RP11-551G24.1; SBZF3
SELI	200.1	80.1	0	0.0013	-68.3857	1.45021e-07	0.4003	-1.32085	4280370	NM_033505.1	NM_033505.2	ILMN_1696133	Homo sapiens selenoprotein I (SELI), mRNA.	KIAA1724
LOC440396	95.1	38.2	0.0013	0.0039	-30.9568	0.000802269	0.401682	-1.31587	3400441	NR_002943.1	NR_002943.1	ILMN_2191759	Homo sapiens similar to Heterogeneous nuclear ribonucleoprotein A1 (Helix-destabilizing protein) (Single-strand binding protein) (hnRNP core protein A1) (HDP-1) (Topoisomerase-inhibitor suppressed) (LOC440396), non-coding RNA.
MGC61598	465.2	187	0	0	-62.5921	5.50541e-07	0.401978	-1.31481	3800482	XM_939432.1	XM_939432.1	ILMN_1658847	PREDICTED: Homo sapiens similar to ankyrin-repeat protein Nrarp (MGC61598), mRNA.
TMEM156	380.8	153.2	0	0	-94.4093	3.62301e-10	0.402311	-1.31362	3390253	NM_024943.1	NM_024943.1	ILMN_1810374	Homo sapiens transmembrane protein 156 (TMEM156), mRNA.	FLJ23235
LOC644100	73.4	29.6	0.0013	0.0091	-24.4341	0.00360238	0.40327	-1.31018	6960402	XM_937388.1	XM_937388.1	ILMN_1750885	PREDICTED: Homo sapiens similar to CG14464-PA.3 (LOC644100), mRNA.
KRT18	100.1	40.4	0.0013	0.0039	-36.6007	0.000218741	0.403596	-1.30901	6280128	NM_199187.1	NM_199187.1	ILMN_1730848	Homo sapiens keratin 18 (KRT18), transcript variant 2, mRNA.	K18; CYK18
HNRNPA1L2	73.9	29.9	0.0013	0.0091	-25.9043	0.00256785	0.404601	-1.30543	1450326	NM_001011724.1	NM_001011724.1	ILMN_2387742	Homo sapiens heterogeneous nuclear ribonucleoprotein A1-like 2 (HNRNPA1L2), transcript variant 1, mRNA.	MGC102957
PRKDC	443	179.6	0	0	-34.7531	0.000334726	0.405418	-1.30252	770390	NM_006904.6	NM_001081640.1	ILMN_1769517	Homo sapiens protein kinase, DNA-activated, catalytic polypeptide (PRKDC), transcript variant 2, mRNA.	XRCC7; p350; DNPK1; HYRC1; HYRC; DNAPK
KCNJ2	254.2	103.1	0	0.0013	-41.5692	6.96755e-05	0.405586	-1.30192	60719	NM_000891.2	NM_000891.2	ILMN_1780334	Homo sapiens potassium inwardly-rectifying channel, subfamily J, member 2 (KCNJ2), mRNA.	IRK1; HHBIRK1; SQT3; HHIRK1; KIR2.1; LQT7
CDC20	2322.3	942	0	0	-53.4692	4.49863e-06	0.405632	-1.30176	1500010	NM_001255.1	NM_001255.2	ILMN_1663390	Homo sapiens cell division cycle 20 homolog (S. cerevisiae) (CDC20), mRNA.	CDC20A; bA276H19.3; MGC102824; p55CDC
CPOX	569.7	232.1	0	0	-104.165	3.83283e-11	0.407407	-1.29546	1240242	NM_000097.4	NM_000097.4	ILMN_3240389	Homo sapiens coproporphyrinogen oxidase (CPOX), mRNA.	CPO; HCP; CPX
KRAS	150.5	61.5	0.0013	0.0013	-39.0236	0.00012521	0.408638	-1.29111	2470050	NM_004985.3	NM_033360.2	ILMN_1728071	Homo sapiens v-Ki-ras2 Kirsten rat sarcoma viral oncogene homolog (KRAS), transcript variant a, mRNA.	C-K-RAS; KRAS1; K-RAS4A; KI-RAS; KRAS2; NS3; K-RAS2B; K-RAS2A; K-RAS4B; RASK2
TNRC15	176	72	0	0.0013	-60.3624	9.19941e-07	0.409091	-1.28951	7550224	NM_015575.2	NM_015575.2	ILMN_1750718	Homo sapiens trinucleotide repeat containing 15 (TNRC15), mRNA.	DKFZp686J17223; GIGYF2; DKFZp686I15154; KIAA0642; FLJ23368
PER3	72.1	29.5	0.0013	0.0091	-24.813	0.00330141	0.409154	-1.28928	5290538	NM_016831.1	NM_016831.1	ILMN_1660986	Homo sapiens period homolog 3 (Drosophila) (PER3), mRNA.	GIG13
SNX15	178.8	73.2	0	0.0013	-21.8492	0.00653251	0.409396	-1.28843	5130110	NM_013306.3	NM_013306.3	ILMN_2378670	Homo sapiens sorting nexin 15 (SNX15), transcript variant A, mRNA.	HSAF001435
TTC13	135.5	55.6	0.0013	0.0013	-41.4299	7.19466e-05	0.410332	-1.28514	6200215	NM_024525.2	NM_024525.2	ILMN_1753064	Homo sapiens tetratricopeptide repeat domain 13 (TTC13), mRNA.	FLJ22584
HNRNPA1	169.5	69.7	0.0013	0.0013	-47.7902	1.66334e-05	0.411209	-1.28205	4260398	NM_031157.1	NM_031157.2	ILMN_1815882	Homo sapiens heterogeneous nuclear ribonucleoprotein A1 (HNRNPA1), transcript variant 2, mRNA.	MGC102835; HNRNPA1
FAM24B	91.6	37.7	0.0013	0.0039	-32.5079	0.000561319	0.411572	-1.28078	2100209	NM_152644.1	NM_152644.1	ILMN_1659536	Homo sapiens family with sequence similarity 24, member B (FAM24B), mRNA.	MGC45962; AC073585.2; DKFZp667I0323
UCHL5IP	509.7	211.1	0	0	-48.0784	1.55654e-05	0.414165	-1.27172	1090370	NM_017518.5	NM_017518.5	ILMN_2371700	Homo sapiens UCHL5 interacting protein (UCHL5IP), transcript variant 1, mRNA.	HSXQ28ORF; UIP1
CCDC14	400.1	167.1	0	0	-45.1575	3.04965e-05	0.417646	-1.25965	4390612	NM_022757.3	NM_022757.3	ILMN_1677239	Homo sapiens coiled-coil domain containing 14 (CCDC14), mRNA.	FLJ41065; FLJ12892; DKFZp434L1050
LOC441013	165.6	69.2	0.0013	0.0013	-55.7341	2.67048e-06	0.417874	-1.25886	3610333	XR_016299.2	XR_016299.2	ILMN_3276861	PREDICTED: Homo sapiens misc_RNA (LOC441013), miscRNA.
ATP6V1C1	475.7	198.9	0	0	-95.2159	3.00892e-10	0.418121	-1.25801	2480241	NM_001695.3	NM_001695.4	ILMN_1659801	Homo sapiens ATPase, H+ transporting, lysosomal 42kDa, V1 subunit C1 (ATP6V1C1), mRNA.	VATC; FLJ20057; ATP6D; Vma5; ATP6C
SS18	144	60.3	0.0013	0.0013	-35.5961	0.00027567	0.41875	-1.25584	5890753	NM_005637.2	NM_005637.2	ILMN_2359096	Homo sapiens synovial sarcoma translocation, chromosome 18 (SS18), transcript variant 2, mRNA.	SYT-SSX2; SYT; SYT-SSX1; MGC116875; SSXT
PPID	198.3	83.3	0	0.0013	-63.1447	4.84764e-07	0.420071	-1.2513	2810707	NM_005038.2	NM_005038.2	ILMN_2190851	Homo sapiens peptidylprolyl isomerase D (PPID), mRNA.	CYPD; CYP-40; MGC33096
SCML1	213.4	89.7	0	0.0013	-44.4142	3.61893e-05	0.420337	-1.25038	5570646	NM_001037540.1	NM_001037540.1	ILMN_2340908	Homo sapiens sex comb on midleg-like 1 (Drosophila) (SCML1), transcript variant 1, mRNA.
C1ORF112	69.9	29.5	0.0013	0.0091	-22.9592	0.00505918	0.422031	-1.24458	940240	NM_018186.2	NM_018186.2	ILMN_1727540	Homo sapiens chromosome 1 open reading frame 112 (C1orf112), mRNA.	FLJ10706; MGC130018; MGC130019; FLJ13470; RP1-97P20.1
ALG10B	105.5	44.7	0.0013	0.0026	-33.3217	0.000465404	0.423697	-1.2389	5310524	NM_001013620.3	NM_001013620.3	ILMN_3251482	Homo sapiens asparagine-linked glycosylation 10, alpha-1,2-glucosyltransferase homolog B (yeast) (ALG10B), mRNA.	ALG10; KCR1
MCL1	1189.7	505.4	0	0	-102.163	6.07715e-11	0.424813	-1.2351	610750	NM_021960.3	NM_021960.3	ILMN_1803988	Homo sapiens myeloid cell leukemia sequence 1 (BCL2-related) (MCL1), transcript variant 1, mRNA.	MCL1L; MGC104264; MGC1839; TM; MCL1S; EAT
CNIH	3754.5	1602.4	0	0	-115.282	2.96374e-12	0.426795	-1.22839	3120767	NM_005776.2	NM_005776.2	ILMN_1786532	Homo sapiens cornichon homolog (Drosophila) (CNIH), mRNA.	CNIH1; CNIL; TGAM77; MGC117156
TMEM159	116.2	49.6	0.0013	0.0026	-26.4772	0.00225051	0.42685	-1.2282	7560575	NM_020422.3	NM_020422.3	ILMN_2042941	Homo sapiens transmembrane protein 159 (TMEM159), mRNA.
ATF5	2118.6	906.7	0	0	-88.6896	1.3522e-09	0.427971	-1.22441	1570484	NM_012068.2	NM_012068.3	ILMN_1669113	Homo sapiens activating transcription factor 5 (ATF5), mRNA.	ATFX; FLJ34666; HMFN0395
DUT	125.2	53.6	0.0013	0.0013	-32.9933	0.000501961	0.428115	-1.22393	6330494	NM_001025249.1	NM_001025249.1	ILMN_2374778	Homo sapiens deoxyuridine triphosphatase (DUT), nuclear gene encoding mitochondrial protein, transcript variant 3, mRNA.	dUTPase; FLJ20622
CLIP4	239	102.4	0	0.0013	-27.1237	0.00193923	0.428452	-1.22279	3310672	NM_024692.3	NM_024692.3	ILMN_1759792	Homo sapiens CAP-GLY domain containing linker protein family, member 4 (CLIP4), mRNA.	FLJ32705; RSNL2; FLJ21069
GNL3L	157.7	67.6	0.0013	0.0013	-51.5613	6.98023e-06	0.428662	-1.22209	7610408	NM_019067.4	NM_019067.4	ILMN_3251251	Homo sapiens guanine nucleotide binding protein-like 3 (nucleolar)-like (GNL3L), mRNA.	RP11-353K22.1; FLJ10613
NGRN	619.2	265.7	0	0	-97.0389	1.97747e-10	0.429102	-1.22061	5340768	NM_016645.2	NM_016645.2	ILMN_1660345	Homo sapiens neugrin, neurite outgrowth associated (NGRN), transcript variant 1, mRNA.	NEUGRIN; DSC92
RUNX1	356.6	153.1	0	0	-56.3217	2.33254e-06	0.429333	-1.21983	7400368	NM_001754.3	NM_001754.3	ILMN_1801504	Homo sapiens runt-related transcription factor 1 (acute myeloid leukemia 1; aml1 oncogene) (RUNX1), transcript variant 1, mRNA.	AMLCR1; PEBP2aB; EVI-1; CBFA2; AML1; AML1-EVI-1
SH3PXD2A	453.3	194.8	0	0	-80.7053	8.501e-09	0.429737	-1.21847	3460451	NM_014631.2	NM_014631.2	ILMN_1743103	Homo sapiens SH3 and PX domains 2A (SH3PXD2A), mRNA.	SH3MD1; FISH
KRT18P17	224	96.4	0	0.0013	-64.7407	3.35684e-07	0.430357	-1.21639	1090674	XR_037953.1	XR_037953.1	ILMN_3252936	PREDICTED: Homo sapiens misc_RNA (KRT18P17), miscRNA.
KRT18P28	135.9	58.5	0.0013	0.0013	-45.1481	3.05626e-05	0.430464	-1.21604	2260068	XR_017689.1	XR_017689.1	ILMN_3178307	PREDICTED: Homo sapiens misc_RNA (KRT18P28), miscRNA.
PLAC8	145.7	62.8	0.0013	0.0013	-43.6112	4.35392e-05	0.431023	-1.21416	2490372	NM_016619.1	NM_016619.1	ILMN_2093343	Homo sapiens placenta-specific 8 (PLAC8), mRNA.	C15; onzin
C18ORF54	118.4	51.2	0.0013	0.0026	-39.3713	0.000115577	0.432432	-1.20945	4920189	NM_173529.3	NM_173529.3	ILMN_1716006	Homo sapiens chromosome 18 open reading frame 54 (C18orf54), mRNA.	MGC33382
PLOD2	555.7	240.9	0	0	-52.7054	5.36364e-06	0.433507	-1.20587	4640187	NM_000935.2	NM_000935.2	ILMN_2410924	Homo sapiens procollagen-lysine, 2-oxoglutarate 5-dioxygenase 2 (PLOD2), transcript variant 2, mRNA.	LH2; TLH
C17ORF89	202.7	88.3	0	0.0013	-60.3097	9.31172e-07	0.435619	-1.19886	780053	NM_001086521.1	NM_001086521.1	ILMN_3245824	Homo sapiens chromosome 17 open reading frame 89 (C17orf89), mRNA.
LOC647081	322.5	140.5	0	0	-77.4112	1.81501e-08	0.435659	-1.19873	1190482	XR_018838.2	XR_018838.2	ILMN_3219631	PREDICTED: Homo sapiens misc_RNA (LOC647081), miscRNA.
FAM46C	493	215.1	0	0	-83.8277	4.14219e-09	0.436308	-1.19658	6860347	NM_017709.2	NM_017709.3	ILMN_1713266	Homo sapiens family with sequence similarity 46, member C (FAM46C), mRNA.	FLJ20202
NOX5	1287.4	564.6	0	0	-48.6926	1.35126e-05	0.438558	-1.18916	780142	NM_024505.2	NM_024505.2	ILMN_1775298	Homo sapiens NADPH oxidase, EF-hand calcium binding domain 5 (NOX5), mRNA.	NOX5A; MGC149777; NOX5B; MGC149776
ELAVL1	309.1	135.6	0	0	-75.1172	3.07808e-08	0.438693	-1.18872	1440215	NM_001419.2	NM_001419.2	ILMN_1764873	Homo sapiens ELAV (embryonic lethal, abnormal vision, Drosophila)-like 1 (Hu antigen R) (ELAVL1), mRNA.	MelG; HUR; ELAV1; Hua
ASF1B	604.6	265.4	0	0	-66.4443	2.26762e-07	0.438968	-1.18781	2630673	NM_018154.2	NM_018154.2	ILMN_1695414	Homo sapiens ASF1 anti-silencing function 1 homolog B (S. cerevisiae) (ASF1B), mRNA.	FLJ10604; CIA-II
MRPL21	113.8	50	0.0013	0.0026	-36.9632	0.000201224	0.439367	-1.1865	5550056	NM_181512.1	NM_181512.1	ILMN_1654250	Homo sapiens mitochondrial ribosomal protein L21 (MRPL21), nuclear gene encoding mitochondrial protein, transcript variant 2, mRNA.	MGC62013
LETM1	127.9	56.3	0.0013	0.0013	-35.3704	0.000290376	0.440188	-1.18381	130270	NM_012318.1	NM_012318.1	ILMN_1710668	Homo sapiens leucine zipper-EF-hand containing transmembrane protein 1 (LETM1), nuclear gene encoding mitochondrial protein, mRNA.
AKAP12	166.5	73.3	0.0013	0.0013	-29.0965	0.00123126	0.44024	-1.18364	6900706	NM_144497.1	NM_144497.1	ILMN_1686846	Homo sapiens A kinase (PRKA) anchor protein (gravin) 12 (AKAP12), transcript variant 2, mRNA.	DKFZp686M0430; DKFZp686O0331; AKAP250
EXO1	216.7	96	0	0.0013	-60.1764	9.60196e-07	0.443009	-1.17459	1770646	NM_003686.3	NM_006027.3	ILMN_1673721	Homo sapiens exonuclease 1 (EXO1), transcript variant 1, mRNA.	HEX1; hExoI
LSM3	5104.1	2264.4	0	0	-72.1087	6.15361e-08	0.443643	-1.17253	4260075	NM_014463.1	NM_014463.1	ILMN_1719032	Homo sapiens LSM3 homolog, U6 small nuclear RNA associated (S. cerevisiae) (LSM3), mRNA.	USS2; YLR438C; SMX4
HMGB3	273.8	121.7	0	0.0013	-51.5817	6.94752e-06	0.444485	-1.16979	7570050	NM_005342.2	NM_005342.2	ILMN_1733519	Homo sapiens high-mobility group box 3 (HMGB3), mRNA.	MGC90319; HMG4; HMG2A
LOC388275	1752.8	779.8	0	0	-102.116	6.14342e-11	0.444888	-1.16849	2940066	XM_928429.1	XM_928429.1	ILMN_1676091	PREDICTED: Homo sapiens similar to Heterogeneous nuclear ribonucleoprotein A1 (Helix-destabilizing protein) (Single-strand binding protein) (hnRNP core protein A1) (HDP-1) (Topoisomerase-inhibitor suppressed) (LOC388275), mRNA.
TFDP2	96.7	43.1	0.0013	0.0026	-22.6605	0.00541938	0.445708	-1.16583	2340170	NM_006286.1	NM_006286.1	ILMN_1793671	Homo sapiens transcription factor Dp-2 (E2F dimerization partner 2) (TFDP2), mRNA.	Dp-2; DP2
GSDM1	149.4	66.7	0.0013	0.0013	-36.221	0.000238726	0.446452	-1.16342	3130347	NM_178171.2	NM_178171.2	ILMN_2115974	Homo sapiens gasdermin 1 (GSDM1), mRNA.	FLJ39120; GSDM; MGC129596; FKSG9
KRT18P13	1434.8	641	0	0	-93.7013	4.26452e-10	0.446752	-1.16245	6110026	XM_001726959.1	XM_001726959.1	ILMN_3263974	PREDICTED: Homo sapiens keratin 18 pseudogene 13 (KRT18P13), mRNA.
SCARNA16	114.8	51.4	0.0013	0.0026	-36.2519	0.000237034	0.447735	-1.15928	2030646	NR_003013.1	NR_003013.1	ILMN_3237446	Homo sapiens small Cajal body-specific RNA 16 (SCARNA16), guide RNA.	ACA47
C14ORF80	321.8	144.2	0	0	-26.3828	0.00229996	0.448104	-1.15809	7100008	NM_173608.1	NM_173608.1	ILMN_1653553	Homo sapiens chromosome 14 open reading frame 80 (C14orf80), mRNA.	MGC16771
FOXQ1	1354	607	0	0	-99.6243	1.09036e-10	0.448301	-1.15746	4640086	NM_033260.2	NM_033260.3	ILMN_1669046	Homo sapiens forkhead box Q1 (FOXQ1), mRNA.	HFH1
C17ORF58	1574.5	707.3	0	0	-100.396	9.12851e-11	0.449222	-1.1545	3450176	NM_181656.1	NM_181656.3	ILMN_1712985	Homo sapiens chromosome 17 open reading frame 58 (C17orf58), transcript variant 2, mRNA.	MGC138278
C17ORF58	1275.3	573.5	0	0	-98.4767	1.42014e-10	0.449698	-1.15297	3440703	XM_942508.1	NM_181656.3	ILMN_1700515	Homo sapiens chromosome 17 open reading frame 58 (C17orf58), transcript variant 2, mRNA.	MGC138278
SNRPD3	174.8	78.7	0	0.0013	-35.6046	0.000275131	0.450229	-1.15127	4290544	NM_004175.3	NM_004175.3	ILMN_1794599	Homo sapiens small nuclear ribonucleoprotein D3 polypeptide 18kDa (SNRPD3), mRNA.	SMD3
CD3EAP	318.4	143.9	0	0	-72.0066	6.29999e-08	0.451947	-1.14577	5220400	NM_012099.1	NM_012099.1	ILMN_1747870	Homo sapiens CD3e molecule, epsilon associated protein (CD3EAP), mRNA.	ASE-1; CAST; MGC118851; PAF49
DUT	199.7	90.3	0	0.0013	-56.061	2.47685e-06	0.452178	-1.14504	6280242	NM_001025248.1	NM_001025248.1	ILMN_1732688	Homo sapiens deoxyuridine triphosphatase (DUT), nuclear gene encoding mitochondrial protein, transcript variant 1, mRNA.	dUTPase; FLJ20622
RBBP4	485.2	219.5	0	0	-39.8388	0.000103782	0.452391	-1.14436	6370202	NM_001135255.1	NM_001135255.1	ILMN_3251085	Homo sapiens retinoblastoma binding protein 4 (RBBP4), transcript variant 2, mRNA.
HS.520328	76.2	34.5	0.0013	0.0052	-22.4569	0.0056795	0.452756	-1.14319	20519	Hs.520328	AI469954	ILMN_1878459	tj89a12.x1 Soares_NSF_F8_9W_OT_PA_P_S1 Homo sapiens cDNA clone IMAGE:2148670 3, mRNA sequence
BRI3BP	904.9	409.8	0	0	-93.5092	4.45738e-10	0.452868	-1.14284	6840348	XM_941876.1	XM_941876.1	ILMN_1693410	PREDICTED: Homo sapiens BRI3 binding protein (BRI3BP), mRNA.
CENPA	174.6	79.1	0	0.0013	-46.9643	2.01173e-05	0.453036	-1.1423	4760577	NM_001042426.1	NM_001042426.1	ILMN_2392472	Homo sapiens centromere protein A (CENPA), transcript variant 2, mRNA.	CENP-A
GINS3	307.7	140.5	0	0	-40.9196	8.0917e-05	0.456614	-1.13095	3060192	NM_022770.2	NM_022770.2	ILMN_1754272	Homo sapiens GINS complex subunit 3 (Psf3 homolog) (GINS3), mRNA.	FLJ13912; PSF3
LOC399965	252.4	115.3	0	0.0013	-30.236	0.000947109	0.456815	-1.13032	3520333	XR_036921.1	XR_036921.1	ILMN_3209399	PREDICTED: Homo sapiens misc_RNA (LOC399965), miscRNA.
WDR51A	869.8	397.6	0	0	-38.4978	0.000141325	0.457117	-1.12937	6660446	NM_015426.2	NM_015426.2	ILMN_1780667	Homo sapiens WD repeat domain 51A (WDR51A), mRNA.	MGC131902; DKFZP434C245
ALG3	406.5	186.2	0	0	-26.3473	0.00231884	0.458057	-1.1264	2140427	NM_001006940.1	NM_001006940.1	ILMN_1806845	Homo sapiens asparagine-linked glycosylation 3 homolog (yeast, alpha-1,3-mannosyltransferase) (ALG3), transcript variant 3, mRNA.	D16Ertd36e; CDGS4; NOT56L; Not56
LOC402112	267.4	122.5	0	0.0013	-59.0471	1.24535e-06	0.458115	-1.12622	1170500	XR_038697.1	XR_038697.1	ILMN_3289650	PREDICTED: Homo sapiens misc_RNA (LOC402112), miscRNA.
FAM3C	527.4	241.9	0	0	-57.3941	1.82217e-06	0.458665	-1.12449	780332	NM_014888.1	NM_001040020.1	ILMN_1777261	Homo sapiens family with sequence similarity 3, member C (FAM3C), transcript variant 2, mRNA.	GS3786; ILEI
PGM2L1	478.1	219.3	0	0	-59.1855	1.20629e-06	0.458691	-1.12441	7210093	NM_173582.3	NM_173582.3	ILMN_1716265	Homo sapiens phosphoglucomutase 2-like 1 (PGM2L1), mRNA.	BM32A; FLJ32029
C19ORF48	2383.9	1095.4	0	0	-98.2916	1.48197e-10	0.459499	-1.12187	2850630	NM_199249.1	NM_199250.1	ILMN_1759184	Homo sapiens chromosome 19 open reading frame 48 (C19orf48), mRNA.	MGC13170
PIK3C2B	357.3	164.4	0	0	-72.8823	5.14956e-08	0.460118	-1.11993	4610180	NM_002646.2	NM_002646.2	ILMN_2117323	Homo sapiens phosphoinositide-3-kinase, class 2, beta polypeptide (PIK3C2B), mRNA.	DKFZp686G16234; C2-PI3K
RNF144B	124	57.2	0.0013	0.0013	-34.3815	0.000364628	0.46129	-1.11625	70630	NM_182757.2	NM_182757.2	ILMN_1752526	Homo sapiens ring finger protein 144B (RNF144B), mRNA.	KIAA0161; MGC71786; IBRDC2; p53RFP; bA528A10.3
CNNM3	127.9	59	0.0013	0.0013	-34.162	0.000383531	0.461298	-1.11623	870044	NM_017623.4	NM_017623.4	ILMN_3250893	Homo sapiens cyclin M3 (CNNM3), transcript variant 1, mRNA.	DKFZp434I1016; ACDP3; FLJ20018
STK38	881.5	407.2	0	0	-87.2325	1.89125e-09	0.46194	-1.11422	830424	NM_007271.2	NM_007271.2	ILMN_2152581	Homo sapiens serine/threonine kinase 38 (STK38), mRNA.	NDR1; NDR
TMEM194	119.9	55.4	0.0013	0.0013	-21.678	0.00679516	0.462052	-1.11387	1110494	NM_015257.1	NM_015257.1	ILMN_2131336	Homo sapiens transmembrane protein 194 (TMEM194), mRNA.	KIAA0286; DKFZp686N1768
GAD1	203.8	94.3	0	0.0013	-40.6081	8.69341e-05	0.462709	-1.11182	1440477	NM_013445.3	NM_013445.3	ILMN_1660973	Homo sapiens glutamate decarboxylase 1 (brain, 67kDa) (GAD1), transcript variant GAD25, mRNA.	SCP; FLJ45882; GAD
CCDC77	195.7	90.6	0	0.0013	-49.417	1.14367e-05	0.462954	-1.11106	3850291	NM_032358.2	NM_032358.2	ILMN_2101375	Homo sapiens coiled-coil domain containing 77 (CCDC77), mRNA.	MGC13183
GFOD2	326.5	151.2	0	0	-28.5887	0.00138398	0.463093	-1.11062	2970050	NM_030819.2	NM_030819.2	ILMN_1744006	Homo sapiens glucose-fructose oxidoreductase domain containing 2 (GFOD2), mRNA.	FLJ23802; MGC11335
ARHGAP19	101.6	47.1	0.0013	0.0026	-30.3192	0.000929138	0.463583	-1.1091	6110332	NM_032900.4	NM_032900.4	ILMN_1688953	Homo sapiens Rho GTPase activating protein 19 (ARHGAP19), mRNA.	MGC138804; MGC138805; MGC14258; DKFZp313K217
MGC35361	77.4	35.9	0.0013	0.0039	-22.3468	0.00582532	0.463824	-1.10835	1990180	XM_935566.1	NM_147194.1	ILMN_1660927	Homo sapiens hypothetical protein MGC35361 (MGC35361), mRNA.
LOC100130624	512.4	237.7	0	0	-38.0919	0.000155171	0.463895	-1.10813	7210593	XR_038453.1	XR_038453.1	ILMN_3272476	PREDICTED: Homo sapiens misc_RNA (LOC100130624), miscRNA.
P2RY11	199.3	92.5	0	0.0013	-28.2525	0.00149537	0.464124	-1.10742	3930379	NM_002566.4	NM_002566.4	ILMN_1752226	Homo sapiens purinergic receptor P2Y, G-protein coupled, 11 (P2RY11), mRNA.	P2Y11
ATXN1	226.5	105.4	0	0.0013	-21.7251	0.00672187	0.465342	-1.10364	5080154	NM_000332.2	NM_000332.2	ILMN_2153332	Homo sapiens ataxin 1 (ATXN1), mRNA.	SCA1; D6S504E; ATX1
IDH3A	225.8	105.1	0	0.0013	-51.4281	7.19764e-06	0.465456	-1.10328	3360100	NM_005530.2	NM_005530.2	ILMN_1698533	Homo sapiens isocitrate dehydrogenase 3 (NAD+) alpha (IDH3A), nuclear gene encoding mitochondrial protein, mRNA.
PMEPA1	114.1	53.2	0.0013	0.0013	-32.7538	0.00053042	0.466258	-1.1008	3830041	NM_199169.1	NM_199169.1	ILMN_2309156	Homo sapiens prostate transmembrane protein, androgen induced 1 (PMEPA1), transcript variant 2, mRNA.	STAG1; PMEPA1
LOC285943	107	49.9	0.0013	0.0026	-23.1166	0.0048791	0.466355	-1.1005	4890692	XR_040116.1	XR_040116.1	ILMN_3277209	PREDICTED: Homo sapiens hypothetical protein LOC285943 (LOC285943), miscRNA.
LOC392522	205.8	96.2	0	0.0013	-49.2103	1.19942e-05	0.467444	-1.09713	5090634	XR_018292.2	XR_018292.2	ILMN_3284084	PREDICTED: Homo sapiens misc_RNA (LOC392522), miscRNA.
ODF2L	107.9	50.5	0.0013	0.0026	-31.6608	0.000682213	0.468026	-1.09534	6840026	NM_001007022.1	NM_001007022.1	ILMN_1702073	Homo sapiens outer dense fiber of sperm tails 2-like (ODF2L), transcript variant 2, mRNA.	MGC111060; RP5-977L11.1; KIAA1229; dJ977L11.1
TAF5L	142.4	66.7	0.0013	0.0013	-23.3626	0.00461041	0.468399	-1.09419	2320292	NM_014409.3	NM_014409.3	ILMN_2252813	Homo sapiens TAF5-like RNA polymerase II, p300/CBP-associated factor (PCAF)-associated factor, 65kDa (TAF5L), transcript variant 1, mRNA.	PAF65B
CHKA	751.5	352.1	0	0	-58.1515	1.53056e-06	0.46853	-1.09379	3460424	NM_001277.2	NM_212469.1	ILMN_1658504	Homo sapiens choline kinase alpha (CHKA), transcript variant 2, mRNA.	CHK; CKI
CDCA8	420.1	196.9	0	0	-60.9653	8.007e-07	0.468698	-1.09327	4830634	NM_018101.2	NM_018101.2	ILMN_1709294	Homo sapiens cell division cycle associated 8 (CDCA8), mRNA.	FLJ12042; FLJ10468; BOR
CCNB2	722.3	339	0	0	-84.0072	3.97448e-09	0.469334	-1.09131	5360070	NM_004701.2	NM_004701.2	ILMN_1801939	Homo sapiens cyclin B2 (CCNB2), mRNA.	HsT17299
DEPDC1	168.3	79	0.0013	0.0013	-46.3624	2.31079e-05	0.4694	-1.09111	6200201	NM_017779.3	NM_017779.3	ILMN_1802819	Homo sapiens DEP domain containing 1 (DEPDC1), mRNA.	SDP35; FLJ20354; DEP.8
TMC6	865.3	406.2	0	0	-56.7431	2.11685e-06	0.469433	-1.09101	4290209	NM_007267.5	NM_007267.5	ILMN_1794677	Homo sapiens transmembrane channel-like 6 (TMC6), mRNA.	LAK-4P; EVIN1; EV1; EVER1
HS.568928	326.1	153.3	0	0	-22.6498	0.00543275	0.470101	-1.08896	6860593	Hs.568928	AL157484	ILMN_1819608	Homo sapiens mRNA; cDNA DKFZp762M127 (from clone DKFZp762M127)
ABR	1415.3	665.6	0	0	-47.6578	1.71483e-05	0.470289	-1.08838	620240	NM_021962.2	NM_001092.3	ILMN_1672878	Homo sapiens active BCR-related gene (ABR), transcript variant 2, mRNA.	MDB; FLJ45954
ASB1	279.5	131.5	0	0.0013	-61.1353	7.69963e-07	0.470483	-1.08779	1820347	NM_016114.3	NM_016114.3	ILMN_1683096	Homo sapiens ankyrin repeat and SOCS box-containing 1 (ASB1), mRNA.	MGC11165; KIAA1146; ASB-1
LOC729780	72.1	34	0.0013	0.0065	-20.3176	0.0092948	0.471567	-1.08446	4250722	XR_038920.1	XR_038920.1	ILMN_3299682	PREDICTED: Homo sapiens misc_RNA (LOC729780), miscRNA.
ZDHHC4	1248.2	590.2	0	0	-67.0068	1.99214e-07	0.472841	-1.08057	6220092	NM_018106.3	NM_018106.3	ILMN_3307025	Homo sapiens zinc finger, DHHC-type containing 4 (ZDHHC4), transcript variant 3, mRNA.
CSDE1	188.3	89.1	0	0.0013	-23.3551	0.00461838	0.473181	-1.07954	3710440	NM_007158.4	NM_001007553.1	ILMN_1685796	Homo sapiens cold shock domain containing E1, RNA-binding (CSDE1), transcript variant 1, mRNA.	D1S155E; FLJ26882; UNR; DKFZp779B0247; DKFZp779J1455; RP5-1000E10.3
SMAGP	78.1	37	0.0013	0.0039	-20.3214	0.00928667	0.473752	-1.0778	6220253	NM_001031628.1	NM_001031628.1	ILMN_2279182	Homo sapiens small cell adhesion glycoprotein (SMAGP), transcript variant 1, mRNA.	MGC149454; MGC149453
STIM2	117.7	55.8	0.0013	0.0013	-33.7385	0.000422815	0.474087	-1.07678	6220719	NM_020860.2	NM_020860.2	ILMN_3307858	Homo sapiens stromal interaction molecule 2 (STIM2), mRNA.	KIAA1482; FLJ39527
PITPNA	192.1	91.1	0	0.0013	-20.7855	0.00834545	0.474232	-1.07633	6590243	NM_006224.2	NM_006224.2	ILMN_1715804	Homo sapiens phosphatidylinositol transfer protein, alpha (PITPNA), mRNA.	PITPN; VIB1A; MGC99649
FLJ45337	134.5	63.9	0.0013	0.0013	-37.8993	0.000162207	0.475093	-1.07372	6840066	NM_207465.1	NM_207465.1	ILMN_1680388	Homo sapiens FLJ45337 protein (FLJ45337), mRNA.
DUSP2	105.9	50.5	0.0013	0.0026	-30.1402	0.000968233	0.476865	-1.06835	6960687	NM_004418.2	NM_004418.2	ILMN_1712959	Homo sapiens dual specificity phosphatase 2 (DUSP2), mRNA.	PAC-1; PAC1
CDK5RAP2	324.2	154.7	0	0	-51.9329	6.40782e-06	0.477175	-1.06741	5690228	NM_001011649.1	NM_018249.4	ILMN_1655990	Homo sapiens CDK5 regulatory subunit associated protein 2 (CDK5RAP2), transcript variant 1, mRNA.	MCPH3; DKFZp686D1070; Cep215; KIAA1633; C48; DKFZp686B1070
RNF41	138.9	66.3	0.0013	0.0013	-35.4219	0.000286952	0.477322	-1.06697	1090433	NM_194359.1	NM_194359.1	ILMN_1808095	Homo sapiens ring finger protein 41 (RNF41), transcript variant 3, mRNA.	SBBI03; MGC45228; NRDP1
KIFC1	354.4	169.2	0	0	-57.8513	1.6401e-06	0.477427	-1.06665	7330674	NM_002263.2	NM_002263.2	ILMN_2222008	Homo sapiens kinesin family member C1 (KIFC1), mRNA.	HSET; MKLP2; RAB6-KIFL; KNSL2; MGC1202; MGC149736; MGC149737
SBDSP	925.5	442.9	0	0	-74.1649	3.83275e-08	0.478552	-1.06325	5260717	NR_001588.1	NR_001588.1	ILMN_1765725	Homo sapiens Shwachman-Bodian-Diamond syndrome pseudogene (SBDSP) on chromosome 7.
FDPS	1331.3	637.5	0	0	-74.16	3.83707e-08	0.478855	-1.06234	6900398	NM_002004.2	NM_002004.2	ILMN_1804248	Homo sapiens farnesyl diphosphate synthase (farnesyl pyrophosphate synthetase, dimethylallyltranstransferase, geranyltranstransferase) (FDPS), mRNA.	FPS
KIAA0922	117.6	56.6	0.0013	0.0013	-32.8216	0.000522204	0.481293	-1.05501	1010152	NM_015196.2	NM_015196.2	ILMN_1668469	Homo sapiens KIAA0922 (KIAA0922), mRNA.	FLJ10592; TMEM131L; DKFZp586H1322
DCK	848.1	408.8	0	0	-54.3896	3.63949e-06	0.482019	-1.05284	5290703	NM_000788.1	NM_000788.1	ILMN_1651433	Homo sapiens deoxycytidine kinase (DCK), mRNA.	MGC117410; MGC138632
MMAB	105.8	51	0.0013	0.0026	-29.4919	0.00112411	0.482042	-1.05277	2140291	NM_052845.2	NM_052845.2	ILMN_1689156	Homo sapiens methylmalonic aciduria (cobalamin deficiency) cblB type (MMAB), mRNA.	ATR; MGC20496
E2F1	101.2	48.8	0.0013	0.0026	-26.2997	0.00234439	0.482213	-1.05226	4590553	NM_005225.1	NM_005225.1	ILMN_2051469	Homo sapiens E2F transcription factor 1 (E2F1), mRNA.	E2F-1; RBP3; RBBP3
SAFB	520.2	251.1	0	0	-34.1914	0.000380943	0.482699	-1.0508	5270731	NM_002967.2	NM_002967.2	ILMN_1722059	Homo sapiens scaffold attachment factor B (SAFB), mRNA.	DKFZp779C1727; SAFB1; HET; HAP
MGAT4A	85.3	41.2	0.0013	0.0039	-23.5871	0.00437814	0.483001	-1.0499	6220593	NM_012214.1	NM_012214.2	ILMN_1755643	Homo sapiens mannosyl (alpha-1,3-)-glycoprotein beta-1,4-N-acetylglucosaminyltransferase, isozyme A (MGAT4A), transcript variant 1, mRNA.	GNT-IVA; GNT-IV
HNRNPA1	368	177.8	0	0	-60.6829	8.54496e-07	0.483152	-1.04945	10209	NM_002136.1	NM_031157.2	ILMN_1663447	Homo sapiens heterogeneous nuclear ribonucleoprotein A1 (HNRNPA1), transcript variant 2, mRNA.	MGC102835; HNRNPA1
ZWINT	1049.1	507.1	0	0	-83.0673	4.93481e-09	0.483367	-1.04881	3800474	NM_001005413.1	NM_001005413.1	ILMN_2362549	Homo sapiens ZW10 interactor (ZWINT), transcript variant 3, mRNA.	HZwint-1; MGC117174; KNTC2AP
FAM116A	1033.9	499.8	0	0	-82.8985	5.13039e-09	0.483412	-1.04867	1740685	NM_152678.1	XM_001132771.1	ILMN_1713178	PREDICTED: Homo sapiens family with sequence similarity 116, member A (FAM116A), mRNA.
KLF12	119.9	58	0.0013	0.0013	-33.0425	0.000496307	0.483736	-1.04771	1430711	NM_007249.3	NM_007249.4	ILMN_1714444	Homo sapiens Kruppel-like factor 12 (KLF12), mRNA.	AP-2rep; AP2REP; HSPC122
C14ORF147	800.7	387.7	0	0	-79.9165	1.01941e-08	0.484201	-1.04632	1410050	NM_138288.2	NM_138288.3	ILMN_1699676	Homo sapiens chromosome 14 open reading frame 147 (C14orf147), mRNA.	MGC24447
AURKB	216.4	105.1	0	0.0013	-34.112	0.000387972	0.485675	-1.04194	6770026	NM_004217.1	NM_004217.2	ILMN_1684217	Homo sapiens aurora kinase B (AURKB), mRNA.	ARK2; STK5; AurB; IPL1; AIM1; AIK2; STK12; AIM-1
MCTP1	175.7	85.4	0	0.0013	-44.7979	3.31291e-05	0.486056	-1.04081	3360491	NM_001002796.1	NM_024717.3	ILMN_1654685	Homo sapiens multiple C2 domains, transmembrane 1 (MCTP1), transcript variant L, mRNA.	FLJ22344
CUTL1	406.1	197.5	0	0	-38.3982	0.000144604	0.486333	-1.03998	6940402	NM_181552.1	NM_181552.1	ILMN_2278636	Homo sapiens cut-like 1, CCAAT displacement protein (Drosophila) (CUTL1), transcript variant 1, mRNA.	p110; CASP; CUX; Nbla10317; p75; COY1; p200; p100; CDP
LOC653820	168.9	82.2	0.0013	0.0013	-43.3954	4.57573e-05	0.486679	-1.03896	3440424	XM_930040.1	XM_930579.2	ILMN_1701882	PREDICTED: Homo sapiens similar to family with sequence similarity 72, member A, transcript variant 1 (LOC653820), mRNA.
NCLN	865.9	422.9	0	0	-38.5412	0.00013992	0.488394	-1.03388	4290687	NM_020170.3	NM_020170.3	ILMN_3237632	Homo sapiens nicalin homolog (zebrafish) (NCLN), mRNA.
JMJD6	205.7	100.5	0	0.0013	-42.1228	6.13366e-05	0.488576	-1.03335	4220743	NM_015167.2	NM_015167.2	ILMN_2412024	Homo sapiens jumonji domain containing 6 (JMJD6), transcript variant 2, mRNA.	PTDSR; PTDSR1; PSR; KIAA0585
POLR3G	613.7	300.2	0	0	-59.3406	1.16397e-06	0.489164	-1.03161	3400037	NM_006467.2	NM_006467.2	ILMN_3251691	Homo sapiens polymerase (RNA) III (DNA directed) polypeptide G (32kD) (POLR3G), mRNA.	RPC32; RPC7
INCENP	250.4	122.5	0	0.0013	-44.0456	3.93949e-05	0.489217	-1.03145	1110538	NM_001040694.1	NM_001040694.1	ILMN_2355738	Homo sapiens inner centromere protein antigens 135/155kDa (INCENP), transcript variant 1, mRNA.	FLJ31633; MGC111393
HNRPA1P4	3545	1736.6	0	0	-53.8845	4.08837e-06	0.489873	-1.02952	1820093	XM_372050.4	XM_939887.2	ILMN_1690586	PREDICTED: Homo sapiens heterogeneous nuclear ribonucleoprotein A1 pseudogene 4 (HNRPA1P4), mRNA.
CALML4	88.5	43.4	0.0013	0.0026	-23.2372	0.00474548	0.490395	-1.02798	1030433	NM_033429.1	NM_001031733.2	ILMN_1815707	Homo sapiens calmodulin-like 4 (CALML4), transcript variant 2, mRNA.	NY-BR-20; MGC4809
CCDC28B	187	92	0	0.0013	-27.0447	0.00197483	0.491979	-1.02333	2630102	NM_024296.2	NM_024296.2	ILMN_1778478	Homo sapiens coiled-coil domain containing 28B (CCDC28B), mRNA.	RP4-622L5.5; MGC1203
PXDN	3713.3	1827	0	0	-78.6895	1.35223e-08	0.492015	-1.02323	6400397	NM_012293.1	NM_012293.1	ILMN_2363658	Homo sapiens peroxidasin homolog (Drosophila) (PXDN), mRNA. XM_935183 XM_935184 XM_936786 XM_942966 XM_942982 XM_942986 XM_942994 XM_943000	D2S448E; D2S448; VPO; MG50; KIAA0230; PXN; PRG2
C18ORF25	828.2	407.6	0	0	-77.4627	1.79362e-08	0.492152	-1.02283	1410563	NM_001008239.1	NM_001008239.2	ILMN_1801822	Homo sapiens chromosome 18 open reading frame 25 (C18orf25), transcript variant 2, mRNA.	ARKL1; MGC12909; MGC87799
SSRP1	573.6	282.7	0	0	-30.476	0.00089619	0.492852	-1.02077	840400	NM_003146.2	NM_003146.2	ILMN_2233099	Homo sapiens structure specific recognition protein 1 (SSRP1), mRNA.	FACT; T160; FACT80
LOC158160	275.3	135.7	0	0	-54.7934	3.31635e-06	0.492917	-1.02058	2030672	NM_001031744.1	NM_001031744.1	ILMN_1728048	Homo sapiens hypothetical protein LOC158160 (LOC158160), transcript variant 1, mRNA.	Hsd17b_2; HSD17B7; MGC88684; FLJ40773
FDFT1	2643.5	1303.7	0	0	-84.6369	3.43803e-09	0.493172	-1.01984	5700142	NM_004462.3	NM_004462.3	ILMN_2144088	Homo sapiens farnesyl-diphosphate farnesyltransferase 1 (FDFT1), mRNA.	SS; DGPT; SQS; ERG9
CDKN2B	467.4	230.9	0	0	-47.4669	1.79188e-05	0.494009	-1.01739	7610735	NM_078487.2	NM_004936.3	ILMN_1723198	Homo sapiens cyclin-dependent kinase inhibitor 2B (p15, inhibits CDK4) (CDKN2B), transcript variant 1, mRNA.	TP15; p15INK4b; INK4B; P15; MTS2; CDK4I
MCM8	198.5	98.2	0	0.0013	-35.1211	0.000307532	0.49471	-1.01534	1190037	NM_032485.4	NM_032485.4	ILMN_2407124	Homo sapiens minichromosome maintenance complex component 8 (MCM8), transcript variant 1, mRNA.	C20orf154; dJ967N21.5; MGC119522; MGC4816; MGC12866; REC; MGC119523
TTC13	301	149.1	0	0	-58.4389	1.43255e-06	0.495349	-1.01348	4490014	XM_939087.1	NM_024525.2	ILMN_1745573	Homo sapiens tetratricopeptide repeat domain 13 (TTC13), mRNA.	FLJ22584
LOC728153	458	226.9	0	0	-67.6224	1.72886e-07	0.495415	-1.01329	580703	XM_926814.1	XM_001128002.1	ILMN_1771048	PREDICTED: Homo sapiens similar to FAM133B protein, transcript variant 1 (LOC728153), mRNA.
NEK2	432.7	214.5	0	0	-33.2452	0.000473674	0.495725	-1.01239	4610669	NM_002497.2	NM_002497.2	ILMN_2051373	Homo sapiens NIMA (never in mitosis gene a)-related kinase 2 (NEK2), mRNA.	NLK1; NEK2A; HsPK 21; HsPK21
CKAP2L	292.9	145.3	0	0	-48.5343	1.40143e-05	0.496074	-1.01137	6380324	NM_152515.2	NM_152515.2	ILMN_1751776	Homo sapiens cytoskeleton associated protein 2-like (CKAP2L), mRNA.	MGC39683; FLJ40629
ARL4A	137.8	68.4	0.0013	0.0013	-35.5796	0.00027672	0.496372	-1.01051	1010161	NM_212460.1	NM_001037164.1	ILMN_1704842	Homo sapiens ADP-ribosylation factor-like 4A (ARL4A), transcript variant 3, mRNA.	ARL4
DHX34	121.4	60.3	0.0013	0.0013	-30.4107	0.000909767	0.496705	-1.00954	3310725	NM_194428.1	NM_014681.4	ILMN_1747506	Homo sapiens DEAH (Asp-Glu-Ala-His) box polypeptide 34 (DHX34), mRNA.	KIAA0134; HRH1; DDX34
CREG1	757.4	376.3	0	0	-65.7101	2.68528e-07	0.496831	-1.00917	1090497	NM_003851.2	NM_003851.2	ILMN_1680624	Homo sapiens cellular repressor of E1A-stimulated genes 1 (CREG1), mRNA.	CREG
FAM72D	228.6	113.7	0	0.0013	-26.851	0.0020649	0.497375	-1.00759	1090725	NM_207418.2	NM_207418.2	ILMN_1719870	Homo sapiens family with sequence similarity 72, member D (FAM72D), mRNA.	RP11-312O7.1; MGC57827; GCUD2
PMEPA1	291.2	145	0	0	-22.6936	0.00537824	0.49794	-1.00596	240400	NM_199169.1	NM_199169.1	ILMN_1734276	Homo sapiens prostate transmembrane protein, androgen induced 1 (PMEPA1), transcript variant 2, mRNA.	STAG1; PMEPA1
RBM14	1462.8	728.8	0	0	-56.8737	2.05414e-06	0.498223	-1.00514	6660343	NM_006328.2	NM_006328.2	ILMN_1700604	Homo sapiens RNA binding motif protein 14 (RBM14), mRNA.	SYTIP1; COAA; SIP; DKFZp779J0927
C18ORF56	329.2	164.2	0	0	-59.7374	1.06233e-06	0.498785	-1.00351	1450682	NM_001012716.1	NM_001012716.1	ILMN_1796074	Homo sapiens chromosome 18 open reading frame 56 (C18orf56), mRNA.
SPAST	187	93.3	0	0.0013	-32.1681	0.000607002	0.49893	-1.00309	4480010	NM_199436.1	NM_014946.3	ILMN_1796738	Homo sapiens spastin (SPAST), transcript variant 1, mRNA.	FSP2; ADPSP; KIAA1083; SPG4
LOC148430	5251.7	2621.8	0	0	-39.4645	0.000113123	0.499229	-1.00223	2480041	XR_038750.1	XR_038750.1	ILMN_3278506	PREDICTED: Homo sapiens misc_RNA (LOC148430), miscRNA.
FLJ40504	3468.7	1731.9	0	0	-83.0128	4.99712e-09	0.499294	-1.00204	4880333	NM_173624.1	NM_173624.1	ILMN_2041222	Homo sapiens hypothetical protein FLJ40504 (FLJ40504), mRNA.	MGC138233; MGC138231
CENPM	486.2	242.9	0	0	-53.9042	4.06986e-06	0.499589	-1.00119	1450192	NM_001002876.1	NM_001002876.1	ILMN_2368718	Homo sapiens centromere protein M (CENPM), transcript variant 2, mRNA.	C22orf18; bK250D10.2; PANE1; MGC861; CENP-M
HIC2	251	125.4	0	0.0013	-35.108	0.000308461	0.499602	-1.00115	5820672	NM_015094.1	NM_015094.2	ILMN_1652762	Homo sapiens hypermethylated in cancer 2 (HIC2), mRNA.	KIAA1020; ZBTB30; HRG22
RDH10	3317.9	1658	0	0	-74.3001	3.71527e-08	0.499714	-1.00083	7050433	NM_172037.2	NM_172037.2	ILMN_1714335	Homo sapiens retinol dehydrogenase 10 (all-trans) (RDH10), mRNA.
PPAPDC2	311.2	155.6	0	0	-58.0648	1.56142e-06	0.5	-1	6370594	NM_203453.2	NM_203453.2	ILMN_1802628	Homo sapiens phosphatidic acid phosphatase type 2 domain containing 2 (PPAPDC2), mRNA.	bA6J24.6; FLJ46512; FLJ90191; PSDP; MGC15483
DDX31	153.9	77	0.0013	0.0013	-30.7526	0.000840892	0.500325	-0.999063	1820133	NM_022779.7	NM_022779.7	ILMN_1781721	Homo sapiens DEAD (Asp-Glu-Ala-Asp) box polypeptide 31 (DDX31), transcript variant 1, mRNA.	helicain B; helicain C; FLJ13633; FLJ14578; helicain A; FLJ23349
SERBP1	563.5	282.2	0	0	-69.4571	1.13316e-07	0.500799	-0.997698	4210754	NM_001018068.1	NM_001018069.1	ILMN_1773968	Homo sapiens SERPINE1 mRNA binding protein 1 (SERBP1), transcript variant 3, mRNA.	CGI-55; FLJ90489; DKFZp564M2423; CHD3IP; PAIRBP1; PAI-RBP1; HABP4L
LOC729423	366.4	183.7	0	0	-61.3994	7.24536e-07	0.501365	-0.996068	1710228	XM_001726948.1	XM_001726948.1	ILMN_3304887	PREDICTED: Homo sapiens similar to Heterogeneous nuclear ribonucleoprotein A1 (Helix-destabilizing protein) (Single-strand RNA-binding protein) (hnRNP core protein A1) (HDP) (LOC729423), mRNA.
LHX6	332.4	167	0	0	-54.6003	3.46713e-06	0.502407	-0.993072	7550193	NM_199160.1	NM_199160.2	ILMN_1715189	Homo sapiens LIM homeobox 6 (LHX6), transcript variant 2, mRNA.	MGC119545; MGC119542; MGC119544; LHX6.1
CDKN2B	860.5	432.8	0	0	-74.0501	3.93541e-08	0.502963	-0.991475	620487	NM_078487.2	NM_078487.2	ILMN_2376723	Homo sapiens cyclin-dependent kinase inhibitor 2B (p15, inhibits CDK4) (CDKN2B), transcript variant 2, mRNA.	TP15; p15INK4b; INK4B; P15; MTS2; CDK4I
LOC91561	909.3	457.4	0	0	-61.7303	6.71382e-07	0.503024	-0.9913	2490450	XM_934176.1	XM_934176.1	ILMN_1691053	PREDICTED: Homo sapiens similar to ribosomal protein S2, transcript variant 3 (LOC91561), mRNA.
WDR4	107.7	54.2	0.0013	0.0013	-27.7106	0.0016941	0.50325	-0.990653	4890240	NM_033661.3	NM_033661.3	ILMN_1743579	Homo sapiens WD repeat domain 4 (WDR4), transcript variant 2, mRNA.	TRM82
DECR2	422.2	213	0	0	-35.7003	0.000269135	0.5045	-0.987073	380148	NM_020664.3	NM_020664.3	ILMN_1783337	Homo sapiens 2,4-dienoyl CoA reductase 2, peroxisomal (DECR2), mRNA.	PDCR
HS.250648	198.2	100	0	0.0013	-44.9384	3.20745e-05	0.504541	-0.986957	4830014	Hs.250648	CR603272	ILMN_1847965	full-length cDNA clone CS0DC013YI10 of Neuroblastoma Cot 25-normalized of Homo sapiens (human)
QSOX2	262.8	132.6	0	0.0013	-29.0889	0.00123342	0.504566	-0.986885	290441	NM_181701.2	NM_181701.3	ILMN_1789384	Homo sapiens quiescin Q6 sulfhydryl oxidase 2 (QSOX2), mRNA.	SOXN; QSCN6L1; RP11-83N9.4; DKFZp762A2013
C2ORF29	1909.1	965.1	0	0	-78.613	1.37626e-08	0.505526	-0.984142	5700523	NM_017546.3	NM_017546.3	ILMN_1708906	Homo sapiens chromosome 2 open reading frame 29 (C2orf29), mRNA.	C40
PPM1F	846.2	428.1	0	0	-30.161	0.000963607	0.505909	-0.983051	240348	NM_014634.2	NM_014634.2	ILMN_2059535	Homo sapiens protein phosphatase 1F (PP2C domain containing) (PPM1F), mRNA.	POPX2; CaMKPase; FEM-2; hFEM-2; KIAA0015
ATAD2	344.1	174.1	0	0	-41.7483	6.68606e-05	0.505958	-0.982912	1410242	NM_014109.2	NM_014109.2	ILMN_2048700	Homo sapiens ATPase family, AAA domain containing 2 (ATAD2), mRNA.	MGC5254; MGC142216; DKFZp667N1320; MGC29843; PRO2000; MGC131938
LOC100131866	668.5	338.5	0	0	-44.8374	3.28292e-05	0.506358	-0.981772	4890358	XR_037510.1	XR_037510.1	ILMN_3275106	PREDICTED: Homo sapiens misc_RNA (LOC100131866), miscRNA.
ZNF395	619.1	313.6	0	0	-68.4291	1.43579e-07	0.506542	-0.981247	1980403	NM_018660.2	NM_018660.2	ILMN_1772876	Homo sapiens zinc finger protein 395 (ZNF395), mRNA.	PRF1; DKFZp434K1210; PBF; PRF-1; HDBP2; Si-1-8-14
CFL2	146.4	74.3	0.0013	0.0013	-35.7351	0.000266987	0.507514	-0.978481	1170707	NM_138638.1	NM_138638.1	ILMN_1707356	Homo sapiens cofilin 2 (muscle) (CFL2), transcript variant 2, mRNA.	NEM7
RBM4	564.1	286.9	0	0	-37.7494	0.000167904	0.508598	-0.975403	1240541	NM_002896.1	NM_002896.1	ILMN_1757439	Homo sapiens RNA binding motif protein 4 (RBM4), mRNA.	ZCCHC21; ZCRB3A; RBM4A; LARK; DKFZp547K0918; MGC75138
LOC100133055	91.2	46.4	0.0013	0.0026	-23.0206	0.00498816	0.508772	-0.974909	840504	XM_001724374.1	XM_001724374.1	ILMN_3235420	PREDICTED: Homo sapiens hypothetical protein LOC100133055 (LOC100133055), mRNA.
ZNF174	148.2	75.4	0.0013	0.0013	-24.3636	0.00366134	0.508772	-0.974909	130300	NM_001032292.1	NM_001032292.1	ILMN_1663158	Homo sapiens zinc finger protein 174 (ZNF174), transcript variant 2, mRNA.	ZSCAN8
LOC100129585	988.5	503	0	0	-72.9916	5.02158e-08	0.508852	-0.974683	6100626	XM_001720509.1	XM_001720509.1	ILMN_3177271	PREDICTED: Homo sapiens similar to hCG2011544 (LOC100129585), mRNA.
SAMD5	159.9	81.4	0.0013	0.0013	-38.0816	0.000155539	0.509068	-0.974069	4780735	NM_001030060.1	NM_001030060.1	ILMN_1755215	Homo sapiens sterile alpha motif domain containing 5 (SAMD5), mRNA.	dJ875H10.1
LONP2	113.7	57.9	0.0013	0.0013	-26.5308	0.0022229	0.509235	-0.973597	3450440	NM_031490.2	NM_031490.2	ILMN_2216265	Homo sapiens lon peptidase 2, peroxisomal (LONP2), mRNA.	LONP; MGC4840; LONPL
UQCR	111.4	56.8	0.0013	0.0013	-27.865	0.00163493	0.509874	-0.971786	4040747	NM_006830.2	NM_006830.2	ILMN_1745049	Homo sapiens ubiquinol-cytochrome c reductase, 6.4kDa subunit (UQCR), mRNA.	0710008D09Rik
SLC45A4	110	56.2	0.0013	0.0013	-21.6867	0.00678157	0.510909	-0.968861	3310632	XM_944850.1	XM_933796.2	ILMN_1745778	PREDICTED: Homo sapiens solute carrier family 45, member 4, transcript variant 2 (SLC45A4), mRNA.
C14ORF32	1614.1	825.2	0	0	-42.0445	6.24525e-05	0.511245	-0.967914	110328	NM_144578.2	NM_144578.2	ILMN_1779279	Homo sapiens chromosome 14 open reading frame 32 (C14orf32), mRNA.	MGC23138; MISS; c14_5346
KLHL36	681.1	348.4	0	0	-47.4471	1.80007e-05	0.511525	-0.967122	2000767	NM_024731.2	NM_024731.2	ILMN_1703314	Homo sapiens kelch-like 36 (Drosophila) (KLHL36), mRNA.	FLJ12543
LOC442232	435.2	222.7	0	0	-37.5886	0.000174237	0.511719	-0.966577	7400427	XR_016559.1	XR_016559.1	ILMN_3201365	PREDICTED: Homo sapiens misc_RNA (LOC442232), miscRNA.
FAM83D	670.3	343.2	0	0	-61.4555	7.15237e-07	0.51201	-0.965757	150543	NM_030919.1	NM_030919.2	ILMN_1781943	Homo sapiens family with sequence similarity 83, member D (FAM83D), mRNA.	C20orf129; FLJ38341; dJ616B8.3
C21ORF45	201.3	103.1	0	0.0013	-28.4912	0.0014154	0.512171	-0.965303	1440273	NM_018944.2	NM_018944.2	ILMN_2171183	Homo sapiens chromosome 21 open reading frame 45 (C21orf45), mRNA.	B28; C21orf46; MIS18alpha; FASP1
PLEKHO1	366.9	188.1	0	0	-51.0603	7.83376e-06	0.512674	-0.963887	3450280	NM_016274.3	NM_016274.4	ILMN_1694213	Homo sapiens pleckstrin homology domain containing, family O member 1 (PLEKHO1), mRNA.	CKIP-1; OC120; RP11-458I7.3
RNF44	398.7	204.5	0	0	-52.7206	5.34491e-06	0.512917	-0.963203	2690315	NM_014901.4	NM_014901.4	ILMN_1660079	Homo sapiens ring finger protein 44 (RNF44), mRNA.	KIAA1100
EEPD1	165.5	84.9	0.0013	0.0013	-26.7924	0.00209296	0.512991	-0.962995	50286	NM_030636.2	NM_030636.2	ILMN_1811616	Homo sapiens endonuclease/exonuclease/phosphatase family domain containing 1 (EEPD1), mRNA.
LOC728969	248.2	127.4	0	0.0013	-27.7087	0.00169485	0.513296	-0.962138	4590369	XM_001132928.1	XM_001132928.1	ILMN_3233179	PREDICTED: Homo sapiens similar to heparan sulfate 6-O-sulfotransferase 1 (LOC728969), mRNA.
LOC100133823	280.7	144.3	0	0	-25.4327	0.0028624	0.514072	-0.959958	70180	XR_037771.1	XR_037771.1	ILMN_3236675	PREDICTED: Homo sapiens misc_RNA (LOC100133823), miscRNA.
LOC732360	437.2	225.1	0	0	-22.9113	0.00511529	0.514867	-0.957727	3940274	XR_038607.1	XR_038607.1	ILMN_3229033	PREDICTED: Homo sapiens misc_RNA (LOC732360), miscRNA.
ATXN1	292.4	150.7	0	0	-52.7504	5.30836e-06	0.51539	-0.956264	520601	NM_000332.2	NM_000332.2	ILMN_1800951	Homo sapiens ataxin 1 (ATXN1), mRNA.	SCA1; D6S504E; ATX1
SC4MOL	160	82.5	0.0013	0.0013	-32.9005	0.000512802	0.515625	-0.955606	1660719	NM_001017369.1	NM_001017369.1	ILMN_2402499	Homo sapiens sterol-C4-methyl oxidase-like (SC4MOL), transcript variant 2, mRNA.	MGC104344; ERG25; DESP4
LSM14A	654.8	337.7	0	0	-66.787	2.09556e-07	0.51573	-0.955312	2340328	NM_015578.1	NM_015578.1	ILMN_2079803	Homo sapiens LSM14A, SCD6 homolog A (S. cerevisiae) (LSM14A), mRNA.	RAP55; C19orf13; FAM61A; DKFZP434D1335
UBE2C	3139.6	1619.3	0	0	-39.578	0.000110205	0.515766	-0.95521	5310471	NM_181803.1	NM_181803.1	ILMN_1714730	Homo sapiens ubiquitin-conjugating enzyme E2C (UBE2C), transcript variant 6, mRNA.	UBCH10; dJ447F3.2
THYN1	88.2	45.5	0.0013	0.0026	-21.621	0.00688494	0.515873	-0.954912	3360280	NM_014174.2	NM_014174.2	ILMN_1740345	Homo sapiens thymocyte nuclear protein 1 (THYN1), transcript variant 1, mRNA.	MY105; MGC12187; MDS012; THY28; HSPC144; THY28KD
LOC644330	289.1	149.3	0	0	-52.2647	5.93649e-06	0.51643	-0.953354	6180402	XM_946163.1	XR_017492.1	ILMN_1676719	PREDICTED: Homo sapiens similar to tropomyosin 3 isoform 2 (LOC644330), mRNA.
LOC100129650	2000.7	1033.3	0	0	-64.0592	3.92717e-07	0.516469	-0.953246	2850142	XR_038694.1	XR_038694.1	ILMN_3254492	PREDICTED: Homo sapiens misc_RNA (LOC100129650), miscRNA.
LOC645693	536.7	277.2	0	0	-63.8929	4.08047e-07	0.51649	-0.953189	5570634	XR_017498.2	XR_017498.2	ILMN_3212284	PREDICTED: Homo sapiens misc_RNA (LOC645693), miscRNA.
FRMD5	117.9	60.9	0.0013	0.0013	-28.6478	0.00136527	0.516539	-0.95305	5890687	NM_032892.2	NM_032892.2	ILMN_1727592	Homo sapiens FERM domain containing 5 (FRMD5), transcript variant 2, mRNA.	MGC14161
IL18R1	101.8	52.6	0.0013	0.0013	-24.5834	0.00348065	0.516699	-0.952603	1570367	NM_003855.2	NM_003855.2	ILMN_1781700	Homo sapiens interleukin 18 receptor 1 (IL18R1), mRNA.	IL-1Rrp; IL1RRP; CDw218a
LOC646723	7757.2	4008.2	0	0	-77.6049	1.73584e-08	0.516707	-0.952582	6580270	NM_199187.1	XR_017241.1	ILMN_1694778	PREDICTED: Homo sapiens similar to Keratin, type I cytoskeletal 18 (Cytokeratin-18) (CK-18) (Keratin-18) (K18) (LOC646723), mRNA.
LOC100134083	167.4	86.5	0.0013	0.0013	-35.3465	0.000291978	0.516726	-0.952527	5340270	XM_001714551.1	XM_001714551.1	ILMN_3242967	PREDICTED: Homo sapiens similar to hCG1647242 (LOC100134083), mRNA.
HS.576633	538.2	278.2	0	0	-62.5504	5.55853e-07	0.516908	-0.95202	4250192	Hs.576633	BX447862	ILMN_1870658	BX447862 Homo sapiens T CELLS (JURKAT CELL LINE) Homo sapiens cDNA clone CS0DH002YG04 3-PRIME, mRNA sequence
NSMCE2	1166.4	603	0	0	-71.759	6.6696e-08	0.516975	-0.951833	2480719	NM_173685.1	NM_173685.1	ILMN_1693210	Homo sapiens non-SMC element 2, MMS21 homolog (S. cerevisiae) (NSMCE2), mRNA.	FLJ32440; MMS21; NSE2; C8orf36
TCERG1	175	90.6	0	0.0013	-39.1533	0.000121526	0.517714	-0.949772	4060646	NM_006706.3	NM_006706.3	ILMN_2398039	Homo sapiens transcription elongation regulator 1 (TCERG1), transcript variant 1, mRNA.	MGC133200; TAF2S; CA150
BCS1L	372.9	193.1	0	0	-35.3979	0.000288543	0.517833	-0.949441	7100131	NM_004328.3	NM_001079866.1	ILMN_1738529	Homo sapiens BCS1-like (yeast) (BCS1L), nuclear gene encoding mitochondrial protein, transcript variant 2, mRNA.	BCS; Hs.6719; BCS1; FLNMS; BJS; h-BCS; PTD; GRACILE
LOC441453	306.4	158.7	0	0	-53.2559	4.72509e-06	0.51795	-0.949114	6020685	XR_041341.1	XR_041341.1	ILMN_3277332	PREDICTED: Homo sapiens misc_RNA (LOC441453), miscRNA.
AIFM1	553.9	286.9	0	0	-63.8987	4.07502e-07	0.517964	-0.949078	3290341	NM_004208.2	NM_145813.1	ILMN_1668408	Homo sapiens apoptosis-inducing factor, mitochondrion-associated, 1 (AIFM1), nuclear gene encoding mitochondrial protein, transcript variant 3, mRNA.	MGC111425; PDCD8; AIF
EBP	1367.2	708.8	0	0	-72.2461	5.96197e-08	0.518432	-0.947774	4250156	NM_006579.1	NM_006579.1	ILMN_2073604	Homo sapiens emopamil binding protein (sterol isomerase) (EBP), mRNA.	CDPX2; CPXD; CHO2; CPX
FCHSD2	211.3	109.7	0	0.0013	-23.9948	0.00398584	0.519167	-0.945729	540440	NM_014824.1	NM_014824.1	ILMN_1815734	Homo sapiens FCH and double SH3 domains 2 (FCHSD2), mRNA.	NWK; KIAA0769; SH3MD3
EZH2	140.9	73.2	0.0013	0.0013	-33.0136	0.00049962	0.519517	-0.944756	1710368	NM_152998.1	NM_152998.1	ILMN_1708105	Homo sapiens enhancer of zeste homolog 2 (Drosophila) (EZH2), transcript variant 2, mRNA.	EZH1; ENX-1; MGC9169; KMT6
PHACTR3	1143.8	594.4	0	0	-70.7058	8.50002e-08	0.519671	-0.944329	4060259	NM_183246.1	NM_183246.1	ILMN_2411864	Homo sapiens phosphatase and actin regulator 3 (PHACTR3), transcript variant 3, mRNA.	SCAPIN1; H17739; MGC117178; C20orf101
E2F5	723.5	376	0	0	-57.0065	1.99228e-06	0.519696	-0.94426	6650196	NM_001951.2	NM_001951.3	ILMN_1782551	Homo sapiens E2F transcription factor 5, p130-binding (E2F5), transcript variant 1, mRNA.	E2F-5
FAM72A	93.7	48.7	0.0013	0.0026	-21.7084	0.00674777	0.519744	-0.944127	4250546	NM_001123168.1	NM_001123168.1	ILMN_3238797	Homo sapiens family with sequence similarity 72, member A (FAM72A), mRNA.
BRI3BP	280.4	145.8	0	0	-37.7815	0.000166667	0.519971	-0.943496	160437	XM_941876.1	NM_080626.5	ILMN_1797693	Homo sapiens BRI3 binding protein (BRI3BP), mRNA.	HCCR-2; BNAS1; KG19
CNIH	5643.7	2935.2	0	0	-75.9755	2.5261e-08	0.520084	-0.943182	2900187	NM_001009551.1	NM_001009551.1	ILMN_2330112	Homo sapiens cornichon homolog (Drosophila) (CNIH), transcript variant 2, mRNA.	CNIH1; CNIL; TGAM77; MGC117156
FGFRL1	125.7	65.4	0.0013	0.0013	-27.4955	0.00178012	0.520286	-0.942622	5860112	NM_001004358.1	NM_001004358.1	ILMN_2348367	Homo sapiens fibroblast growth factor receptor-like 1 (FGFRL1), transcript variant 2, mRNA.	FGFR5; FHFR
C21ORF45	499	259.7	0	0	-22.0851	0.00618714	0.520441	-0.942194	160593	NM_018944.2	NM_018944.2	ILMN_1712386	Homo sapiens chromosome 21 open reading frame 45 (C21orf45), mRNA.	B28; C21orf46; MIS18alpha; FASP1
LOC653994	580.3	302.2	0	0	-63.6601	4.30517e-07	0.520765	-0.941295	130142	XM_944429.1	XM_944429.1	ILMN_1737586	PREDICTED: Homo sapiens similar to Eukaryotic translation initiation factor 4H (eIF-4H) (Williams-Beuren syndrome chromosome region 1 protein homolog), transcript variant 2 (LOC653994), mRNA.
LOC388122	241.9	126	0	0.0013	-29.7227	0.00106593	0.520876	-0.940987	1820619	XM_939739.1	XM_370865.4	ILMN_1734149	PREDICTED: Homo sapiens hypothetical LOC388122 (LOC388122), mRNA.
LOC100129267	174.7	91.1	0	0.0013	-26.58	0.00219786	0.521465	-0.939357	5270551	XR_037397.1	XR_037397.1	ILMN_3191227	PREDICTED: Homo sapiens misc_RNA (LOC100129267), miscRNA.
LOC646753	1115.8	581.9	0	0	-44.9119	3.22708e-05	0.521509	-0.939235	6250292	XM_001722130.1	XM_001722130.1	ILMN_3290019	PREDICTED: Homo sapiens similar to ribosomal protein S26 (LOC646753), mRNA.
LOC647302	4492.1	2344.6	0	0	-60.0923	9.78971e-07	0.521939	-0.938048	5550328	XR_019555.1	XR_019555.1	ILMN_3275590	PREDICTED: Homo sapiens misc_RNA (LOC647302), miscRNA.
HMGCR	813.8	424.9	0	0	-60.1991	9.55191e-07	0.522118	-0.937551	6550603	NM_000859.1	NM_000859.1	ILMN_1657395	Homo sapiens 3-hydroxy-3-methylglutaryl-Coenzyme A reductase (HMGCR), mRNA.
LOC100129552	197	102.9	0	0.0013	-41.0655	7.82438e-05	0.522335	-0.936953	5700615	XR_039263.1	XR_039263.1	ILMN_3190596	PREDICTED: Homo sapiens misc_RNA (LOC100129552), miscRNA.
MEF2C	111.4	58.2	0.0013	0.0013	-23.0025	0.00500899	0.522442	-0.936658	4040162	NM_002397.2	NM_002397.2	ILMN_1742544	Homo sapiens myocyte enhancer factor 2C (MEF2C), mRNA.
KRT18	531.7	277.8	0	0	-56.4479	2.26574e-06	0.522475	-0.936566	110431	NM_000224.2	NM_000224.2	ILMN_1803408	Homo sapiens keratin 18 (KRT18), transcript variant 1, mRNA.	K18; CYK18
LOC646791	167.7	87.7	0.0013	0.0013	-37.1343	0.000193451	0.522958	-0.935234	5420162	XR_018651.2	XR_018651.2	ILMN_3283742	PREDICTED: Homo sapiens misc_RNA (LOC646791), miscRNA.
C19ORF48	635.8	332.6	0	0	-64.1287	3.86483e-07	0.52312	-0.934785	2650349	NM_199250.1	NM_199250.1	ILMN_2383484	Homo sapiens chromosome 19 open reading frame 48 (C19orf48), mRNA.	MGC13170
LAMP2	2748.6	1438.4	0	0	-73.3691	4.60352e-08	0.523321	-0.934232	3060292	NM_002294.1	NM_002294.1	ILMN_1673282	Homo sapiens lysosomal-associated membrane protein 2 (LAMP2), transcript variant LAMP2A, mRNA.	CD107b; LAMP-2C; LAMPB
TBX21	162.6	85.1	0.0013	0.0013	-36.2846	0.000235256	0.52337	-0.934096	1850543	NM_013351.1	NM_013351.1	ILMN_1692714	Homo sapiens T-box 21 (TBX21), mRNA.	TBLYM; TBET; T-PET; T-bet
MGST1	92.8	48.6	0.0013	0.0026	-22.0579	0.00622601	0.523707	-0.933168	3890647	NM_145791.1	NM_145791.1	ILMN_1803033	Homo sapiens microsomal glutathione S-transferase 1 (MGST1), transcript variant 1c, mRNA.	GST12; MGST-I; MGC14525; MGST
AADAT	108.1	56.7	0.0013	0.0013	-25.6287	0.00273609	0.524514	-0.930946	6270181	NM_182662.1	NM_182662.1	ILMN_1726986	Homo sapiens aminoadipate aminotransferase (AADAT), transcript variant 2, mRNA.	KATII; KAT2
FASN	3789.8	1989.2	0	0	-22.923	0.00510152	0.524883	-0.929933	5310634	NM_004104.4	NM_004104.4	ILMN_1784871	Homo sapiens fatty acid synthase (FASN), mRNA.	MGC14367; MGC15706; FAS; OA-519
MIR635	145.1	76.2	0.0013	0.0013	-28.0915	0.00155185	0.525155	-0.929185	1400424	NR_030365.1	NR_030365.1	ILMN_3308728	Homo sapiens microRNA 635 (MIR635), microRNA.
TUBB	7848.2	4121.7	0	0	-32.5839	0.000551582	0.525178	-0.929122	6580474	NM_178014.2	NM_178014.2	ILMN_2101885	Homo sapiens tubulin, beta (TUBB), mRNA.	M40; OK/SW-cl.56; MGC117247; TUBB1; MGC16435; TUBB5
MICA	304.1	159.8	0	0	-51.2825	7.44303e-06	0.525485	-0.928278	7650487	NM_000247.1	NM_000247.1	ILMN_1797929	Homo sapiens MHC class I polypeptide-related sequence A (MICA), mRNA.	PERB11.1; MGC111087
LOC100134134	6355.9	3342.1	0	0	-43.4335	4.53576e-05	0.525826	-0.927342	3450288	XM_001720850.1	XM_001720850.1	ILMN_3237946	PREDICTED: Homo sapiens similar to peroxidasin homolog (LOC100134134), mRNA.
RNPEP	718.9	378.4	0	0	-24.7619	0.00334049	0.52636	-0.925879	5570601	NM_020216.3	NM_020216.3	ILMN_1738347	Homo sapiens arginyl aminopeptidase (aminopeptidase B) (RNPEP), mRNA.	DKFZP547H084
UBE2C	3599.3	1894.8	0	0	-32.5844	0.000551518	0.526436	-0.925671	4260368	NM_181800.1	NM_181800.1	ILMN_2301083	Homo sapiens ubiquitin-conjugating enzyme E2C (UBE2C), transcript variant 3, mRNA.	UBCH10; dJ447F3.2
RFWD3	532.1	281.1	0	0	-28.7228	0.0013419	0.528284	-0.920614	5340167	NM_018124.3	NM_018124.3	ILMN_1687107	Homo sapiens ring finger and WD repeat domain 3 (RFWD3), mRNA.	FLJ10520; RNF201
LOC100134474	252.3	133.3	0	0.0013	-24.8792	0.00325147	0.528339	-0.920463	6450360	XM_001715902.1	XM_001715902.1	ILMN_3239673	PREDICTED: Homo sapiens similar to LOC554248 protein (LOC100134474), mRNA.
DERL2	914.8	483.4	0	0	-66.1303	2.43764e-07	0.528422	-0.920239	4010189	NM_016041.2	NM_016041.3	ILMN_1761969	Homo sapiens Der1-like domain family, member 2 (DERL2), mRNA.	F-LAN-1; FLANa; CGI-101; F-LANa
PRR3	213.6	112.9	0	0.0013	-20.7427	0.00842811	0.528558	-0.919866	5670458	NM_025263.1	NM_025263.2	ILMN_1750167	Homo sapiens proline rich 3 (PRR3), transcript variant 1, mRNA.	MGC161733; CAT56; MGC161735
HS.538962	651.9	344.7	0	0	-62.7009	5.36921e-07	0.528762	-0.919309	4180450	Hs.538962	AL049980	ILMN_1892638	Homo sapiens mRNA; cDNA DKFZp564C152 (from clone DKFZp564C152)
HOXC8	267	141.3	0	0	-44.815	3.29989e-05	0.529213	-0.918078	4640059	NM_022658.3	NM_022658.3	ILMN_1718285	Homo sapiens homeobox C8 (HOXC8), mRNA.	HOX3; HOX3A
SLC22A5	201.4	106.7	0	0.0013	-40.6927	8.5257e-05	0.529791	-0.916504	7050180	NM_003060.2	NM_003060.2	ILMN_1699357	Homo sapiens solute carrier family 22 (organic cation transporter), member 5 (SLC22A5), mRNA.	OCTN2VT; OCTN2; CDSP; FLJ46769
ICK	608.4	322.7	0	0	-61.4216	7.20842e-07	0.530408	-0.914827	4570524	NM_014920.2	NM_016513.3	ILMN_1709882	Homo sapiens intestinal cell (MAK-like) kinase (ICK), transcript variant 2, mRNA.	MGC46090; LCK2; KIAA0936; MRK
HINFP	258.2	137	0	0	-43.4563	4.51201e-05	0.530596	-0.914313	2450192	NM_015517.3	NM_015517.3	ILMN_1667453	Homo sapiens histone H4 transcription factor (HINFP), transcript variant 1, mRNA.	ZNF743; HiNF-P; DKFZP434F162
CSNK1G1	340.7	180.8	0	0	-34.4598	0.000358113	0.530672	-0.914107	940577	NM_022048.2	NM_022048.3	ILMN_1704713	Homo sapiens casein kinase 1, gamma 1 (CSNK1G1), mRNA.
HNRPA1L-2	1527.6	811.6	0	0	-64.0594	3.92699e-07	0.531291	-0.912426	7320424	NR_002944.2	NR_002944.2	ILMN_2220283	Homo sapiens heterogeneous nuclear ribonucleoprotein A1 pseudogene (HNRPA1L-2), non-coding RNA.
C1ORF135	125.7	66.8	0.0013	0.0013	-23.615	0.00435011	0.531424	-0.912065	150129	NM_024037.1	NM_024037.1	ILMN_1787280	Homo sapiens chromosome 1 open reading frame 135 (C1orf135), mRNA.	FLJ14264; MGC2603
HNRNPUL1	133	70.7	0.0013	0.0013	-25.6973	0.00269321	0.531579	-0.911644	2710255	NM_144732.2	NM_144732.2	ILMN_3257430	Homo sapiens heterogeneous nuclear ribonucleoprotein U-like 1 (HNRNPUL1), transcript variant 4, mRNA.
LRRC23	97.8	52	0.0013	0.0026	-21.2973	0.00741771	0.531697	-0.911323	10523	NM_201650.1	NM_201650.1	ILMN_2314244	Homo sapiens leucine rich repeat containing 23 (LRRC23), transcript variant 1, mRNA.	LRPB7
LOC100128007	155.6	82.9	0.0013	0.0013	-32.5041	0.000561811	0.532776	-0.908398	3990056	XR_037327.1	XR_037327.1	ILMN_3179891	PREDICTED: Homo sapiens misc_RNA (LOC100128007), miscRNA.
PBX2	353.8	188.7	0	0	-34.6757	0.000340745	0.533352	-0.90684	5820681	NM_002586.3	NM_002586.4	ILMN_1682699	Homo sapiens pre-B-cell leukemia homeobox 2 (PBX2), mRNA.	G17; PBX2MHC; HOX12
CLDND2	177.6	94.8	0	0.0013	-36.8803	0.000205102	0.533784	-0.905673	610154	NM_152353.1	NM_152353.1	ILMN_2077680	Homo sapiens claudin domain containing 2 (CLDND2), mRNA.	MGC33839
LOC100133836	281.9	150.5	0	0	-47.7351	1.68457e-05	0.533877	-0.90542	4590397	XM_001713608.1	XM_001713608.1	ILMN_3215206	PREDICTED: Homo sapiens hypothetical protein LOC100133836, transcript variant 1 (LOC100133836), mRNA.
FLJ10374	517.9	276.7	0	0	-27.0683	0.00196413	0.534273	-0.904351	2370601	NM_018074.3	NM_018074.3	ILMN_1703430	Homo sapiens hypothetical protein FLJ10374 (FLJ10374), mRNA.
ANKRD28	103.3	55.2	0.0013	0.0013	-23.5827	0.00438258	0.534366	-0.9041	360064	NM_015199.2	NM_015199.2	ILMN_1697594	Homo sapiens ankyrin repeat domain 28 (ANKRD28), mRNA.	PITK; KIAA0379
POLQ	134.6	72	0.0013	0.0013	-27.4872	0.00178353	0.534918	-0.90261	4060056	NM_199420.2	NM_199420.3	ILMN_1740291	Homo sapiens polymerase (DNA directed), theta (POLQ), mRNA.	DKFZp781A0112; PRO0327; POLH
RBBP4	276.6	148	0	0	-40.3701	9.18311e-05	0.535069	-0.902204	7160767	NM_005610.1	NM_005610.1	ILMN_2062524	Homo sapiens retinoblastoma binding protein 4 (RBBP4), mRNA.	RBAP48; NURF55
HSPC111	1443.4	772.4	0	0	-66.8611	2.06011e-07	0.535125	-0.902051	380370	NM_016391.2	NM_016391.3	ILMN_1704055	Homo sapiens hypothetical protein HSPC111 (HSPC111), mRNA.	HSPC185
PAPD5	393	210.5	0	0	-42.4367	5.70598e-05	0.535623	-0.900709	520017	NM_022447.1	NM_001040285.1	ILMN_1710571	Homo sapiens PAP associated domain containing 5 (PAPD5), transcript variant 2, mRNA.	FLJ40270; TRF4-2
RPL13	166.3	89.1	0.0013	0.0013	-34.7668	0.000333672	0.535779	-0.900291	840242	NM_033251.1	NM_033251.1	ILMN_1709039	Homo sapiens ribosomal protein L13 (RPL13), transcript variant 2, mRNA.	D16S444E; FLJ27454; MGC71373; MGC117342; FLJ27453; BBC1
SLC25A26	163.6	87.7	0.0013	0.0013	-34.501	0.000354732	0.536064	-0.899524	1850458	NM_001009937.1	NM_001009937.1	ILMN_1750981	Homo sapiens solute carrier family 25, member 26 (SLC25A26), transcript variant 1, mRNA.	SAMC
PTGES	677.9	363.4	0	0	-24.8673	0.00326039	0.536067	-0.899514	1510181	NM_004878.3	NM_004878.3	ILMN_1713829	Homo sapiens prostaglandin E synthase (PTGES), mRNA.	mPGES-1; MGST1L1; MGST1-L1; PIG12; TP53I12; MGST-IV; PP102; MGC10317; PGES; PP1294
RPRD1A	361.5	193.8	0	0	-52.0997	6.16638e-06	0.5361	-0.899427	2600706	NM_018170.2	NM_018170.3	ILMN_1764207	Homo sapiens regulation of nuclear pre-mRNA domain containing 1A (RPRD1A), mRNA.	FLJ10656; MGC19513
HJURP	269.5	144.5	0	0	-46.3079	2.33997e-05	0.536178	-0.899216	3180367	NM_018410.2	NM_018410.3	ILMN_1703906	Homo sapiens Holliday junction recognition protein (HJURP), mRNA.	URLC9; FAKTS; hFLEG1; DKFZp762E1312
SETD3	2483	1331.4	0	0	-68.5793	1.38698e-07	0.536206	-0.89914	2940706	NM_032233.2	NM_032233.2	ILMN_1724504	Homo sapiens SET domain containing 3 (SETD3), transcript variant 1, mRNA.	C14orf154; FLJ23027; MGC87236; DKFZp761E1415
LOC100128899	336.4	180.4	0	0	-50.7313	8.45026e-06	0.536266	-0.898978	6380725	XR_039503.1	XR_039503.1	ILMN_3269484	PREDICTED: Homo sapiens misc_RNA (LOC100128899), miscRNA.
LOC389672	789.5	423.4	0	0	-41.1181	7.73019e-05	0.536289	-0.898918	3180131	XM_933893.1	XM_933893.1	ILMN_1679700	PREDICTED: Homo sapiens similar to 40S ribosomal protein SA (p40) (34/67 kDa laminin receptor) (Colon carcinoma laminin-binding protein) (NEM/1CHD4) (Multidrug resistance-associated protein MGr1-Ag), transcript variant 3 (LOC389672), mRNA.
LAMP2	1599.8	859.3	0	0	-66.6923	2.14176e-07	0.53713	-0.896658	6480142	NM_002294.1	NM_002294.1	ILMN_2243687	Homo sapiens lysosomal-associated membrane protein 2 (LAMP2), transcript variant LAMP2A, mRNA.	CD107b; LAMP-2C; LAMPB
LOC100129668	912.3	490.2	0	0	-63.26	4.72063e-07	0.537323	-0.896138	1430288	XM_001713607.1	XM_001713607.1	ILMN_3241692	PREDICTED: Homo sapiens hypothetical protein LOC100129668 (LOC100129668), mRNA.
WASH1	211.6	113.7	0	0.0013	-39.2533	0.00011876	0.537335	-0.896107	2970148	NM_182905.3	NM_182905.3	ILMN_3245020	Homo sapiens WAS protein family homolog 1 (WASH1), mRNA.	FAM39E; FLJ99609; FLJ00038; FLJ75027
LMAN2L	847.8	455.7	0	0	-62.6292	5.45858e-07	0.537509	-0.89564	1190673	NM_030805.1	NM_030805.2	ILMN_1755221	Homo sapiens lectin, mannose-binding 2-like (LMAN2L), mRNA.	MGC11139; VIPL; DKFZp564L2423
TMEM194A	166.5	89.5	0.0013	0.0013	-34.6901	0.000339617	0.537538	-0.895563	870767	NM_001130963.1	NM_001130963.1	ILMN_3306440	Homo sapiens transmembrane protein 194A (TMEM194A), transcript variant 1, mRNA.
AHNAK	131.4	70.7	0.0013	0.0013	-28.8267	0.00131018	0.538052	-0.894183	2810482	NM_024060.2	NM_001620.1	ILMN_1792495	Homo sapiens AHNAK nucleoprotein (AHNAK), transcript variant 1, mRNA.	MGC5395; AHNAKRS
TRIB2	393.3	211.7	0	0	-40.8865	8.15361e-05	0.538266	-0.893609	2570328	NM_021643.1	NM_021643.1	ILMN_1714700	Homo sapiens tribbles homolog 2 (Drosophila) (TRIB2), mRNA.	TRB2; GS3955
HABP4	155.3	83.6	0.0013	0.0013	-32.9226	0.000510199	0.538313	-0.893483	5360736	NM_014282.1	NM_014282.1	ILMN_1792384	Homo sapiens hyaluronan binding protein 4 (HABP4), mRNA.	SERBP1L; IHABP4; MGC825; Ki-1/57
PLEKHA2	882	475.2	0	0	-62.5528	5.55546e-07	0.538776	-0.892244	2970437	XM_931864.1	NM_021623.1	ILMN_1796339	Homo sapiens pleckstrin homology domain containing, family A (phosphoinositide binding specific) member 2 (PLEKHA2), mRNA.	TAPP2; FLJ25921
FNBP1L	787.7	424.6	0	0	-61.5211	7.04515e-07	0.539038	-0.891542	4560092	NM_017737.3	NM_001024948.1	ILMN_1754600	Homo sapiens formin binding protein 1-like (FNBP1L), transcript variant 1, mRNA.	C1orf39; TOCA1
ATG7	933.7	503.4	0	0	-37.3597	0.000183667	0.539145	-0.891254	5220754	NM_006395.1	NM_006395.1	ILMN_1790978	Homo sapiens ATG7 autophagy related 7 homolog (S. cerevisiae) (ATG7), mRNA.	APG7L; DKFZp434N0735; GSA7
LOC728640	435.8	235.1	0	0	-54.3263	3.69292e-06	0.539468	-0.890392	4480072	XR_015400.1	XR_015400.1	ILMN_3304435	PREDICTED: Homo sapiens misc_RNA (LOC728640), miscRNA.
CD59	139.3	75.2	0.0013	0.0013	-25.5908	0.00276007	0.539842	-0.889391	1430240	NM_203331.1	NM_203331.1	ILMN_2333687	Homo sapiens CD59 molecule, complement regulatory protein (CD59), transcript variant 4, mRNA.	MIN2; PROTECTIN; MIN3; 16.3A5; MSK21; EJ16; EL32; G344; MIC11; MIN1; MGC2354; EJ30; p18-20
SNORD96A	208	112.3	0	0.0013	-39.6881	0.000107446	0.539904	-0.889226	6510327	NR_002592.1	NR_002592.1	ILMN_3244640	Homo sapiens small nucleolar RNA, C/D box 96A (SNORD96A), small nucleolar RNA.	U96A
TGM2	385.4	208.1	0	0	-43.3061	4.67079e-05	0.539958	-0.88908	2940446	NM_198951.1	NM_198951.1	ILMN_1679267	Homo sapiens transglutaminase 2 (C polypeptide, protein-glutamine-gamma-glutamyltransferase) (TGM2), transcript variant 2, mRNA.	TGC; TG2
LOC729102	7174	3874.5	0	0	-50.9852	7.9704e-06	0.540075	-0.888768	6280273	XR_015895.2	XR_015895.2	ILMN_3304022	PREDICTED: Homo sapiens misc_RNA (LOC729102), miscRNA.
PDXK	1881.9	1017.1	0	0	-38.8446	0.000130479	0.540464	-0.887728	5890131	NM_003681.3	NM_003681.4	ILMN_1672504	Homo sapiens pyridoxal (pyridoxine, vitamin B6) kinase (PDXK), mRNA.	PKH; MGC52346; FLJ31940; MGC15873; C21orf97; DKFZp566A071; MGC31754; PRED79; FLJ37311; PNK; C21orf124
HS.25892	1133.1	612.7	0	0	-46.8819	2.05027e-05	0.540729	-0.887022	3130358	Hs.25892	AK096179	ILMN_1898124	Homo sapiens cDNA FLJ38860 fis, clone MESAN2011977
THOC3	1289.8	697.5	0	0	-64.4318	3.60429e-07	0.540782	-0.886882	2480328	NM_032361.1	NM_032361.1	ILMN_2415926	Homo sapiens THO complex 3 (THOC3), mRNA.	TEX1; MGC5469
PDE9A	219.1	118.5	0	0.0013	-30.7382	0.000843684	0.540849	-0.886702	830563	NM_001001567.1	NM_001001567.1	ILMN_2306540	Homo sapiens phosphodiesterase 9A (PDE9A), transcript variant 2, mRNA.	HSPDE9A2
SLC25A24	195.9	106	0	0.0013	-38.125	0.000153993	0.541092	-0.886053	7510681	NM_013386.2	NM_013386.3	ILMN_1752639	Homo sapiens solute carrier family 25 (mitochondrial carrier; phosphate carrier), member 24 (SLC25A24), nuclear gene encoding mitochondrial protein, transcript variant 1, mRNA.	DKFZp586G0123; APC1; SCAMC-1
MGC70863	137.6	74.5	0.0013	0.0013	-29.5255	0.00111545	0.541424	-0.885168	7400209	NM_203302.2	NM_203302.2	ILMN_1654823	Homo sapiens similar to RPL23AP7 protein (MGC70863), transcript variant 2, mRNA.
PLD6	1179.5	638.9	0	0	-57.3582	1.8373e-06	0.54167	-0.884513	1340707	NM_178836.2	NM_178836.2	ILMN_3240586	Homo sapiens phospholipase D family, member 6 (PLD6), mRNA.
BTBD7	271.7	147.3	0	0	-45.1907	3.02643e-05	0.542142	-0.883257	1780403	NM_001002860.2	NM_001002860.2	ILMN_1687743	Homo sapiens BTB (POZ) domain containing 7 (BTBD7), transcript variant 1, mRNA.	DKFZp686N0544; FUP1; MGC48310
DUT	139.6	75.7	0.0013	0.0013	-29.7821	0.00105145	0.542264	-0.882934	2850239	NM_001025248.1	NM_001025248.1	ILMN_1721008	Homo sapiens deoxyuridine triphosphatase (DUT), nuclear gene encoding mitochondrial protein, transcript variant 1, mRNA.	dUTPase; FLJ20622
LOC100130171	274	148.6	0	0	-25.8996	0.00257063	0.542336	-0.882742	160324	XR_038676.1	XR_038676.1	ILMN_3266197	PREDICTED: Homo sapiens misc_RNA (LOC100130171), miscRNA.
ECHDC2	1551.9	842.6	0	0	-64.6438	3.43257e-07	0.542947	-0.881116	2320653	NM_018281.1	NM_018281.2	ILMN_1671568	Homo sapiens enoyl Coenzyme A hydratase domain containing 2 (ECHDC2), mRNA.	FLJ10948
HSPD1	128	69.6	0.0013	0.0013	-27.554	0.00175631	0.54375	-0.878985	4250577	NM_002156.4	NM_002156.4	ILMN_1784367	Homo sapiens heat shock 60kDa protein 1 (chaperonin) (HSPD1), nuclear gene encoding mitochondrial protein, transcript variant 1, mRNA.	HuCHA60; GROEL; HSP60; SPG13; CPN60; HSP65
CHKA	185.5	100.9	0	0.0013	-36.3768	0.000230314	0.543935	-0.878493	6330170	XM_942105.1	NM_212469.1	ILMN_1691151	Homo sapiens choline kinase alpha (CHKA), transcript variant 2, mRNA.	CHK; CKI
C3ORF37	677.7	368.9	0	0	-37.6499	0.000171795	0.544341	-0.877417	1500762	NM_020187.2	NM_020187.2	ILMN_1815682	Homo sapiens chromosome 3 open reading frame 37 (C3orf37), transcript variant 2, mRNA.	MGC111075; DC12
PMAIP1	1794.4	976.9	0	0	-59.4157	1.14401e-06	0.544416	-0.877219	2750367	NM_021127.1	NM_021127.1	ILMN_2098446	Homo sapiens phorbol-12-myristate-13-acetate-induced protein 1 (PMAIP1), mRNA.	APR; NOXA
EIF1AX	255.1	138.9	0	0	-37.3817	0.000182738	0.544492	-0.877016	6370736	NM_001412.3	NM_001412.3	ILMN_1755419	Homo sapiens eukaryotic translation initiation factor 1A, X-linked (EIF1AX), mRNA.	EIF1A; eIF-1A; EIF4C; eIF-4C
RAE1	215.9	117.6	0	0.0013	-28.4564	0.00142679	0.544697	-0.876475	4780541	NM_003610.3	NM_003610.3	ILMN_1690259	Homo sapiens RAE1 RNA export 1 homolog (S. pombe) (RAE1), transcript variant 1, mRNA.	MIG14; MGC117333; dJ800J21.1; FLJ30608; MGC126076; Mnrp41; MRNP41; dJ481F12.3; MGC126077
RPLP0	4092.5	2232	0	0	-66.5327	2.22193e-07	0.545388	-0.874645	1470349	NM_053275.3	NM_053275.3	ILMN_1745075	Homo sapiens ribosomal protein, large, P0 (RPLP0), transcript variant 2, mRNA.	L10E; PRLP0; MGC111226; P0; MGC88175; RPP0
LOC653994	158.4	86.4	0.0013	0.0013	-23.6053	0.00435983	0.545455	-0.874469	4040048	NM_022170.1	XM_944439.2	ILMN_1729832	PREDICTED: Homo sapiens similar to eukaryotic translation initiation factor 4H isoform 2, transcript variant 5 (LOC653994), mRNA.
AFAP1	239.4	130.6	0	0.0013	-24.5665	0.00349422	0.54553	-0.874268	2690187	NM_198595.1	NM_198595.2	ILMN_1701998	Homo sapiens actin filament associated protein 1 (AFAP1), transcript variant 2, mRNA.	AFAP-110; AFAP
DNAJC25-GNG10	110.7	60.4	0.0013	0.0013	-24.1036	0.00388723	0.545619	-0.874035	540161	NM_004125.2	NM_004125.2	ILMN_1767809	Homo sapiens DNAJC25-GNG10 readthrough (DNAJC25-GNG10), mRNA.
FAM3C	555.5	303.1	0	0	-46.7297	2.12339e-05	0.545635	-0.873993	1260767	NM_001040020.1	NM_001040020.1	ILMN_2368773	Homo sapiens family with sequence similarity 3, member C (FAM3C), transcript variant 2, mRNA.	GS3786; ILEI
YWHAQ	14646.4	7996.7	0	0	-67.4824	1.7855e-07	0.545984	-0.873069	3850131	NM_006826.2	NM_006826.2	ILMN_1674385	Homo sapiens tyrosine 3-monooxygenase/tryptophan 5-monooxygenase activation protein, theta polypeptide (YWHAQ), mRNA.	HS1; 14-3-3; 1C5
CENPA	470.7	257	0	0	-24.6236	0.00344858	0.545995	-0.873039	2600392	NM_001809.2	NM_001042426.1	ILMN_1801257	Homo sapiens centromere protein A (CENPA), transcript variant 2, mRNA.	CENP-A
CEP135	198.9	108.6	0	0.0013	-23.1	0.00489779	0.546003	-0.873019	270022	NM_025009.3	NM_025009.3	ILMN_1693766	Homo sapiens centrosomal protein 135kDa (CEP135), mRNA.	KIAA0635; CEP4
IP6K2	381.3	208.2	0	0	-50.5762	8.7575e-06	0.546027	-0.872956	3370246	NM_001005911.1	NM_001005910.1	ILMN_1683328	Homo sapiens inositol hexakisphosphate kinase 2 (IP6K2), transcript variant 3, mRNA.	IP6K2; PiUS
NT5C3L	638.6	349	0	0	-46.51	2.23357e-05	0.546508	-0.871686	3400408	NM_052935.2	NM_052935.2	ILMN_1750511	Homo sapiens 5'-nucleotidase, cytosolic III-like (NT5C3L), mRNA.	MGC20781; MGC21375
UBE3A	1390.2	760.4	0	0	-62.8515	5.18621e-07	0.546972	-0.870462	1990307	NM_130839.1	NM_000462.2	ILMN_1764549	Homo sapiens ubiquitin protein ligase E3A (UBE3A), transcript variant 2, mRNA.	EPVE6AP; AS; FLJ26981; ANCR; HPVE6A; E6-AP
ZMYND19	650.3	355.8	0	0	-55.4411	2.85687e-06	0.547132	-0.870039	4860437	NM_138462.2	NM_138462.2	ILMN_1757627	Homo sapiens zinc finger, MYND-type containing 19 (ZMYND19), mRNA.	MIZIP; RP11-48C7.4
MGC4677	5741.2	3144.8	0	0	-55.0371	3.13538e-06	0.54776	-0.868384	6350189	NM_052871.3	NM_052871.3	ILMN_2143795	Homo sapiens hypothetical protein MGC4677 (MGC4677), mRNA.	MGC17532; MGC88182
TARBP2	423.9	232.4	0	0	-33.8906	0.000408263	0.548243	-0.867114	7570446	NM_134323.1	NM_134323.1	ILMN_1729767	Homo sapiens TAR (HIV-1) RNA binding protein 2 (TARBP2), transcript variant 1, mRNA.	TRBP1; TRBP; TRBP2
TOM1L2	319.9	175.6	0	0	-33.3962	0.000457488	0.548922	-0.865328	7380059	NM_144678.3	NM_001082968.1	ILMN_1655068	Homo sapiens target of myb1-like 2 (chicken) (TOM1L2), transcript variant 3, mRNA.	FLJ32746
KHSRP	1483.2	814.2	0	0	-38.0138	0.000157987	0.548948	-0.865258	7000470	NM_003685.1	NM_003685.2	ILMN_1673936	Homo sapiens KH-type splicing regulatory protein (KHSRP), mRNA.	FUBP2; MGC99676; KSRP; FBP2
SLC25A17	150.1	82.4	0.0013	0.0013	-30.6314	0.000864689	0.548967	-0.865208	2490403	NM_006358.2	NM_006358.2	ILMN_1737312	Homo sapiens solute carrier family 25 (mitochondrial carrier; peroxisomal membrane protein, 34kDa), member 17 (SLC25A17), nuclear gene encoding mitochondrial protein, mRNA.	PMP34
LOC100131737	524.2	288	0	0	-45.3724	2.90242e-05	0.549409	-0.864049	7380053	XR_039035.1	XR_039035.1	ILMN_3206827	PREDICTED: Homo sapiens misc_RNA (LOC100131737), miscRNA.
FRMD8	1432.7	787.3	0	0	-62.0379	6.25475e-07	0.549522	-0.863751	6510408	NM_031904.3	NM_031904.3	ILMN_3241870	Homo sapiens FERM domain containing 8 (FRMD8), mRNA.	MGC31785; FKSG44; FLJ32216; FLJ90369
KIF4A	129.6	71.3	0.0013	0.0013	-24.4096	0.00362276	0.550154	-0.862092	1430129	NM_012310.2	NM_012310.3	ILMN_1799667	Homo sapiens kinesin family member 4A (KIF4A), mRNA.	HSA271784; KIF4; FLJ12655; FLJ12530; KIF4-G1; FLJ20631; FLJ14204
TOMM40	3244.9	1785.6	0	0	-33.0164	0.000499298	0.550279	-0.861765	1740494	NM_006114.1	NM_006114.1	ILMN_1683475	Homo sapiens translocase of outer mitochondrial membrane 40 homolog (yeast) (TOMM40), nuclear gene encoding mitochondrial protein, mRNA.	PER-EC1; C19orf1; PEREC1; D19S1177E; TOM40
SOCS3	278.2	153.1	0	0	-37.2241	0.000189492	0.550324	-0.861648	4230102	NM_003955.3	NM_003955.3	ILMN_1781001	Homo sapiens suppressor of cytokine signaling 3 (SOCS3), mRNA.	MGC71791; ATOD4; Cish3; SSI-3; SSI3; SOCS-3; CIS3
ACAT2	1642.3	903.8	0	0	-57.6428	1.72076e-06	0.550326	-0.861642	7330753	NM_005891.1	NM_005891.2	ILMN_1708672	Homo sapiens acetyl-Coenzyme A acetyltransferase 2 (ACAT2), mRNA.
LOC728873	4384.2	2418.9	0	0	-64.5191	3.53256e-07	0.551731	-0.857962	1400626	XR_015679.2	XR_015679.2	ILMN_3298582	PREDICTED: Homo sapiens misc_RNA (LOC728873), miscRNA.
PGAM5	456.7	252	0	0	-51.8439	6.54049e-06	0.551785	-0.857823	2940274	XM_945649.1	XM_001126125.1	ILMN_1789944	PREDICTED: Homo sapiens phosphoglycerate mutase family member 5 (PGAM5), mRNA.
KIF20A	392	216.3	0	0	-40.8529	8.21694e-05	0.551786	-0.85782	1050195	NM_005733.1	NM_005733.1	ILMN_1695658	Homo sapiens kinesin family member 20A (KIF20A), mRNA.	RAB6KIFL; MKLP2; FLJ21151
RAD54B	110.9	61.2	0.0013	0.0013	-21.4772	0.00711672	0.551849	-0.857656	3190349	NM_012415.2	NM_012415.2	ILMN_1722127	Homo sapiens RAD54 homolog B (S. cerevisiae) (RAD54B), mRNA.	FSBP
VPS16	1119.4	618	0	0	-23.5028	0.00446396	0.552081	-0.857047	3830180	NM_080413.1	NM_022575.2	ILMN_1778078	Homo sapiens vacuolar protein sorting 16 homolog (S. cerevisiae) (VPS16), transcript variant 1, mRNA.	hVPS16
MRTO4	702.2	387.7	0	0	-40.8217	8.27618e-05	0.552122	-0.856941	130220	NM_016183.2	NM_016183.3	ILMN_1689800	Homo sapiens mRNA turnover 4 homolog (S. cerevisiae) (MRTO4), mRNA.	C1orf33; MRT4; dJ657E11.4
LOC391578	414	228.7	0	0	-39.3305	0.000116668	0.552415	-0.856174	3310681	XR_019645.1	XR_019645.1	ILMN_3286067	PREDICTED: Homo sapiens misc_RNA (LOC391578), miscRNA.
CNIH	5096.3	2820.4	0	0	-64.1621	3.83522e-07	0.553421	-0.85355	4070088	NM_001009551.1	NM_005776.2	ILMN_1758543	Homo sapiens cornichon homolog (Drosophila) (CNIH), mRNA.	CNIH1; CNIL; TGAM77; MGC117156
IL1RL1	685.5	379.6	0	0	-55.9381	2.54794e-06	0.553756	-0.852677	5420754	NM_003856.2	NM_003856.2	ILMN_2242900	Homo sapiens interleukin 1 receptor-like 1 (IL1RL1), transcript variant 2, mRNA.	FIT-1; DER4; T1; MGC32623; ST2L; ST2; ST2V
C7ORF27	1542.1	854.3	0	0	-24.2244	0.00378059	0.553985	-0.852082	360050	NM_152743.2	NM_152743.2	ILMN_1804498	Homo sapiens chromosome 7 open reading frame 27 (C7orf27), mRNA.	MGC22916
TPST1	225.7	125.1	0	0.0013	-38.882	0.00012936	0.554276	-0.851325	4760747	NM_003596.2	NM_003596.2	ILMN_1651950	Homo sapiens tyrosylprotein sulfotransferase 1 (TPST1), mRNA.
DDX54	167.6	92.9	0.0013	0.0013	-28.0332	0.00157282	0.554296	-0.851272	4760301	NM_024072.3	NM_024072.3	ILMN_1812976	Homo sapiens DEAD (Asp-Glu-Ala-Asp) box polypeptide 54 (DDX54), transcript variant 2, mRNA.	DP97; MGC2835
WDR74	1041.6	578	0	0	-49.4174	1.14356e-05	0.554916	-0.84966	2190537	XM_936269.1	XM_001125771.1	ILMN_1809866	PREDICTED: Homo sapiens WD repeat domain 74 (WDR74), mRNA.
DEPDC1B	112.6	62.5	0.0013	0.0013	-23.4603	0.00450786	0.555062	-0.849279	7330338	NM_018369.1	NM_018369.1	ILMN_1814600	Homo sapiens DEP domain containing 1B (DEPDC1B), mRNA.	XTP1; FLJ11252; BRCC3
TAF15	820.5	455.5	0	0	-57.0846	1.95677e-06	0.555149	-0.849052	4860463	NM_003487.2	NM_003487.2	ILMN_2402131	Homo sapiens TAF15 RNA polymerase II, TATA box binding protein (TBP)-associated factor, 68kDa (TAF15), transcript variant 2, mRNA.	TAFII68; TAF2N; RBP56; hTAFII68; Npl3
HS.21177	147.5	81.9	0.0013	0.0013	-28.3592	0.00145908	0.555254	-0.84878	6580674	Hs.21177	AJ420516	ILMN_1889752	Homo sapiens mRNA full length insert cDNA clone EUROIMAGE 966164
HS.551538	1150.4	638.8	0	0	-22.6708	0.00540655	0.555285	-0.848699	5560544	Hs.551538	AL713633	ILMN_1857017	Homo sapiens mRNA; cDNA DKFZp761E1721 (from clone DKFZp761E1721)
DCI	774.6	430.4	0	0	-53.1179	4.87764e-06	0.555642	-0.847773	2100079	NM_001919.2	NM_001919.2	ILMN_2049303	Homo sapiens dodecenoyl-Coenzyme A delta isomerase (3,2 trans-enoyl-Coenzyme A isomerase) (DCI), nuclear gene encoding mitochondrial protein, mRNA.
CDC2	2219.7	1234.4	0	0	-33.0146	0.000499505	0.556111	-0.846555	1050706	NM_033379.2	NM_001786.2	ILMN_1747911	Homo sapiens cell division cycle 2, G1 to S and G2 to M (CDC2), transcript variant 1, mRNA.	DKFZp686L20222; CDK1; MGC111195; CDC28A
OVOL2	730.9	406.8	0	0	-35.8027	0.000262863	0.556574	-0.845354	6330201	NM_021220.2	NM_021220.2	ILMN_1724832	Homo sapiens ovo-like 2 (Drosophila) (OVOL2), mRNA.	EUROIMAGE566589; ZNF339
POLA2	517.3	288	0	0	-52.1593	6.08233e-06	0.556737	-0.844932	4920537	NM_002689.2	NM_002689.2	ILMN_1696713	Homo sapiens polymerase (DNA directed), alpha 2 (70kD subunit) (POLA2), mRNA.	FLJ37250; FLJ21662
EIF4G2	949.5	528.8	0	0	-52.4469	5.69259e-06	0.556925	-0.844446	4290446	NM_001418.3	NM_001418.3	ILMN_2279635	Homo sapiens eukaryotic translation initiation factor 4 gamma, 2 (EIF4G2), transcript variant 1, mRNA.	AAG1; NAT1; p97; FLJ41344; DAP5
LOC729679	6857.1	3822.2	0	0	-44.6706	3.41146e-05	0.557408	-0.843195	4890433	XR_015990.2	XR_015990.2	ILMN_3239629	PREDICTED: Homo sapiens misc_RNA (LOC729679), miscRNA.
PHACTR3	3601.1	2008.1	0	0	-62.289	5.90337e-07	0.557635	-0.842607	3440341	NM_080672.3	NM_183246.1	ILMN_1666222	Homo sapiens phosphatase and actin regulator 3 (PHACTR3), transcript variant 3, mRNA.	SCAPIN1; H17739; MGC117178; C20orf101
LOC645693	122.3	68.2	0.0013	0.0013	-23.9451	0.00403172	0.557645	-0.842581	5360445	XR_017498.2	XR_017498.2	ILMN_3288783	PREDICTED: Homo sapiens misc_RNA (LOC645693), miscRNA.
SLC3A2	372.4	207.8	0	0	-44.3901	3.63907e-05	0.558002	-0.841657	2450725	NM_001013251.1	NM_001013251.1	ILMN_1679041	Homo sapiens solute carrier family 3 (activators of dibasic and neutral amino acid transport), member 2 (SLC3A2), transcript variant 6, mRNA.	4F2HC; CD98; 4F2; CD98HC; 4T2HC; MDU1; NACAE
NSDHL	1901.6	1061.9	0	0	-57.4883	1.78308e-06	0.558424	-0.840566	4260392	NM_015922.1	NM_015922.1	ILMN_1692163	Homo sapiens NAD(P) dependent steroid dehydrogenase-like (NSDHL), mRNA.	H105E3; XAP104
C16ORF59	174.3	97.4	0	0.0013	-23.822	0.00414763	0.558807	-0.839579	6560725	NM_025108.1	NM_025108.2	ILMN_1656452	Homo sapiens chromosome 16 open reading frame 59 (C16orf59), mRNA.	FLJ13909
MGC3731	843.4	471.4	0	0	-26.3595	0.00231233	0.558928	-0.839265	4390446	NM_024313.1	NM_024313.1	ILMN_1759991	Homo sapiens hypothetical protein MGC3731 (MGC3731), mRNA.	dJ37E16.7
C19ORF21	186.4	104.2	0	0.0013	-24.0953	0.00389466	0.559013	-0.839047	5670341	NM_173481.2	NM_173481.2	ILMN_1683905	Homo sapiens chromosome 19 open reading frame 21 (C19orf21), mRNA.	DKFZp686H18209
RFC3	154.1	86.2	0.0013	0.0013	-29.7917	0.00104913	0.559377	-0.838107	3890309	NM_002915.2	NM_002915.3	ILMN_1784860	Homo sapiens replication factor C (activator 1) 3, 38kDa (RFC3), transcript variant 1, mRNA.	RFC38; MGC5276
NOL12	177.3	99.2	0	0.0013	-25.3022	0.00294971	0.559504	-0.837781	2060064	NM_024313.2	NM_024313.2	ILMN_2151368	Homo sapiens nucleolar protein 12 (NOL12), mRNA.	RRP17; MGC3731; FLJ34609; Nop25; dJ37E16.7
ZNHIT6	1608.1	899.8	0	0	-59.5537	1.10823e-06	0.559542	-0.837681	780259	NM_017953.2	NM_017953.2	ILMN_3235065	Homo sapiens zinc finger, HIT type 6 (ZNHIT6), mRNA.	NY-BR-75; FLJ20729; MGC131963; FLJ20760
SDHAF1	102.9	57.6	0.0013	0.0013	-21.201	0.00758403	0.559767	-0.837102	1470634	XM_940198.1	NM_001042631.1	ILMN_1693124	Homo sapiens succinate dehydrogenase complex assembly factor 1 (SDHAF1), mRNA.
CLDN12	547.4	306.6	0	0	-51.9436	6.39205e-06	0.560102	-0.836238	1070133	NM_012129.2	NM_012129.2	ILMN_1787657	Homo sapiens claudin 12 (CLDN12), mRNA.
SLC37A4	1146.9	642.4	0	0	-48.4268	1.43655e-05	0.560119	-0.836196	5130577	NM_001467.3	NM_001467.4	ILMN_1678678	Homo sapiens solute carrier family 37 (glucose-6-phosphate transporter), member 4 (SLC37A4), mRNA.	G6PT3; GSD1b; TRG19; G6PT2; GSD1d; GSD1c; MGC15729; G6PT1; PRO0685
FGD3	129.6	72.6	0.0013	0.0013	-23.6115	0.00435361	0.560185	-0.836024	5270619	NM_033086.1	NM_033086.2	ILMN_1772686	Homo sapiens FYVE, RhoGEF and PH domain containing 3 (FGD3), transcript variant 2, mRNA.	MGC117260; FLJ00004; ZFYVE5
LOC649604	142.8	80	0.0013	0.0013	-28.0474	0.00156769	0.560224	-0.835924	2060528	XM_945148.1	XM_945148.1	ILMN_1661399	PREDICTED: Homo sapiens similar to ADP-ribosylation factor-like protein 4A, transcript variant 2 (LOC649604), mRNA.
LOC647000	2318.5	1299.4	0	0	-60.4625	8.9898e-07	0.560449	-0.835346	3310288	XM_929980.1	XM_929980.2	ILMN_1703692	PREDICTED: Homo sapiens similar to tubulin, beta 5 (LOC647000), mRNA.
TMEM43	2423.2	1358.4	0	0	-39.6164	0.000109235	0.560581	-0.835005	2510392	NM_024334.1	NM_024334.1	ILMN_1698605	Homo sapiens transmembrane protein 43 (TMEM43), mRNA.	DKFZp586G1919; MGC3222
NVL	380.7	213.6	0	0	-23.719	0.00424717	0.561072	-0.833743	2900551	NM_002533.2	NM_206840.1	ILMN_1712636	Homo sapiens nuclear VCP-like (NVL), transcript variant 2, mRNA.
SNORD36A	192.2	108	0	0.0013	-20.0428	0.00990193	0.561915	-0.831577	2750446	NR_002448.1	NR_002448.1	ILMN_2135175	Homo sapiens small nucleolar RNA, C/D box 36A (SNORD36A), small nucleolar RNA.	RNU36A; U36a
WDR79	191.3	107.5	0	0.0013	-31.1974	0.000759032	0.561945	-0.8315	2260630	NM_018081.1	NM_018081.1	ILMN_1693669	Homo sapiens WD repeat domain 79 (WDR79), mRNA.	WRAP53; FLJ10385
TEAD4	418.7	235.4	0	0	-30.7672	0.000838069	0.562216	-0.830803	4040746	NM_201441.1	NM_201443.1	ILMN_1705301	Homo sapiens TEA domain family member 4 (TEAD4), transcript variant 3, mRNA.	RTEF-1; MGC9014; TEF-3; TEFR-1; EFTR-2; TCF13L1; hRTEF-1B; RTEF1
HINFP	143.3	80.6	0.0013	0.0013	-21.9576	0.00637148	0.562456	-0.830187	1690324	NM_198971.1	NM_198971.1	ILMN_2353697	Homo sapiens histone H4 transcription factor (HINFP), transcript variant 2, mRNA.	ZNF743; HiNF-P; DKFZP434F162
HS.550139	106.3	59.8	0.0013	0.0013	-21.5359	0.00702118	0.562559	-0.829924	2600487	Hs.550139	CA392270	ILMN_1868999	cs23b05.x1 Human Retinal pigment epithelium/choroid cDNA (Un-normalized, unamplified): cs Homo sapiens cDNA clone cs23b05 3, mRNA sequence
CDCA5	1728.9	973.7	0	0	-45.4247	2.86768e-05	0.56319	-0.828305	1400673	NM_080668.2	NM_080668.2	ILMN_1683450	Homo sapiens cell division cycle associated 5 (CDCA5), mRNA.	MGC16386
CHCHD4	1729.9	974.6	0	0	-58.6529	1.36367e-06	0.563385	-0.827807	3850292	NM_144636.1	NM_144636.2	ILMN_1813938	Homo sapiens coiled-coil-helix-coiled-coil-helix domain containing 4 (CHCHD4), nuclear gene encoding mitochondrial protein, transcript variant 2, mRNA.	FLJ31709; MIA40
LOC100130178	2644.5	1489.9	0	0	-43.8725	4.09968e-05	0.563396	-0.827779	1510180	XR_038380.1	XR_038380.1	ILMN_3181695	PREDICTED: Homo sapiens misc_RNA (LOC100130178), miscRNA.
FASTKD5	868.1	489.5	0	0	-36.411	0.000228507	0.563875	-0.826552	6650220	NM_021826.4	NM_021826.4	ILMN_1733377	Homo sapiens FAST kinase domains 5 (FASTKD5), mRNA.	FLJ13149; dJ1187M17.5
NELF	399	225	0	0	-22.3224	0.00585814	0.56391	-0.826464	3140193	NM_015537.3	NM_015537.3	ILMN_1665095	Homo sapiens nasal embryonic LHRH factor (NELF), mRNA.	RP11-48C7.1; MGC125369
DYNC1I1	148.7	83.9	0.0013	0.0013	-28.4062	0.00144338	0.564223	-0.825662	3520762	NM_004411.1	NM_004411.3	ILMN_1690397	Homo sapiens dynein, cytoplasmic 1, intermediate chain 1 (DYNC1I1), mRNA.	DNCI1; DNCIC1
SFRS13A	265.3	149.7	0	0	-23.5743	0.00439107	0.564267	-0.82555	6110014	NM_054016.1	NM_054016.1	ILMN_2354649	Homo sapiens splicing factor, arginine/serine-rich 13A (SFRS13A), transcript variant 2, mRNA.	SRp38; SFRS13; SRrp40; TASR; NSSR; FUSIP2; TASR2; TASR1
FAM117B	308.5	174.1	0	0	-30.3313	0.000926552	0.564344	-0.825354	3140632	NM_173511.2	NM_173511.2	ILMN_3244607	Homo sapiens family with sequence similarity 117, member B (FAM117B), mRNA.	FLJ38771; DKFZp686H01244; FAM117B
SNTB1	343.9	194.2	0	0	-38.9952	0.000126032	0.564699	-0.824446	3420739	NM_021021.2	NM_021021.2	ILMN_1793410	Homo sapiens syntrophin, beta 1 (dystrophin-associated protein A1, 59kDa, basic component 1) (SNTB1), mRNA.	A1B; DAPA1B; BSYN2; MGC111389; SNT2B1; SNT2; FLJ22442; 59-DAP; TIP-43
MEX3A	181.1	102.3	0	0.0013	-29.3388	0.00116445	0.564881	-0.82398	4050228	NM_001093725.1	NM_001093725.1	ILMN_3239177	Homo sapiens mex-3 homolog A (C. elegans) (MEX3A), mRNA.	MEX-3A; RKHD4
SIK1	354.4	200.2	0	0	-22.7465	0.00531312	0.564898	-0.823937	1690678	NM_173354.2	NM_173354.3	ILMN_1717639	Homo sapiens salt-inducible kinase 1 (SIK1), mRNA.	SIK; MSK; SIK1
RPS15	658	371.8	0	0	-21.5135	0.00705749	0.565046	-0.823561	6290609	NM_001018.3	NM_001018.3	ILMN_2219131	Homo sapiens ribosomal protein S15 (RPS15), mRNA.	RIG; MGC111130
MELK	299.4	169.2	0	0	-42.2127	6.008e-05	0.56513	-0.823345	2340392	NM_014791.2	NM_014791.2	ILMN_1731184	Homo sapiens maternal embryonic leucine zipper kinase (MELK), mRNA.	KIAA0175; HPK38
TFIP11	588.5	333	0	0	-51.2082	7.57147e-06	0.565845	-0.82152	2600600	NM_001008697.1	NM_001008697.1	ILMN_1695000	Homo sapiens tuftelin interacting protein 11 (TFIP11), transcript variant 1, mRNA.	FLJ22086; TIP39; bK445C9.6
ST3GAL3	205.3	116.2	0	0.0013	-21.0478	0.00785634	0.566001	-0.821124	7040195	NM_006279.2	NM_174967.1	ILMN_1699472	Homo sapiens ST3 beta-galactoside alpha-2,3-sialyltransferase 3 (ST3GAL3), transcript variant 5, mRNA.	ST3Gal III; ST3N; ST3GalIII; ST3GALII; SIAT6
TMEM186	99.8	56.5	0.0013	0.0013	-20.0763	0.00982585	0.566132	-0.820789	6580301	NM_015421.1	NM_015421.1	ILMN_2230998	Homo sapiens transmembrane protein 186 (TMEM186), mRNA.	DKFZP564K2062; C16orf51
PQBP1	831.4	470.8	0	0	-42.1376	6.1128e-05	0.566274	-0.820428	3400196	NM_001032382.1	NM_001032382.1	ILMN_2325234	Homo sapiens polyglutamine binding protein 1 (PQBP1), transcript variant 3, mRNA.	NPW38; RENS1; SHS; MRXS3; MRXS8; MRX55
NCAPD3	162.7	92.2	0.0013	0.0013	-29.9439	0.001013	0.566687	-0.819376	1570551	NM_015261.2	NM_015261.2	ILMN_1683441	Homo sapiens non-SMC condensin II complex, subunit D3 (NCAPD3), mRNA.	CAP-D3; MGC104671; FLJ42888; hHCP-6; hcp-6; hCAP-D3; KIAA0056
TOP1MT	248.6	140.9	0	0	-34.0351	0.000394903	0.566774	-0.819155	7610671	NM_052963.1	XM_001130368.1	ILMN_1796508	PREDICTED: Homo sapiens topoisomerase (DNA) I, mitochondrial (TOP1MT), mRNA.
PSPH	206.9	117.3	0	0.0013	-34.9694	0.000318464	0.566941	-0.818731	870753	NM_004577.3	NM_004577.3	ILMN_2147114	Homo sapiens phosphoserine phosphatase (PSPH), mRNA.	PSP
C17ORF58	1682.1	954	0	0	-44.0222	3.96077e-05	0.567148	-0.818202	650168	NM_181656.1	NM_181656.1	ILMN_2398926	Homo sapiens chromosome 17 open reading frame 58 (C17orf58), transcript variant 2, mRNA.	MGC138278
SLC25A26	187.3	106.3	0	0.0013	-32.8233	0.000521999	0.567539	-0.817209	6860437	NM_001009937.1	NM_173471.2	ILMN_1777976	Homo sapiens solute carrier family 25, member 26 (SLC25A26), nuclear gene encoding mitochondrial protein, mRNA.	SAMC; DKFZp434E079; FLJ77340
GCET2	106.3	60.4	0.0013	0.0013	-21.1225	0.00772236	0.568203	-0.815521	3840403	NM_001008756.1	NM_001008756.1	ILMN_1685948	Homo sapiens germinal center expressed transcript 2 (GCET2), transcript variant 2, mRNA.	MGC40441; HGAL; GCAT2
LOC100131735	1273	723.6	0	0	-55.9252	2.55552e-06	0.568421	-0.814968	3830246	XR_038716.1	XR_038716.1	ILMN_3208233	PREDICTED: Homo sapiens misc_RNA (LOC100131735), miscRNA.
CBX7	241.5	137.4	0	0	-37.6277	0.000172675	0.568944	-0.813641	1500747	NM_175709.2	NM_175709.2	ILMN_1657361	Homo sapiens chromobox homolog 7 (CBX7), mRNA.
AARSD1	309.5	176.1	0	0	-37.9358	0.00016085	0.568982	-0.813545	60154	NM_025267.2	NM_025267.2	ILMN_1700461	Homo sapiens alanyl-tRNA synthetase domain containing 1 (AARSD1), mRNA.	MGC2744
HS.324250	113	64.3	0.0013	0.0013	-21.2714	0.00746208	0.569027	-0.813432	3420494	Hs.324250	AK098095	ILMN_1836469	Homo sapiens cDNA FLJ40776 fis, clone TRACH2005210
PSEN2	1389.8	791	0	0	-27.7109	0.00169399	0.569147	-0.813128	4040605	NM_012486.1	NM_012486.1	ILMN_1714417	Homo sapiens presenilin 2 (Alzheimer disease 4) (PSEN2), transcript variant 2, mRNA.	AD3L; STM2; PS2; AD4
LOC440311	247.8	141.1	0	0	-37.3746	0.000183037	0.569411	-0.812458	3520603	XR_038867.1	XR_038867.1	ILMN_3202591	PREDICTED: Homo sapiens misc_RNA (LOC440311), miscRNA.
ACTR5	235.5	134.1	0	0.0013	-35.017	0.000314992	0.569427	-0.812418	2690670	NM_024855.2	NM_024855.3	ILMN_1652594	Homo sapiens ARP5 actin-related protein 5 homolog (yeast) (ACTR5), mRNA.	FLJ12785
UBE2T	544.9	310.3	0	0	-38.7483	0.000133404	0.569462	-0.812328	2480722	NM_014176.1	NM_014176.2	ILMN_1711470	Homo sapiens ubiquitin-conjugating enzyme E2T (putative) (UBE2T), mRNA.	HSPC150; PIG50
LOC340598	162.9	92.8	0.0013	0.0013	-29.6359	0.00108745	0.569675	-0.81179	4150128	XM_926996.1	XM_926996.1	ILMN_1806387	PREDICTED: Homo sapiens similar to Keratin, type I cytoskeletal 18 (Cytokeratin-18) (CK-18) (Keratin-18) (K18) (LOC340598), mRNA.
CSTF3	597.7	340.7	0	0	-48.7052	1.34735e-05	0.570018	-0.81092	1570754	NM_001326.2	NM_001326.2	ILMN_1808779	Homo sapiens cleavage stimulation factor, 3' pre-RNA, subunit 3, 77kDa (CSTF3), transcript variant 1, mRNA.	MGC75122; MGC43001; MGC117398; CSTF-77
DCPS	385.6	219.8	0	0	-45.1219	3.07475e-05	0.570021	-0.810914	1500129	NM_014026.3	NM_014026.3	ILMN_1740737	Homo sapiens decapping enzyme, scavenger (DCPS), mRNA.	HSL1; HINT-5; HSPC015
KIF22	401.2	228.7	0	0	-42.3478	5.82398e-05	0.57004	-0.810865	10326	NM_007317.1	NM_007317.1	ILMN_3234884	Homo sapiens kinesin family member 22 (KIF22), mRNA.	KNSL4; OBP-1; KID; OBP-2; OBP
SLC6A8	167.9	95.9	0.0013	0.0013	-24.1308	0.00386296	0.571173	-0.808	1780538	NM_005629.1	NM_005629.1	ILMN_1806349	Homo sapiens solute carrier family 6 (neurotransmitter transporter, creatine), member 8 (SLC6A8), mRNA.	MGC87396; CT1; CRTR
HIAT1	377.2	215.5	0	0	-29.0571	0.00124248	0.571315	-0.807642	270601	NM_033055.2	NM_033055.2	ILMN_1763007	Homo sapiens hippocampus abundant transcript 1 (HIAT1), mRNA.	DKFZP564L0864
DPH3	446.1	254.9	0	0	-28.1928	0.00151607	0.571397	-0.807436	7380465	NM_001047434.1	NM_001047434.1	ILMN_2261973	Homo sapiens DPH3, KTI11 homolog (S. cerevisiae) (DPH3), transcript variant 2, mRNA.	MGC20197; DPH3A; DELGIP1; ZCSL2; DELGIP; KTI11; DESR1
PDRG1	1088.7	622.1	0	0	-41.8262	6.5672e-05	0.571415	-0.807388	1770519	NM_030815.2	NM_030815.2	ILMN_1731720	Homo sapiens p53 and DNA-damage regulated 1 (PDRG1), mRNA.	PDRG; C20orf126
GPATCH4	1428.8	816.5	0	0	-50.2739	9.3888e-06	0.571459	-0.807279	1820544	NM_182679.1	NM_182679.1	ILMN_2383305	Homo sapiens G patch domain containing 4 (GPATCH4), transcript variant 2, mRNA.	GPATC4
POP1	266.1	152.2	0	0	-38.8608	0.000129993	0.571965	-0.806	3840397	NM_015029.1	NM_015029.1	ILMN_1768273	Homo sapiens processing of precursor 1, ribonuclease P/MRP subunit (S. cerevisiae) (POP1), mRNA.	KIAA0061; MGC17365
RPL23AP7	597.7	341.9	0	0	-48.1374	1.53554e-05	0.572026	-0.805847	5910041	NR_000029.1	NR_000029.2	ILMN_1750273	Homo sapiens ribosomal protein L23a pseudogene 7 (RPL23AP7), non-coding RNA.	RPL23AL1; bA395L14.9
KIAA0101	1339.2	766.3	0	0	-50.9156	8.09916e-06	0.572207	-0.80539	5090754	NM_014736.4	NM_014736.4	ILMN_2285996	Homo sapiens KIAA0101 (KIAA0101), transcript variant 1, mRNA.	L5; p15(PAF); OEATC1; OEATC-1; NS5ATP9
IP6K2	290	166	0	0	-40.2364	9.47022e-05	0.572414	-0.80487	6250594	NM_016291.2	NM_016291.2	ILMN_2328835	Homo sapiens inositol hexakisphosphate kinase 2 (IP6K2), transcript variant 1, mRNA.	IP6K2; PiUS
HS.143408	310.6	177.8	0	0	-41.3106	7.39503e-05	0.57244	-0.804803	6180592	Hs.143408	BC067908	ILMN_1852793	Homo sapiens cDNA clone IMAGE:30332316
AUH	195.7	112.1	0	0.0013	-32.8532	0.000518418	0.572816	-0.803857	7330180	NM_001698.1	NM_001698.1	ILMN_2231911	Homo sapiens AU RNA binding protein/enoyl-Coenzyme A hydratase (AUH), nuclear gene encoding mitochondrial protein, mRNA.
HS.125056	119	68.2	0.0013	0.0013	-21.4903	0.00709529	0.573109	-0.803118	3170201	Hs.125056	AK093982	ILMN_1862521	Homo sapiens cDNA FLJ36663 fis, clone UTERU2002826
C20ORF177	729.4	418.3	0	0	-51.0149	7.91608e-06	0.573485	-0.802172	770221	NM_022106.1	NM_022106.1	ILMN_1718712	Homo sapiens chromosome 20 open reading frame 177 (C20orf177), mRNA.	dJ551D2.5
INSIG1	2393.8	1372.9	0	0	-25.7435	0.00266471	0.573523	-0.802076	360192	NM_005542.3	NM_198336.1	ILMN_1793474	Homo sapiens insulin induced gene 1 (INSIG1), transcript variant 2, mRNA.	MGC1405; CL-6
SNAPC4	313.1	179.6	0	0	-26.3861	0.00229821	0.573619	-0.801836	2070195	NM_003086.1	NM_003086.2	ILMN_1677484	Homo sapiens small nuclear RNA activating complex, polypeptide 4, 190kDa (SNAPC4), mRNA.	SNAP190; FLJ13451; PTFalpha
LOC729816	515.3	295.6	0	0	-38.1678	0.000152482	0.573646	-0.801766	1850192	XR_042352.1	XR_042352.1	ILMN_3232696	PREDICTED: Homo sapiens misc_RNA (LOC729816), miscRNA.
NUP50	378.2	217.1	0	0	-43.9746	4.00442e-05	0.574035	-0.80079	1990674	NM_153645.1	NM_007172.3	ILMN_1725612	Homo sapiens nucleoporin 50kDa (NUP50), transcript variant 2, mRNA.	NPAP60; MGC39961; NPAP60L
GEMIN4	1242.4	713.3	0	0	-48.6886	1.35251e-05	0.574131	-0.800549	6450300	NM_015721.1	NM_015721.2	ILMN_1770206	Homo sapiens gem (nuclear organelle) associated protein 4 (GEMIN4), mRNA.	HC56; p97; DKFZP434B131; DKFZP434D174; HHRF-1; HCAP1
LOC100130562	508.4	292.1	0	0	-36.4179	0.000228144	0.574548	-0.799502	3610373	XM_001723702.1	XM_001723702.1	ILMN_3192836	PREDICTED: Homo sapiens hypothetical protein LOC100130562, transcript variant 1 (LOC100130562), mRNA.
CDC2	489	281	0	0	-24.0504	0.00393514	0.574642	-0.799264	2760603	NM_001786.2	NM_001786.2	ILMN_1710428	Homo sapiens cell division cycle 2, G1 to S and G2 to M (CDC2), transcript variant 1, mRNA.	DKFZp686L20222; CDK1; MGC111195; CDC28A
SCPEP1	1627.5	935.5	0	0	-55.0539	3.12327e-06	0.574808	-0.798848	2690598	NM_021626.1	NM_021626.1	ILMN_1767470	Homo sapiens serine carboxypeptidase 1 (SCPEP1), mRNA.	RISC; HSCP1
CP110	170.3	97.9	0	0.0013	-29.7871	0.00105024	0.574868	-0.798698	5260082	NM_014711.3	NM_014711.3	ILMN_1773200	Homo sapiens CP110 protein (CP110), mRNA.	KIAA0419; DKFZp781G1416
IDI1	540	310.6	0	0	-31.3644	0.000730399	0.575185	-0.797902	2640670	NM_004508.2	NM_004508.2	ILMN_1755075	Homo sapiens isopentenyl-diphosphate delta isomerase 1 (IDI1), mRNA.	IPP1; IPPI1
PSMD8	1097.1	631.5	0	0	-53.1472	4.84485e-06	0.575608	-0.79684	650369	NM_002812.3	NM_002812.3	ILMN_1733256	Homo sapiens proteasome (prosome, macropain) 26S subunit, non-ATPase, 8 (PSMD8), mRNA.	Nin1p; HIP6; S14; HYPF; MGC1660; p31
B9D2	282.9	163.1	0	0	-23.7225	0.00424375	0.576529	-0.794535	4280088	NM_030578.2	NM_030578.2	ILMN_1806999	Homo sapiens B9 protein domain 2 (B9D2), mRNA.	MGC4093; ICIS-1
LOC727768	123.4	71.2	0.0013	0.0013	-21.7591	0.00666945	0.576985	-0.793393	2640010	XR_042487.1	XR_042487.1	ILMN_3293694	PREDICTED: Homo sapiens misc_RNA (LOC727768), miscRNA.
WDR68	2154.8	1243.6	0	0	-55.2099	3.01308e-06	0.57713	-0.793031	4220180	NM_001003725.1	NM_001003725.1	ILMN_1706706	Homo sapiens WD repeat domain 68 (WDR68), transcript variant 2, mRNA.	AN11; HAN11
PTTG1	3372.8	1946.6	0	0	-44.0405	3.94412e-05	0.577147	-0.79299	1510291	NM_004219.2	NM_004219.2	ILMN_2042771	Homo sapiens pituitary tumor-transforming 1 (PTTG1), mRNA.	SECURIN; PTTG; MGC138276; EAP1; TUTR1; MGC126883; HPTTG
C6ORF48	233	134.5	0	0.0013	-35.5052	0.000281501	0.577253	-0.792724	6280601	NM_016947.1	NM_016947.1	ILMN_1766446	Homo sapiens chromosome 6 open reading frame 48 (C6orf48), mRNA.	G8; D6S57
SLC6A10P	606	350	0	0	-27.1086	0.00194599	0.577558	-0.791963	7610615	NM_198857.1	NR_003083.2	ILMN_1704446	Homo sapiens solute carrier family 6 (neurotransmitter transporter, creatine), member 10 (pseudogene) (SLC6A10P) on chromosome 16.	CT-2; CT2; FLJ43855; SLC6A10pB; SLC6A10
TKT	5524.7	3192	0	0	-31.8989	0.000645818	0.577769	-0.791435	6860202	NM_001064.1	NM_001064.1	ILMN_1736597	Homo sapiens transketolase (Wernicke-Korsakoff syndrome) (TKT), mRNA.	TKT1; FLJ34765
LOC100133328	1576.1	911.7	0	0	-53.8939	4.07953e-06	0.578453	-0.789728	7210544	XR_038620.1	XR_038620.1	ILMN_3287266	PREDICTED: Homo sapiens misc_RNA (LOC100133328), miscRNA.
PQBP1	304.2	176.1	0	0	-32.5245	0.000559178	0.578895	-0.788625	450315	NM_001032385.1	NM_001032385.1	ILMN_1711596	Homo sapiens polyglutamine binding protein 1 (PQBP1), transcript variant 6, mRNA.	NPW38; RENS1; SHS; MRXS3; MRXS8; MRX55
DHX37	779	451	0	0	-50.1571	9.64473e-06	0.578947	-0.788496	4260142	NM_032656.2	NM_032656.2	ILMN_2192683	Homo sapiens DEAH (Asp-Glu-Ala-His) box polypeptide 37 (DHX37), mRNA.	MGC46245; KIAA1517; FLJ41974; MGC2695; DDX37; MGC4322
MRPL35	537.7	311.3	0	0	-45.3716	2.90295e-05	0.578947	-0.788496	5340100	NM_145644.1	NM_016622.2	ILMN_1812777	Homo sapiens mitochondrial ribosomal protein L35 (MRPL35), nuclear gene encoding mitochondrial protein, transcript variant 1, mRNA.
RPL8	806.2	466.8	0	0	-28.7777	0.00132504	0.579013	-0.788333	1050709	NM_033301.1	NM_033301.1	ILMN_1811433	Homo sapiens ribosomal protein L8 (RPL8), transcript variant 2, mRNA.
EIF4H	2713.7	1571.8	0	0	-39.0549	0.000124311	0.579209	-0.787844	4540397	NM_022170.1	NM_031992.1	ILMN_1776021	Homo sapiens eukaryotic translation initiation factor 4H (EIF4H), transcript variant 2, mRNA.	KIAA0038; WSCR1; WBSCR1
MIER1	218.9	126.8	0	0.0013	-34.0234	0.000395968	0.57926	-0.787717	4490452	NM_020948.1	NM_020948.2	ILMN_1682232	Homo sapiens mesoderm induction early response 1 homolog (Xenopus laevis) (MIER1), transcript variant 1, mRNA.	MGC150640; KIAA1610; MGC131940; ER1; MI-ER1; DKFZp781G0451; RP5-944N15.1; MGC150641; hMI-ER1
C2ORF15	153.1	88.7	0.0013	0.0013	-27.0876	0.00195542	0.57936	-0.787468	2900600	NM_144706.2	NM_144706.2	ILMN_1732404	Homo sapiens chromosome 2 open reading frame 15 (C2orf15), mRNA.	MGC29762
FNIP1	444.3	257.6	0	0	-44.335	3.68553e-05	0.579788	-0.786402	2450563	NM_133372.1	NM_001008738.2	ILMN_1737343	Homo sapiens folliculin interacting protein 1 (FNIP1), transcript variant 2, mRNA.	DKFZp781P0215; KIAA1961; MGC667; DKFZp686E18167
C7ORF40	1471.8	853.7	0	0	-38.8833	0.000129321	0.580038	-0.785781	6280725	NR_003697.1	NR_003697.1	ILMN_3248773	Homo sapiens chromosome 7 open reading frame 40 (C7orf40), non-coding RNA.	FLJ38860
RPA2	2225.6	1291.4	0	0	-54.3834	3.64469e-06	0.580248	-0.785258	3420561	NM_002946.3	NM_002946.3	ILMN_1753582	Homo sapiens replication protein A2, 32kDa (RPA2), mRNA.	REPA2; RPA32
SPA17	593.4	344.4	0	0	-34.8157	0.000329936	0.580384	-0.78492	5310286	NM_017425.2	NM_017425.2	ILMN_1678423	Homo sapiens sperm autoantigenic protein 17 (SPA17), mRNA.	SP17; SP17-1
RUVBL1	358.4	208.1	0	0	-41.7609	6.66669e-05	0.580636	-0.784294	1780070	NM_003707.1	NM_003707.1	ILMN_1656540	Homo sapiens RuvB-like 1 (E. coli) (RUVBL1), mRNA.	RVB1; Pontin52; NMP238; TIH1; TIP49; ECP54; TIP49A
POLE2	406.3	236	0	0	-43.4012	4.56962e-05	0.580852	-0.783759	1170326	NM_002692.2	NM_002692.2	ILMN_1774336	Homo sapiens polymerase (DNA directed), epsilon 2 (p59 subunit) (POLE2), mRNA.	DPE2
LOC100134370	990.9	575.8	0	0	-51.1098	7.74497e-06	0.581088	-0.783172	3370601	XM_001713687.1	XM_001713687.1	ILMN_3239748	PREDICTED: Homo sapiens hypothetical protein LOC100134370 (LOC100134370), mRNA.
SLC25A19	973.7	565.9	0	0	-20.9479	0.00803915	0.581185	-0.78293	380014	NM_021734.3	NM_021734.3	ILMN_1666553	Homo sapiens solute carrier family 25 (mitochondrial thiamine pyrophosphate carrier), member 19 (SLC25A19), nuclear gene encoding mitochondrial protein, mRNA.	TPC; MCPHA; DNC; MUP1
SCML1	708	411.7	0	0	-24.175	0.00382384	0.581497	-0.782156	1430152	NM_006746.3	NM_001037540.1	ILMN_1776653	Homo sapiens sex comb on midleg-like 1 (Drosophila) (SCML1), transcript variant 1, mRNA.
LOC644330	384.5	223.6	0	0	-39.3043	0.000117373	0.581534	-0.782063	5810709	XM_934365.1	XR_017492.1	ILMN_1686388	PREDICTED: Homo sapiens similar to tropomyosin 3 isoform 2 (LOC644330), mRNA.
ASCC2	1105	642.6	0	0	-25.6427	0.00272728	0.581538	-0.782053	1570523	NM_032204.3	NM_032204.3	ILMN_1679919	Homo sapiens activating signal cointegrator 1 complex subunit 2 (ASCC2), mRNA.	ASC1p100
TPX2	338.9	197.1	0	0	-33.0953	0.000490309	0.581587	-0.781932	6290358	NM_012112.4	NM_012112.4	ILMN_1796949	Homo sapiens TPX2, microtubule-associated, homolog (Xenopus laevis) (TPX2), mRNA.	GD:C20orf1; HCTP4; C20orf1; FLS353; DIL-2; HCA519; DIL2; p100; REPP86; C20orf2
AQR	502.2	292.3	0	0	-30.0719	0.000983581	0.582039	-0.780812	2690639	NM_014691.2	NM_014691.2	ILMN_1717154	Homo sapiens aquarius homolog (mouse) (AQR), mRNA.	DKFZp686B23123; KIAA0560
LOC387841	1082.6	630.7	0	0	-25.4557	0.00284728	0.582579	-0.779474	1940296	XM_932678.1	XM_932678.1	ILMN_1674983	PREDICTED: Homo sapiens similar to ribosomal protein L13a, transcript variant 2 (LOC387841), mRNA.
TOP2A	656.7	383.3	0	0	-20	0.01	0.583676	-0.77676	3990619	NM_001067.2	NM_001067.2	ILMN_1686097	Homo sapiens topoisomerase (DNA) II alpha 170kDa (TOP2A), mRNA.	TOP2; TP2A
HNRNPA3	503.9	294.2	0	0	-44.9476	3.20066e-05	0.583846	-0.77634	1440592	NM_194247.1	NM_194247.2	ILMN_1761083	Homo sapiens heterogeneous nuclear ribonucleoprotein A3 (HNRNPA3), mRNA.	2610510D13Rik; MGC142030; D10S102; MGC138232; FBRNP
NPM3	1588	927.4	0	0	-52.3451	5.8276e-06	0.584005	-0.775947	1050619	NM_006993.1	NM_006993.1	ILMN_2110252	Homo sapiens nucleophosmin/nucleoplasmin, 3 (NPM3), mRNA.	PORMIN; TMEM123
C2ORF34	133.2	77.8	0.0013	0.0013	-23.8971	0.00407652	0.584084	-0.775752	4120356	NM_024766.1	NM_024766.2	ILMN_1738099	Homo sapiens chromosome 2 open reading frame 34 (C2orf34), mRNA.	FLJ23451
CSNK1E	2781.6	1625.4	0	0	-43.8015	4.16725e-05	0.58434	-0.77512	1230187	NM_152221.2	NM_152221.2	ILMN_2415235	Homo sapiens casein kinase 1, epsilon (CSNK1E), transcript variant 1, mRNA.	HCKIE; MGC10398
RPS24	9957.3	5822.8	0	0	-54.8964	3.23862e-06	0.584777	-0.774042	10546	NM_001026.3	NM_001026.3	ILMN_2399893	Homo sapiens ribosomal protein S24 (RPS24), transcript variant 2, mRNA.	DKFZp686N1586; DBA3
GLS	607.6	355.4	0	0	-39.0746	0.000123749	0.584924	-0.773678	5570427	NM_014905.2	NM_014905.2	ILMN_2188722	Homo sapiens glutaminase (GLS), mRNA.	KIAA0838; GLS1; DKFZp686O15119; FLJ10358; AAD20
ZWINT	469.9	274.9	0	0	-44.1493	3.84654e-05	0.585018	-0.773447	3120307	NM_001005413.1	NM_001005413.1	ILMN_2362545	Homo sapiens ZW10 interactor (ZWINT), transcript variant 3, mRNA.	HZwint-1; MGC117174; KNTC2AP
RNU6ATAC	122.2	71.5	0.0013	0.0013	-22.1697	0.00606778	0.585106	-0.773229	6960048	NR_023344.1	NR_023344.1	ILMN_3241878	Homo sapiens RNA, U6atac small nuclear (U12-dependent splicing) (RNU6ATAC), small nuclear RNA.
EMILIN2	705.2	412.8	0	0	-38.6232	0.000137303	0.585366	-0.77259	1190142	NM_032048.2	NM_032048.2	ILMN_1697268	Homo sapiens elastin microfibril interfacer 2 (EMILIN2), mRNA.	FLJ33200; FOAP-10; EMILIN-2
BRWD1	159.9	93.6	0.0013	0.0013	-27.0293	0.00198185	0.585366	-0.77259	4200482	NM_001007246.1	NM_001007246.1	ILMN_1805111	Homo sapiens bromodomain and WD repeat domain containing 1 (BRWD1), transcript variant 3, mRNA.	C21orf107; FLJ43918; WDR9; N143
DHX9	180	105.4	0	0.0013	-23.0112	0.00499896	0.585556	-0.772122	3930689	NM_001357.2	NM_001357.2	ILMN_1690965	Homo sapiens DEAH (Asp-Glu-Ala-His) box polypeptide 9 (DHX9), transcript variant 1, mRNA.	NDH II; LKP; NDHII; DDX9; RHA
GPRC5C	171.9	100.7	0	0.0013	-20.4957	0.00892134	0.585806	-0.771506	4150209	NM_022036.2	NM_022036.2	ILMN_1774528	Homo sapiens G protein-coupled receptor, family C, group 5, member C (GPRC5C), transcript variant 1, mRNA.	MGC131820; RAIG3; RAIG-3
STAG3L4	158	92.6	0.0013	0.0013	-26.9083	0.00203784	0.586076	-0.77084	6380612	XM_927274.1	NM_022906.2	ILMN_1669851	Homo sapiens stromal antigen 3-like 4 (STAG3L4), mRNA.	FLJ13195
LOC645676	178.1	104.4	0	0.0013	-29.1304	0.00122169	0.586188	-0.770566	6450332	NM_033657.1	XM_930505.2	ILMN_1666706	PREDICTED: Homo sapiens hypothetical protein LOC645676, transcript variant 1 (LOC645676), mRNA.
NCRNA00219	2815	1650.4	0	0	-53.145	4.8473e-06	0.586288	-0.770319	4070376	NR_015370.1	NR_015370.1	ILMN_3244583	Homo sapiens non-protein coding RNA 219 (NCRNA00219), non-coding RNA.	TIGA1; MGC126893; MGC138282
UBE2Q1	327.1	191.8	0	0	-39.2917	0.000117715	0.586365	-0.770129	6330754	NM_017582.5	NM_017582.5	ILMN_1776325	Homo sapiens ubiquitin-conjugating enzyme E2Q (putative) 1 (UBE2Q1), mRNA.	NICE-5; PRO3094; UBE2Q
POLR3H	342.9	201.2	0	0	-24.7668	0.00333672	0.58676	-0.769158	2450634	NM_138338.2	NM_001018052.1	ILMN_1786024	Homo sapiens polymerase (RNA) III (DNA directed) polypeptide H (22.9kD) (POLR3H), transcript variant 2, mRNA.	RPC8; MGC29654; MGC111097; KIAA1665
EIF5B	610	358	0	0	-42.0624	6.21956e-05	0.586885	-0.76885	7330047	NM_015904.2	NM_015904.3	ILMN_1756767	Homo sapiens eukaryotic translation initiation factor 5B (EIF5B), mRNA.	KIAA0741; FLJ10524; IF2; DKFZp434I036
FAM136A	1289.2	757.3	0	0	-50.6447	8.62045e-06	0.587419	-0.767539	3890671	NM_032822.1	NM_032822.1	ILMN_1655307	Homo sapiens family with sequence similarity 136, member A (FAM136A), mRNA.	FLJ14668
ATP5G1	161.2	94.7	0.0013	0.0013	-27.1319	0.00193557	0.587469	-0.767415	460040	NM_005175.2	NM_005175.2	ILMN_1712430	Homo sapiens ATP synthase, H+ transporting, mitochondrial F0 complex, subunit C1 (subunit 9) (ATP5G1), nuclear gene encoding mitochondrial protein, transcript variant 1, mRNA.	ATP5G; ATP5A
RBMX	1356.3	797.2	0	0	-50.7382	8.43684e-06	0.587776	-0.766663	6180537	NM_002139.2	NM_002139.2	ILMN_2124951	Homo sapiens RNA binding motif protein, X-linked (RBMX), mRNA.	RBMXRT; HNRPG; hnRNP-G; RNMX; RBMXP1
OSR1	1312.3	771.8	0	0	-28.4521	0.0014282	0.588128	-0.765799	3940500	NM_145260.2	NM_145260.2	ILMN_2197128	Homo sapiens odd-skipped related 1 (Drosophila) (OSR1), mRNA.	ODD
FAM39E	2112.9	1242.9	0	0	-29.6293	0.00108911	0.588244	-0.765514	7380026	XM_930604.1	NM_182905.2	ILMN_1655952	Homo sapiens family with sequence similarity 39, member E (FAM39E), mRNA.	FLJ00038
CARS2	224.7	132.2	0	0.0013	-27.9247	0.00161261	0.58834	-0.765278	160403	NM_024537.1	NM_024537.1	ILMN_1765222	Homo sapiens cysteinyl-tRNA synthetase 2, mitochondrial (putative) (CARS2), nuclear gene encoding mitochondrial protein, mRNA.	DKFZp686G08243; DKFZp667A2315; FLJ12118
TOP1	545.9	321.4	0	0	-36.1322	0.000243658	0.588753	-0.764267	1570537	NM_003286.2	NM_003286.2	ILMN_2192316	Homo sapiens topoisomerase (DNA) I (TOP1), mRNA.	TOPI
RPL29	1544.6	909.8	0	0	-28.0259	0.00157547	0.58902	-0.763612	2450167	NM_000992.2	NM_000992.2	ILMN_1771051	Homo sapiens ribosomal protein L29 (RPL29), mRNA.	HUMRPL29; MGC88589; HIP
ICMT	1629.2	960.7	0	0	-50.8666	8.19106e-06	0.589676	-0.762006	5550348	NM_012405.2	NM_012405.3	ILMN_1723021	Homo sapiens isoprenylcysteine carboxyl methyltransferase (ICMT), mRNA.	MST098; PCMT; PCCMT; PPMT; HSTE14; MSTP098; MGC39955
WDR57	874.5	515.7	0	0	-48.1254	1.53978e-05	0.589708	-0.761926	1690348	NM_004814.1	NM_004814.1	ILMN_1799814	Homo sapiens WD repeat domain 57 (U5 snRNP specific) (WDR57), mRNA.	SPF38; HPRP8BP; PRPF8BP; PRP8BP; SFP38; RP11-490K7.3
RAB2B	2400.8	1415.8	0	0	-51.8624	6.51268e-06	0.58972	-0.761898	670609	NM_032846.2	NM_032846.2	ILMN_1753002	Homo sapiens RAB2B, member RAS oncogene family (RAB2B), mRNA.	FLJ14824
PTCD1	1166.4	688.1	0	0	-31.8996	0.000645714	0.589935	-0.761372	3180196	NM_015545.2	NM_015545.2	ILMN_2225709	Homo sapiens pentatricopeptide repeat domain 1 (PTCD1), mRNA.	KIAA0632
LOC100132091	1391.7	821.6	0	0	-47.0291	1.98194e-05	0.590357	-0.76034	510131	XM_001722582.1	XM_001722582.1	ILMN_3239073	PREDICTED: Homo sapiens hypothetical protein LOC100132091 (LOC100132091), mRNA.
KLHL5	115.8	68.4	0.0013	0.0013	-20.631	0.00864769	0.590674	-0.759567	580577	NM_001007075.1	NM_001007075.1	ILMN_2258234	Homo sapiens kelch-like 5 (Drosophila) (KLHL5), transcript variant 3, mRNA.
ITPA	1353.6	800	0	0	-33.1879	0.000479965	0.591017	-0.75873	6350086	NM_181493.1	NM_033453.2	ILMN_1718334	Homo sapiens inosine triphosphatase (nucleoside triphosphate pyrophosphatase) (ITPA), transcript variant 1, mRNA.	dJ794I6.3; ITPase; HLC14-06-P; C20orf37
XKR8	296	175	0	0	-29.5468	0.00110999	0.591216	-0.758242	7560435	NM_018053.2	NM_018053.2	ILMN_2087303	Homo sapiens XK, Kell blood group complex subunit-related family, member 8 (XKR8), mRNA.	XRG8; FLJ10307; RP11-460I13.3
TBC1D16	551.4	326.2	0	0	-21.2057	0.00757583	0.591585	-0.757342	4050056	NM_019020.2	NM_019020.2	ILMN_1758457	Homo sapiens TBC1 domain family, member 16 (TBC1D16), mRNA.	FLJ20748; MGC25062
C14ORF79	207.5	122.8	0	0.0013	-23.0369	0.00496947	0.591807	-0.756801	3180445	NM_174891.2	NM_174891.3	ILMN_1686082	Homo sapiens chromosome 14 open reading frame 79 (C14orf79), mRNA.
ATPBD3	167.6	99.4	0.0013	0.0013	-20.6333	0.00864311	0.593079	-0.753704	1230324	NM_145232.2	NM_145232.2	ILMN_1682375	Homo sapiens ATP binding domain 3 (ATPBD3), mRNA.	MGC17332
LOC100128771	628.5	372.8	0	0	-44.9941	3.16658e-05	0.593158	-0.753511	5900241	XR_037860.1	XR_037860.1	ILMN_3263694	PREDICTED: Homo sapiens misc_RNA (LOC100128771), miscRNA.
HIST1H4C	10166.3	6030.8	0	0	-52.4421	5.69889e-06	0.593215	-0.753373	3890349	NM_003542.3	NM_003542.3	ILMN_2075334	Homo sapiens histone cluster 1, H4c (HIST1H4C), mRNA.	H4FG; dJ221C16.1; H4/g
SF3A3	1612.4	956.8	0	0	-28.0485	0.00156729	0.593401	-0.75292	1230747	NM_006802.2	NM_006802.2	ILMN_1705151	Homo sapiens splicing factor 3a, subunit 3, 60kDa (SF3A3), mRNA.	SAP61; PRPF9; SF3a60; PRP9
ELL	482.1	286.1	0	0	-42.5329	5.58097e-05	0.593445	-0.752813	6650086	NM_006532.2	NM_006532.2	ILMN_1736048	Homo sapiens elongation factor RNA polymerase II (ELL), mRNA.	C19orf17; ELL_HUMAN; DKFZp434I1916; ELL1; Men
LOC727803	1329.4	789.2	0	0	-49.0897	1.23319e-05	0.593651	-0.752312	5290546	XR_039632.1	XR_039632.1	ILMN_3212373	PREDICTED: Homo sapiens misc_RNA (LOC727803), miscRNA.
DPP7	529.8	314.6	0	0	-23.0175	0.00499172	0.593809	-0.751929	2480364	NM_013379.2	NM_013379.2	ILMN_2252309	Homo sapiens dipeptidyl-peptidase 7 (DPP7), mRNA.	DPP2; DPPII; QPP
ACYP1	407.1	241.9	0	0	-23.2078	0.00477771	0.594203	-0.750972	3440689	NM_001107.3	NM_001107.3	ILMN_2319825	Homo sapiens acylphosphatase 1, erythrocyte (common) type (ACYP1), transcript variant 1, mRNA.	ACYPE
SURF2	148.9	88.5	0.0013	0.0013	-24.7827	0.00332453	0.594359	-0.750594	2600209	NM_017503.2	NM_017503.2	ILMN_1781628	Homo sapiens surfeit 2 (SURF2), mRNA.	SURF-2
CDCA4	1576.6	937.5	0	0	-49.4043	1.14702e-05	0.594634	-0.749926	290333	NM_017955.2	NM_145701.1	ILMN_1684045	Homo sapiens cell division cycle associated 4 (CDCA4), transcript variant 14, mRNA.	MGC19517; FLJ20764; HEPP
LOC651816	2427.8	1443.8	0	0	-50.494	8.92483e-06	0.594695	-0.749779	1570746	XM_941060.1	XM_941060.1	ILMN_1729115	PREDICTED: Homo sapiens similar to Ubiquitin-conjugating enzyme E2S (Ubiquitin-conjugating enzyme E2-24 kDa) (Ubiquitin-protein ligase) (Ubiquitin carrier protein) (E2-EPF5) (LOC651816), mRNA.
TOP1P2	924.4	550.2	0	0	-47.0223	1.98504e-05	0.595197	-0.748561	2230279	NR_001283.1	NR_001283.1	ILMN_2043109	Homo sapiens topoisomerase (DNA) I pseudogene 2 (TOP1P2), non-coding RNA.
RPL6	1561.1	929.2	0	0	-49.217	1.19757e-05	0.595221	-0.748502	2630561	NM_001024662.1	NM_001024662.1	ILMN_1717490	Homo sapiens ribosomal protein L6 (RPL6), transcript variant 1, mRNA.	SHUJUN-2; TXREB1; TAXREB107
S100A2	2263.1	1348.5	0	0	-50.0325	9.92545e-06	0.595864	-0.746945	7550220	NM_005978.3	NM_005978.3	ILMN_1725852	Homo sapiens S100 calcium binding protein A2 (S100A2), mRNA.	S100L; CAN19; MGC111539
RPL28	291.9	174.1	0	0	-28.8809	0.00129393	0.596437	-0.745558	3520121	NM_000991.3	NM_000991.3	ILMN_1673509	Homo sapiens ribosomal protein L28 (RPL28), mRNA.	FLJ43307
SNAPC1	754.6	450.1	0	0	-32.6761	0.000539995	0.596475	-0.745467	3420020	NM_003082.2	NM_003082.2	ILMN_2093389	Homo sapiens small nuclear RNA activating complex, polypeptide 1, 43kDa (SNAPC1), mRNA.	SNAP43; PTFgamma
PRR11	204.3	121.9	0	0.0013	-27.2147	0.00189902	0.596672	-0.744991	2370072	NM_018304.1	NM_018304.2	ILMN_1782403	Homo sapiens proline rich 11 (PRR11), mRNA.	FLJ11029
CABP7	1060.8	633.5	0	0	-22.9661	0.00505115	0.597191	-0.743736	7040634	NM_182527.1	NM_182527.1	ILMN_1754078	Homo sapiens calcium binding protein 7 (CABP7), mRNA.	MGC57793
ZNF784	375.8	224.5	0	0	-23.7707	0.00419691	0.597392	-0.74325	4590347	NM_203374.1	NM_203374.1	ILMN_1715718	Homo sapiens zinc finger protein 784 (ZNF784), mRNA.	MGC75238
SMCR7L	506.6	303	0	0	-40.3522	9.22104e-05	0.598105	-0.741529	1500706	NM_019008.4	NM_019008.4	ILMN_1793203	Homo sapiens Smith-Magenis syndrome chromosome region, candidate 7-like (SMCR7L), mRNA.	FLJ20232; dJ1104E15.3; HSU79252
STMN1	312.8	187.1	0	0	-36.4118	0.000228465	0.598146	-0.741431	4260731	NM_005563.3	NM_005563.3	ILMN_1745593	Homo sapiens stathmin 1 (STMN1), transcript variant 3, mRNA.	PR22; PP17; OP18; SMN; LAP18; PP19; Lag
C15ORF23	487.8	291.8	0	0	-41.6153	6.89398e-05	0.598196	-0.74131	6270452	NM_033286.2	NM_033286.2	ILMN_2141807	Homo sapiens chromosome 15 open reading frame 23 (C15orf23), mRNA.	FLJ14502; MGC141729; MGC141728; TRAF4AF1; HSD11
DBT	840.6	503.4	0	0	-45.5762	2.76936e-05	0.598858	-0.739714	4060768	NM_001918.1	NM_001918.2	ILMN_1714990	Homo sapiens dihydrolipoamide branched chain transacylase E2 (DBT), nuclear gene encoding mitochondrial protein, mRNA.	BCATE2; MGC9061; E2B; E2
C1ORF43	478.5	287.1	0	0	-40.6594	8.59132e-05	0.6	-0.736966	4890113	NM_015449.1	NM_015449.2	ILMN_1660602	Homo sapiens chromosome 1 open reading frame 43 (C1orf43), transcript variant 1, mRNA.	NS5ATP4; HSPC012; DKFZp586G1722; S863-3; MGC111001; NICE-3
RRP1	516.5	310.1	0	0	-41.6428	6.85046e-05	0.600387	-0.736035	240154	NM_003683.5	NM_003683.5	ILMN_3235477	Homo sapiens ribosomal RNA processing 1 homolog (S. cerevisiae) (RRP1), mRNA.	D21S2056E; RRP1A; NNP-1; NOP52
HES1	525.7	315.8	0	0	-41.7361	6.70486e-05	0.600723	-0.735229	1010528	NM_005524.2	NM_005524.2	ILMN_1710284	Homo sapiens hairy and enhancer of split 1, (Drosophila) (HES1), mRNA.	HHL; FLJ20408; HRY; HES-1
KTELC1	369.4	222	0	0	-37.9946	0.000158687	0.600975	-0.734624	3850161	NM_152305.1	NM_152305.1	ILMN_1774800	Homo sapiens KTEL (Lys-Tyr-Glu-Leu) containing 1 (KTELC1), mRNA.	MDSRP; MDS010; C3orf9; MGC32995; hCLP46; CLP46; KDELCL1
LOC100133012	281	168.9	0	0	-24.1109	0.0038807	0.601068	-0.734401	4290468	XM_001720889.1	XM_001720889.1	ILMN_3240003	PREDICTED: Homo sapiens hypothetical protein LOC100133012 (LOC100133012), mRNA.
MTX3	299.5	180.1	0	0	-27.9021	0.00162103	0.601336	-0.733758	1430653	NM_001010891.1	NM_001010891.3	ILMN_1679071	Homo sapiens metaxin 3 (MTX3), mRNA.	DKFZp686O1788
HS.25318	1720.4	1034.8	0	0	-47.8481	1.64131e-05	0.601488	-0.733392	7040682	Hs.25318	AF131784	ILMN_1837428	Homo sapiens clone 25194 mRNA sequence
SNHG11	197	118.5	0	0.0013	-27.879	0.00162967	0.601523	-0.733309	4560332	NM_139016.2	NR_003239.1	ILMN_1791884	Homo sapiens small nucleolar RNA host gene 11 (non-protein coding) (SNHG11), non-coding RNA.
SUZ12	3365.9	2025.6	0	0	-49.0969	1.23115e-05	0.6018	-0.732643	4920619	NM_015355.1	NM_015355.1	ILMN_1797813	Homo sapiens suppressor of zeste 12 homolog (Drosophila) (SUZ12), mRNA.	CHET9; KIAA0160; JJAZ1
TOMM20	896.6	539.8	0	0	-40.1962	9.55829e-05	0.602052	-0.73204	3460121	NM_014765.1	NM_014765.1	ILMN_1679796	Homo sapiens translocase of outer mitochondrial membrane 20 homolog (yeast) (TOMM20), nuclear gene encoding mitochondrial protein, mRNA.	TOM20; MOM19; KIAA0016; MGC117367; MAS20
RUVBL1	615.2	370.5	0	0	-42.6847	5.38927e-05	0.602243	-0.731582	4900465	XM_939707.1	NM_003707.1	ILMN_1693108	Homo sapiens RuvB-like 1 (E. coli) (RUVBL1), mRNA.	RVB1; Pontin52; NMP238; TIH1; TIP49; ECP54; TIP49A
SLC25A25	778.9	469.2	0	0	-44.2717	3.73964e-05	0.602388	-0.731235	10487	NM_052901.2	NM_052901.2	ILMN_1791728	Homo sapiens solute carrier family 25 (mitochondrial carrier; phosphate carrier), member 25 (SLC25A25), nuclear gene encoding mitochondrial protein, transcript variant 1, mRNA.	MGC105138; KIAA1896; SCAMC-2; RP11-395P17.4; MCSC; MGC119517; MGC119514; MGC119516; MGC119515; PCSCL
PRCC	388.4	234	0	0	-24.1404	0.00385443	0.602472	-0.731035	6520156	NM_199416.1	NM_005973.4	ILMN_1802843	Homo sapiens papillary renal cell carcinoma (translocation-associated) (PRCC), transcript variant 1, mRNA.	MGC17178; MGC4723; TPRC; RCCP1
C6ORF211	128.8	77.6	0.0013	0.0013	-21.3427	0.00734057	0.602484	-0.731004	2750129	NM_024573.1	NM_024573.1	ILMN_1798108	Homo sapiens chromosome 6 open reading frame 211 (C6orf211), mRNA.	FLJ12910; DKFZp566I174
TOMM20	1873.2	1129.5	0	0	-29.8184	0.0010427	0.602979	-0.729821	6290681	NM_014765.2	NM_014765.2	ILMN_3251472	Homo sapiens translocase of outer mitochondrial membrane 20 homolog (yeast) (TOMM20), nuclear gene encoding mitochondrial protein, mRNA.
LOC650298	289.7	174.7	0	0	-34.4587	0.000358204	0.603038	-0.72968	670010	XM_939387.1	XM_939387.1	ILMN_1737991	PREDICTED: Homo sapiens similar to 40S ribosomal protein S26 (LOC650298), mRNA.
RPS10P3	264.1	159.3	0	0	-33.1062	0.00048908	0.603181	-0.729338	4590682	XR_016556.2	XR_016556.2	ILMN_3225669	PREDICTED: Homo sapiens misc_RNA (RPS10P3), miscRNA.
VPS25	624.3	376.6	0	0	-42.5897	5.50846e-05	0.603236	-0.729206	1090577	NM_032353.2	NM_032353.2	ILMN_2149566	Homo sapiens vacuolar protein sorting 25 homolog (S. cerevisiae) (VPS25), mRNA.	MGC10540; FAP20; EAP20; DERP9
CENPM	177.6	107.2	0	0.0013	-26.7505	0.00211325	0.603604	-0.728327	6100079	NM_024053.3	NM_024053.3	ILMN_1668814	Homo sapiens centromere protein M (CENPM), transcript variant 1, mRNA.	C22orf18; bK250D10.2; PANE1; MGC861; CENP-M
ADRB2	2151.4	1299.1	0	0	-47.7663	1.67251e-05	0.603839	-0.727763	7570326	NM_000024.3	NM_000024.4	ILMN_1695590	Homo sapiens adrenergic, beta-2-, receptor, surface (ADRB2), mRNA.	B2AR; BETA2AR; BAR; ADRBR; ADRB2R
WWC1	414.1	250.1	0	0	-38.6965	0.000135005	0.60396	-0.727474	1090575	NM_015238.1	NM_015238.1	ILMN_1658619	Homo sapiens WW and C2 domain containing 1 (WWC1), mRNA.	FLJ10865; KIAA0869; KIBRA; FLJ23369
EVI1	298.1	180.1	0	0	-34.642	0.0003434	0.60416	-0.726998	730544	NM_005241.1	NM_005241.1	ILMN_1803367	Homo sapiens ecotropic viral integration site 1 (EVI1), mRNA.	EVI-1; PRDM3; MGC163392; MDS1-EVI1; AML1-EVI-1
FEM1A	2086.4	1260.8	0	0	-23.9092	0.00406518	0.604294	-0.726676	5890538	NM_018708.1	NM_018708.2	ILMN_1719985	Homo sapiens fem-1 homolog a (C. elegans) (FEM1A), mRNA.	DKFZp762M136; EPRAP
GSTZ1	318.5	192.5	0	0	-24.6704	0.00341161	0.604396	-0.726435	3450273	NM_145871.1	NM_145871.1	ILMN_2381296	Homo sapiens glutathione transferase zeta 1 (maleylacetoacetate isomerase) (GSTZ1), transcript variant 2, mRNA.	GSTZ1-1; MAAI; MAI; MGC2029
LOC651149	2229.6	1347.9	0	0	-47.6519	1.71716e-05	0.604548	-0.726071	6590446	XM_929125.1	XM_940278.1	ILMN_1660439	PREDICTED: Homo sapiens similar to 60S ribosomal protein L3 (L4) (LOC651149), mRNA.
CTSH	1155.8	699	0	0	-36.7757	0.000210102	0.604776	-0.725527	1980288	NM_004390.2	NM_004390.2	ILMN_2390853	Homo sapiens cathepsin H (CTSH), transcript variant 1, mRNA.	CPSB; ACC-4; MGC1519; minichain; ACC-5; DKFZp686B24257
BIRC5	1549	937.2	0	0	-33.1793	0.000480917	0.605036	-0.724908	1230682	NM_001168.2	NM_001168.2	ILMN_2349459	Homo sapiens baculoviral IAP repeat-containing 5 (BIRC5), transcript variant 1, mRNA.	EPR-1; API4
PFDN2	168.9	102.2	0.0013	0.0013	-21.536	0.00702102	0.605092	-0.724774	6510035	NM_012394.2	NM_012394.3	ILMN_1678754	Homo sapiens prefoldin subunit 2 (PFDN2), mRNA.	PFD2
FAM39DP	983.8	595.3	0	0	-22.6996	0.00537081	0.605103	-0.724748	6110609	XM_933055.1	NR_003659.1	ILMN_1713406	Homo sapiens family with sequence similarity 39, member D pseudogene (FAM39DP) on chromosome 15.	FLJ25222
C21ORF59	290.7	176	0	0	-34.0732	0.000391453	0.605435	-0.723956	2320324	NM_017835.1	NM_017835.1	ILMN_1764329	Homo sapiens chromosome 21 open reading frame 59 (C21orf59), transcript variant 1, mRNA.	FLJ37137; FLJ20467; FLJ40247; C21orf48
FZD4	2139	1295.7	0	0	-47.261	1.87888e-05	0.60575	-0.723205	620255	NM_012193.2	NM_012193.2	ILMN_1743367	Homo sapiens frizzled homolog 4 (Drosophila) (FZD4), mRNA.	FzE4; EVR1; GPCR; FZD4S; CD344; MGC34390; Fz-4; FEVR
ARIH2	1072.4	649.7	0	0	-33.0063	0.000500461	0.605837	-0.722998	1010682	NM_006321.1	NM_006321.2	ILMN_1792825	Homo sapiens ariadne homolog 2 (Drosophila) (ARIH2), mRNA.	FLJ10938; TRIAD1; FLJ33921; ARI2
EIF4H	3345.3	2026.8	0	0	-43.9653	4.01301e-05	0.605865	-0.722932	3800309	NM_022170.1	NM_022170.1	ILMN_2304624	Homo sapiens eukaryotic translation initiation factor 4H (EIF4H), transcript variant 1, mRNA.	KIAA0038; WSCR1; WBSCR1
FAM24B	359.3	217.7	0	0	-25.8557	0.00259675	0.6059	-0.722848	6940181	NM_152644.2	NM_152644.2	ILMN_2140799	Homo sapiens family with sequence similarity 24, member B (FAM24B), mRNA.	MGC45962; DKFZp667I0323
FAF2	2724.7	1651.6	0	0	-36.941	0.000202255	0.606158	-0.722233	6450703	NM_014613.1	NM_014613.2	ILMN_1670472	Homo sapiens Fas associated factor family member 2 (FAF2), mRNA.	ETEA; KIAA0887
LOC646942	12316.1	7468.1	0	0	-48.835	1.30768e-05	0.606369	-0.721732	4290669	XR_016892.2	XR_016892.2	ILMN_3200299	PREDICTED: Homo sapiens misc_RNA (LOC646942), miscRNA.
LOC100128805	459.3	278.6	0	0	-33.3232	0.000465243	0.606575	-0.721242	2070193	XM_001721030.1	XM_001721030.1	ILMN_3268028	PREDICTED: Homo sapiens hypothetical protein LOC100128805 (LOC100128805), mRNA.
TIA1	258.8	157	0	0	-32.2745	0.000592311	0.606646	-0.721073	1030047	NM_022173.1	NM_022037.1	ILMN_1712634	Homo sapiens TIA1 cytotoxic granule-associated RNA binding protein (TIA1), transcript variant 1, mRNA.
KCTD5	2420.4	1468.6	0	0	-46.827	2.07635e-05	0.606759	-0.720804	7550064	NM_018992.1	NM_018992.2	ILMN_1672728	Homo sapiens potassium channel tetramerisation domain containing 5 (KCTD5), mRNA.	FLJ20040
LMNB1	155.1	94.2	0.0013	0.0013	-24.0187	0.00396397	0.60735	-0.7194	3420593	NM_005573.2	NM_005573.2	ILMN_2126706	Homo sapiens lamin B1 (LMNB1), mRNA.	MGC111419; LMN; ADLD; LMNB; LMN2
LMNA	4746	2886.2	0	0	-28.0923	0.00155157	0.608133	-0.717541	6020424	NM_005572.2	NM_005572.3	ILMN_1696749	Homo sapiens lamin A/C (LMNA), transcript variant 2, mRNA.	HGPS; EMD2; FPLD; LDP1; LMNC; FPL; LFP; CDCD1; LGMD1B; IDC; CMT2B1; PRO1; LMN1; CMD1A; CDDC
R3HDM1	145.6	88.6	0.0013	0.0013	-21.6021	0.00691497	0.608516	-0.716632	4860327	NM_015361.2	NM_015361.2	ILMN_1754547	Homo sapiens R3H domain containing 1 (R3HDM1), mRNA.	KIAA0029; FLJ23334; R3HDM
FKBP4	750.4	456.9	0	0	-42.5185	5.59951e-05	0.608875	-0.715781	2100750	NM_002014.2	NM_002014.2	ILMN_1782045	Homo sapiens FK506 binding protein 4, 59kDa (FKBP4), mRNA.	Hsp56; FKBP52; FKBP59; PPIase; p52; HBI
POLR2D	651.6	396.8	0	0	-41.5733	6.96097e-05	0.608963	-0.715575	6900025	NM_004805.2	NM_004805.2	ILMN_1792672	Homo sapiens polymerase (RNA) II (DNA directed) polypeptide D (POLR2D), mRNA.	HSRPB4; RBP4; HSRBP4
C4ORF34	1043.6	635.6	0	0	-42.0046	6.30289e-05	0.609046	-0.715378	2230376	NM_174921.1	NM_174921.1	ILMN_2224907	Homo sapiens chromosome 4 open reading frame 34 (C4orf34), mRNA.	FLJ13289
GALE	588.5	358.6	0	0	-21.2487	0.00750119	0.609346	-0.714667	6980162	NM_000403.3	NM_000403.3	ILMN_1792168	Homo sapiens UDP-galactose-4-epimerase (GALE), transcript variant 1, mRNA.
NEXN	237.4	144.7	0	0	-30.549	0.000881252	0.60952	-0.714255	2750187	NM_144573.1	NM_144573.3	ILMN_1783276	Homo sapiens nexilin (F actin binding protein) (NEXN), mRNA.	MGC138865; MGC138866; NELIN; MGC104234
LOC401676	546.6	333.2	0	0	-23.5261	0.00444007	0.609587	-0.714097	610577	XR_037812.1	XR_037812.1	ILMN_3292008	PREDICTED: Homo sapiens misc_RNA (LOC401676), miscRNA.
KIF20B	161.1	98.3	0.0013	0.0013	-23.1007	0.004897	0.61018	-0.712693	5900433	NM_016195.2	NM_016195.2	ILMN_1712452	Homo sapiens kinesin family member 20B (KIF20B), mRNA.	DKFZp434P0810; DKFZp434B0435; MPP-1; KRMP1; MPP1
GLMN	450.8	275.1	0	0	-38.2387	0.000150013	0.610248	-0.712531	7570240	NM_053274.1	NM_053274.2	ILMN_1739397	Homo sapiens glomulin, FKBP associated protein (GLMN), mRNA.	FAP; GVM; FAP48; VMGLOM; FAP68; GLML; FKBPAP
UBE2I	4736	2890.2	0	0	-37.1825	0.000191315	0.610262	-0.7125	2030730	NM_003345.3	NM_194260.1	ILMN_1810474	Homo sapiens ubiquitin-conjugating enzyme E2I (UBC9 homolog, yeast) (UBE2I), transcript variant 3, mRNA.	UBC9; P18; C358B7.1
IL1RL1	1677.3	1023.9	0	0	-33.5241	0.000444212	0.610445	-0.712066	6020300	NM_003856.2	NM_003856.2	ILMN_2313672	Homo sapiens interleukin 1 receptor-like 1 (IL1RL1), transcript variant 2, mRNA.	FIT-1; DER4; T1; MGC32623; ST2L; ST2; ST2V
XRN2	706.7	431.5	0	0	-33.5511	0.000441459	0.610584	-0.711737	2570671	NM_012255.3	NM_012255.3	ILMN_1727617	Homo sapiens 5'-3' exoribonuclease 2 (XRN2), mRNA.
MYO19	337.7	206.2	0	0	-35.0796	0.000310485	0.610601	-0.711698	5910020	NM_001033580.1	NM_001033580.1	ILMN_1750711	Homo sapiens myosin XIX (MYO19), transcript variant 3, mRNA.	FLJ22865; MYOHD1
POLR1E	771.6	471.3	0	0	-36.5271	0.00022248	0.610809	-0.711207	4040504	NM_022490.1	NM_022490.1	ILMN_2110167	Homo sapiens polymerase (RNA) I polypeptide E, 53kDa (POLR1E), mRNA.	FLJ13390; FLJ13970; RP11-405L18.3; PRAF1; PAF53
SNORA10	159.5	97.5	0.0013	0.0013	-23.993	0.00398749	0.611285	-0.710082	4610201	NR_002327.1	NR_002327.1	ILMN_2189842	Homo sapiens small nucleolar RNA, H/ACA box 10 (SNORA10), small nucleolar RNA.	ACA10
FEN1	2261.5	1382.6	0	0	-45.9169	2.56041e-05	0.611364	-0.709896	3370703	NM_004111.4	NM_004111.4	ILMN_2160929	Homo sapiens flap structure-specific endonuclease 1 (FEN1), mRNA.	RAD2; FEN-1; MF1
MCM7	2426.4	1483.6	0	0	-34.3993	0.000363137	0.611441	-0.709715	1470195	NM_182776.1	NM_182776.1	ILMN_1663195	Homo sapiens minichromosome maintenance complex component 7 (MCM7), transcript variant 2, mRNA.	MCM2; CDC47; P1.1-MCM3; P1CDC47; CDABP0042; P85MCM; PNAS-146
PDCL3	1158.4	708.6	0	0	-43.9478	4.02921e-05	0.611706	-0.70909	3870646	NM_024065.3	NM_024065.3	ILMN_1702806	Homo sapiens phosducin-like 3 (PDCL3), mRNA.	VIAF1; HTPHLP; MGC3062
WFDC3	741	453.3	0	0	-25.8783	0.00258327	0.611741	-0.709007	1240746	NM_181530.1	NM_080614.1	ILMN_1740415	Homo sapiens WAP four-disulfide core domain 3 (WFDC3), mRNA.	WAP14; dJ447F3.3
EXOSC5	390.3	238.8	0	0	-36.4684	0.000225507	0.611837	-0.708781	2810241	NM_020158.3	NM_020158.3	ILMN_1659725	Homo sapiens exosome component 5 (EXOSC5), mRNA.	RRP46; Rrp46p; MGC12901; p12B; MGC111224; RRP41B; hRrp46p
STMN1	1029.8	630.3	0	0	-43.3877	4.58385e-05	0.612061	-0.708254	3460707	NM_005563.3	NM_203401.1	ILMN_1657796	Homo sapiens stathmin 1 (STMN1), transcript variant 1, mRNA.	PR22; PP17; OP18; SMN; LAP18; PP19; Lag
GLE1	989.6	605.7	0	0	-43.1989	4.78751e-05	0.612065	-0.708242	2140630	NM_001003722.1	NM_001003722.1	ILMN_1754912	Homo sapiens GLE1 RNA export mediator homolog (yeast) (GLE1), transcript variant 1, mRNA.	hGLE1
ZNF317	745.1	456.2	0	0	-32.3786	0.000578282	0.612267	-0.707768	3290768	NM_020933.2	NM_020933.2	ILMN_1680347	Homo sapiens zinc finger protein 317 (ZNF317), mRNA.	KIAA1588
EIF4A1	3808	2331.6	0	0	-29.6584	0.00108183	0.61229	-0.707713	3400403	NM_001416.2	NM_001416.2	ILMN_3251629	Homo sapiens eukaryotic translation initiation factor 4A, isoform 1 (EIF4A1), mRNA.	DDX2A; EIF-4A; EIF4A
CSTF1	133.1	81.5	0.0013	0.0013	-20.3647	0.00919454	0.612322	-0.707639	520754	NM_001033521.1	NM_001033521.1	ILMN_1758339	Homo sapiens cleavage stimulation factor, 3' pre-RNA, subunit 1, 50kDa (CSTF1), transcript variant 1, mRNA.	CstFp50; CstF-50
ADK	270.6	165.7	0	0	-28.9714	0.00126724	0.612343	-0.707588	3130450	NM_006721.2	NM_006721.2	ILMN_1768062	Homo sapiens adenosine kinase (ADK), transcript variant ADK-long, mRNA.	AK
COMMD8	451.3	276.4	0	0	-21.4697	0.00712902	0.612453	-0.707329	1770400	NM_017845.2	NM_017845.3	ILMN_1765644	Homo sapiens COMM domain containing 8 (COMMD8), mRNA.	FLJ20502
MAGMAS	1622.8	994.6	0	0	-37.9359	0.000160846	0.612891	-0.706297	6380220	NM_016069.8	NM_016069.8	ILMN_1763884	Homo sapiens mitochondria-associated protein involved in granulocyte-macrophage colony-stimulating factor signal transduction (Magmas), nuclear gene encoding mitochondrial protein, mRNA.	CGI-136
BTF3	203.2	124.6	0	0.0013	-27.6021	0.00173696	0.613189	-0.705596	7550575	NM_001037637.1	NM_001037637.1	ILMN_2245676	Homo sapiens basic transcription factor 3 (BTF3), transcript variant 1, mRNA.	BETA-NAC; BTF3a; BTF3b; NACB
SC4MOL	2272.2	1393.4	0	0	-44.618	3.45303e-05	0.613238	-0.70548	5860348	NM_006745.3	NM_001017369.1	ILMN_1720889	Homo sapiens sterol-C4-methyl oxidase-like (SC4MOL), transcript variant 2, mRNA.	MGC104344; ERG25; DESP4
U1SNRNPBP	355.4	218.1	0	0	-35.0929	0.000309535	0.613675	-0.704454	2510692	NM_180703.1	NM_180703.1	ILMN_2395285	Homo sapiens U11/U12 snRNP 35K (U1SNRNPBP), transcript variant 4, mRNA.	MGC138160; HM-1
AURKA	1095.2	672.1	0	0	-43.2659	4.71422e-05	0.613678	-0.704447	5420309	NM_198434.1	NM_198434.1	ILMN_2357438	Homo sapiens aurora kinase A (AURKA), transcript variant 3, mRNA.	STK15; STK7; AURA; AIK; BTAK; AURORA2; ARK1; MGC34538; STK6
UBE3C	1006.8	619.2	0	0	-42.5664	5.53809e-05	0.615018	-0.7013	6560750	NM_014671.1	NM_014671.1	ILMN_1704342	Homo sapiens ubiquitin protein ligase E3C (UBE3C), mRNA.	KIAA10; KIAA0010
NIN	397.9	244.8	0	0	-36.0085	0.000250697	0.61523	-0.700802	5310717	NM_020921.2	NM_020921.3	ILMN_1724753	Homo sapiens ninein (GSK3B interacting protein) (NIN), transcript variant 2, mRNA.	KIAA1565
EIF2B5	873.2	537.9	0	0	-41.6793	6.79313e-05	0.61601	-0.698974	1090576	NM_003907.1	NM_003907.2	ILMN_1688534	Homo sapiens eukaryotic translation initiation factor 2B, subunit 5 epsilon, 82kDa (EIF2B5), mRNA.	EIF-2B; EIF2Bepsilon; CACH; LVWM; CLE
MAP4K5	481.9	296.9	0	0	-26.6939	0.00214097	0.616103	-0.698757	2690475	NM_006575.3	NM_198794.1	ILMN_1759030	Homo sapiens mitogen-activated protein kinase kinase kinase kinase 5 (MAP4K5), transcript variant 2, mRNA.	KHS1; KHS; MAPKKKK5; GCKR
ANKRD1	214	131.9	0	0.0013	-21.2681	0.00746775	0.616355	-0.698166	6560112	NM_014391.2	NM_014391.2	ILMN_1716264	Homo sapiens ankyrin repeat domain 1 (cardiac muscle) (ANKRD1), mRNA.	C-193; ALRP; bA320F15.2; CVARP; CARP; MCARP
AURKA	1332.4	821.8	0	0	-43.2067	4.77892e-05	0.616782	-0.697168	4730605	NM_198434.1	NM_198436.1	ILMN_1680955	Homo sapiens aurora kinase A (AURKA), transcript variant 5, mRNA.	STK15; STK7; AURA; AIK; BTAK; AURORA2; ARK1; MGC34538; STK6
RPS4X	7439.2	4591.5	0	0	-44.6994	3.38891e-05	0.617203	-0.696182	6040563	NM_001007.3	NM_001007.3	ILMN_2166831	Homo sapiens ribosomal protein S4, X-linked (RPS4X), mRNA.	DXS306; SCR10; CCG2; SCAR; FLJ40595
BMS1	2779.6	1716.4	0	0	-30.3608	0.00092028	0.617499	-0.695491	1190717	NM_014753.2	NM_014753.2	ILMN_1772713	Homo sapiens BMS1 homolog, ribosome assembly protein (yeast) (BMS1), mRNA.	KIAA0187; BMS1L
CENPN	959	592.7	0	0	-41.6655	6.81475e-05	0.61804	-0.694229	6550373	NM_018455.3	NM_018455.3	ILMN_1720526	Homo sapiens centromere protein N (CENPN), mRNA.	FLJ22660; C16orf60; CENP-N; FLJ13607; BM039
DIABLO	723.2	447.2	0	0	-40.1095	9.75102e-05	0.618363	-0.693474	5220224	NM_019887.3	NM_019887.3	ILMN_2332990	Homo sapiens diablo homolog (Drosophila) (DIABLO), nuclear gene encoding mitochondrial protein, transcript variant 1, mRNA.	SMAC; FLJ10537; DIABLO-S; SMAC3; FLJ25049
PIAS4	1157.6	716.2	0	0	-37.9457	0.000160483	0.618694	-0.692702	1470315	NM_015897.2	NM_015897.2	ILMN_1802905	Homo sapiens protein inhibitor of activated STAT, 4 (PIAS4), mRNA.	MGC35296; ZMIZ6; Piasg; FLJ12419; PIASY
C1ORF218	268.3	166	0	0	-27.4847	0.00178456	0.61871	-0.692664	4860575	NM_019049.1	NM_019049.1	ILMN_1789436	Homo sapiens chromosome 1 open reading frame 218 (C1orf218), mRNA.	FLJ20054; DKFZp547O0715
INPP1	490.3	303.4	0	0	-35.354	0.000291474	0.618805	-0.692444	6660315	NM_002194.2	NM_002194.2	ILMN_1667239	Homo sapiens inositol polyphosphate-1-phosphatase (INPP1), mRNA.	MGC110984
HSD17B2	648	401	0	0	-28.2334	0.00150197	0.618827	-0.692392	6980458	NM_002153.1	NM_002153.1	ILMN_1808713	Homo sapiens hydroxysteroid (17-beta) dehydrogenase 2 (HSD17B2), mRNA.	HSD17; EDH17B2
SNHG3-RCC1	712.7	441.2	0	0	-36.9561	0.000201553	0.619054	-0.691862	3710373	NM_001269.2	NM_001048197.1	ILMN_1707493	Homo sapiens SNHG3-RCC1 readthrough transcript (SNHG3-RCC1), transcript variant 1, mRNA.
LOC645430	173	107.2	0	0.0013	-24.2877	0.00372589	0.619653	-0.690467	4540114	XR_018764.2	XR_018764.2	ILMN_3199955	PREDICTED: Homo sapiens misc_RNA (LOC645430), miscRNA.
TRMT1	660.8	409.5	0	0	-28.3714	0.00145499	0.619703	-0.69035	7650278	NM_017722.2	NM_017722.2	ILMN_1812940	Homo sapiens TRM1 tRNA methyltransferase 1 homolog (S. cerevisiae) (TRMT1), mRNA.	TRM1; FLJ20244
HS.539928	186.7	115.7	0	0.0013	-23.043	0.00496249	0.619711	-0.690333	1430646	Hs.539928	AI005586	ILMN_1835466	ov58f12.s1 Soares_testis_NHT Homo sapiens cDNA clone IMAGE:1641551 3, mRNA sequence
AHCY	6741.4	4178.1	0	0	-35.7982	0.000263136	0.619767	-0.690201	3710537	NM_000687.1	NM_000687.1	ILMN_1657862	Homo sapiens S-adenosylhomocysteine hydrolase (AHCY), mRNA.	SAHH
GLTSCR2	5604.1	3473.8	0	0	-30.4671	0.000898028	0.619868	-0.689968	3610286	NM_015710.3	NM_015710.3	ILMN_1703565	Homo sapiens glioma tumor suppressor candidate region gene 2 (GLTSCR2), mRNA.	PICT-1; PICT1
NUP85	1434.4	889.8	0	0	-42.5842	5.51544e-05	0.620329	-0.688894	1430402	NM_024844.2	NM_024844.3	ILMN_1669635	Homo sapiens nucleoporin 85kDa (NUP85), mRNA.	Nup75; FLJ12549
THBS1	2463	1528.7	0	0	-43.7122	4.25383e-05	0.620666	-0.688111	5810685	NM_003246.2	NM_003246.2	ILMN_1686116	Homo sapiens thrombospondin 1 (THBS1), mRNA.	TSP; THBS; TSP1
POLG	224.9	139.6	0	0	-27.092	0.00195344	0.62072	-0.687985	3870220	NM_002693.1	NM_002693.1	ILMN_2101930	Homo sapiens polymerase (DNA directed), gamma (POLG), mRNA.	POLG1; SCAE; SANDO; FLJ27114; POLGA; PEO
LOC728554	7648.9	4749.5	0	0	-44.7636	3.33918e-05	0.620939	-0.687477	1430093	XM_942099.1	XR_015669.1	ILMN_1691949	PREDICTED: Homo sapiens similar to THO complex 3 (LOC728554), mRNA.
RPS7	1862	1156.5	0	0	-36.0773	0.000246757	0.621106	-0.687088	6330647	NM_001011.3	NM_001011.3	ILMN_1750722	Homo sapiens ribosomal protein S7 (RPS7), mRNA.
WBSCR16	225.4	140	0	0	-28.0546	0.00156509	0.621118	-0.687061	4900356	XM_933544.1	NM_030798.3	ILMN_1679978	Homo sapiens Williams-Beuren syndrome chromosome region 16 (WBSCR16), mRNA.	DKFZp434D0421; MGC44931
TMEM138	793.1	492.7	0	0	-28.9368	0.00127738	0.621233	-0.686793	6290598	NM_016464.2	NM_016464.3	ILMN_1664761	Homo sapiens transmembrane protein 138 (TMEM138), mRNA.	HSPC196
SWAP70	402.1	249.9	0	0	-34.9135	0.000322589	0.621487	-0.686203	6200753	NM_015055.1	NM_015055.2	ILMN_1785175	Homo sapiens SWAP switching B-cell complex 70kDa subunit (SWAP70), mRNA.	HSPC321; FLJ39540; KIAA0640; SWAP-70
ZBTB44	252.1	156.7	0	0	-29.5033	0.00112117	0.621579	-0.685991	6370241	NM_014155.3	NM_014155.3	ILMN_2080637	Homo sapiens zinc finger and BTB domain containing 44 (ZBTB44), mRNA.	MGC57431; MGC60348; BTBD15; MGC88058; HSPC063; MGC26123
SPEN	570.3	354.5	0	0	-32.1794	0.000605425	0.621603	-0.685935	840402	NM_015001.2	NM_015001.2	ILMN_1802611	Homo sapiens spen homolog, transcriptional regulator (Drosophila) (SPEN), mRNA.	RP1-134O19.1; MINT; KIAA0929; SHARP
LOC441506	2579.8	1605.5	0	0	-26.4016	0.00229002	0.622335	-0.684237	1690435	XR_017565.2	XR_017565.2	ILMN_3280020	PREDICTED: Homo sapiens misc_RNA (LOC441506), miscRNA.
CRY2	311.1	193.7	0	0	-31.9751	0.000634585	0.622629	-0.683554	1190193	NM_021117.1	NM_021117.2	ILMN_1796180	Homo sapiens cryptochrome 2 (photolyase-like) (CRY2), mRNA.	FLJ10332; PHLL2; KIAA0658; HCRY2
TTL	1423.7	886.7	0	0	-40.8563	8.21051e-05	0.622814	-0.683127	7320386	NM_153712.3	NM_153712.4	ILMN_1764043	Homo sapiens tubulin tyrosine ligase (TTL), mRNA.	MGC46235
OSBPL3	156.7	97.6	0.0013	0.0013	-22.4102	0.0057409	0.622846	-0.683052	6040181	NM_145322.1	NM_145322.1	ILMN_2328378	Homo sapiens oxysterol binding protein-like 3 (OSBPL3), transcript variant 4, mRNA.	MGC21526; DKFZp667P1518; ORP3; OSBP3; KIAA0704; ORP-3
ALKBH1	298.3	185.8	0	0	-25.4704	0.00283766	0.622863	-0.683013	7160167	NM_006020.2	NM_006020.2	ILMN_2375973	Homo sapiens alkB, alkylation repair homolog 1 (E. coli) (ALKBH1), mRNA.	alkB; hABH; ALKBH; ABH
LOC653226	3834.6	2388.5	0	0	-43.7449	4.22192e-05	0.622881	-0.682971	5390037	XM_938116.1	XM_927451.2	ILMN_1708627	PREDICTED: Homo sapiens similar to Signal recognition particle 9 kDa protein (SRP9) (LOC653226), mRNA.
FAM53C	831.2	517.9	0	0	-24.8854	0.00324683	0.623075	-0.682522	2650019	NM_016605.1	NM_016605.1	ILMN_1744508	Homo sapiens family with sequence similarity 53, member C (FAM53C), mRNA.	C5orf6
LOC391044	297.7	185.5	0	0	-31.3489	0.00073301	0.623111	-0.68244	4220240	XR_019551.2	XR_019551.2	ILMN_3291437	PREDICTED: Homo sapiens misc_RNA (LOC391044), miscRNA.
MRPL37	4214.3	2626	0	0	-41.2898	7.43053e-05	0.623117	-0.682426	6370196	NM_016491.2	NM_016491.2	ILMN_2041327	Homo sapiens mitochondrial ribosomal protein L37 (MRPL37), nuclear gene encoding mitochondrial protein, mRNA.	MRPL2; MGC878; MRP-L2; RPML2
SLC45A3	835.6	520.8	0	0	-26.1255	0.00244034	0.623265	-0.682083	1340746	NM_033102.1	NM_033102.2	ILMN_1726114	Homo sapiens solute carrier family 45, member 3 (SLC45A3), mRNA.	PRST; IPCA-6; PCANAP6; IPCA6
RPL36	415.6	259.1	0	0	-34.9099	0.000322857	0.623436	-0.681687	3290446	NM_015414.2	NM_015414.2	ILMN_1771462	Homo sapiens ribosomal protein L36 (RPL36), transcript variant 2, mRNA.	DKFZP566B023
MRI1	914.9	570.5	0	0	-40.168	9.62055e-05	0.623565	-0.681387	160736	NM_032285.2	NM_032285.2	ILMN_2410965	Homo sapiens methylthioribose-1-phosphate isomerase homolog (S. cerevisiae) (MRI1), transcript variant 2, mRNA.
LYRM1	2351.8	1466.7	0	0	-42.1452	6.10211e-05	0.62365	-0.681192	6550315	NM_020424.2	NM_020424.2	ILMN_1749244	Homo sapiens LYR motif containing 1 (LYRM1), mRNA.	A211C6.1
NME2	501.2	312.6	0	0	-36.4737	0.000225232	0.623703	-0.681069	3940736	NM_001018138.1	NM_001018138.1	ILMN_2234873	Homo sapiens non-metastatic cells 2, protein (NM23B) expressed in (NME2), transcript variant 3, mRNA.	MGC111212; NM23-H2; NM23B; puf; NDPKB; NDPK-B
[truncated: 525 more rows]

## Sheet: P<0.01 all genes
TargetID	Signal_siConWSS	Signal_siYAPWSS	DetectionPval_siConWSS	DetectionPval_siYAPWSS	Diff_Score	p-value	Fold_change(siYAPWSS/siConWSS)	Log_ratio(siYAPWSS/siConWSS)	Probe	SEARCH_KEY	ACCESSION	PROBE_ID	DEFINITION	SYNONYMS
[truncated: 2,456 more rows]
